# Supplementary material for: Kinetic Modeling of the Ignition of Droplets of Fast Pyrolysis Bio-oil: Effect of Initial Diameter and Fuel Composition
Source: Ind Eng Chem Res. 2021 Mar 15;60(18):6719–29. doi: 10.1021/acs.iecr.0c05981 (PMC8154438; doi:10.1021/acs.iecr.0c05981)
Supplement: Supplementary file 2 — ie0c05981_si_002.zip [file ie0c05981_si_002.zip]

Archive with 6 entries (6 files):
- kinetics.dat
- __MACOSX/._kinetics.dat
- thermo.dat
- __MACOSX/._thermo.dat
- tran.dat
- __MACOSX/._tran.dat
