# Supplementary material for: Kinetic Modeling of the Ignition of Droplets of Fast Pyrolysis Bio-oil: Effect of Initial Diameter and Fuel Composition
Source: Ind Eng Chem Res. 2021 Mar 15;60(18):6719–29. doi: 10.1021/acs.iecr.0c05981 (PMC8154438; doi:10.1021/acs.iecr.0c05981)
Supplement: Supplementary file 2 — ie0c05981_si_002.zip [file ie0c05981_si_002.zip › kinetics.dat]

! KINETIC MECHANISM OF PAPER 
!
!Kinetic modeling of the ignition of droplets of fast pyrolysis bio-oil: effect of initial diameter and fuel composition.
!Alessandro Stagni, Raffaela Calabria, Alessio Frassoldati, Alberto Cuoci, Tiziano Faravelli, Fabio Chiariello, Patrizio Massoli
!
!submitted to: Industrial & Engineering Chemistry Research  -  Special Issue Enrico Tronconi Festschrift
!
!
ELEMENTS
C
H
O
N
END
SPECIES
N2                  H2                  H                   O2                  O                   
H2O                 OH                  H2O2                HO2                 CO                  
CO2                 CH4                 CH3                 CH2                 CH2(S)              
CH3O2H              CH3O2               CH3OH               CH3O                CH2OH               
CH2O                HCO                 C2H6                C2H5                C2H5O2H             
C2H5O2              C2H4                C2H3                C2H2                C2H                 
C2H5OH              C2H5O               PC2H4OH             SC2H4OH             CH3CHO              
CH3CO               CH2CHO              CH2CO               HCCO                HCOOH               
CH3CO3              CH3CO3H             CH3OCO              CH2OHCHO            CHOCHO              
NC3H7               C3H6                C3H5-A              C3H5-S              C3H5O               
C3H4-P              C3H4-A              C3H3                C3H3O               C2H5CHO             
C2H3CHO             PC4H9               C4H8-1              C4H71-3             C4H71-O             
C4H6                C4H5                C4H4                C4H3                C5H6                
C5H5                NC3H7O2             C3-OQOOH            CH2OHCH2CHO         CH3CO2H             
HCO3                HCO3H               CH2COOH             NC3-QOOH            NC3-OOQOOH          
NC5-OQOOH           NC5H12OO            NC5-QOOH            NC5-OOQOOH          C4H6O2              
NC5H11              NC5H10              LC5H8               C3H7CHO             NC7H15              
NC7H14              C6H5OH              C6H5O               NC7H15-OO           NC7-QOOH            
NC7-OOQOOH          NC7-OQOOH           CH2OHCH2OH          C3H4O3              FURFURAL            
C4H3O               MEFU2               DMF                 RDMF             C6H10O5             
C6H8O4              C6H6O3              CATECHOL            RCATEC              GUAIACOL            
SALICALD            VANILLIN            C8H6O3              RSALICPH            RGUAIPH             
C7H6O3              RC7H5O3             RPHENPH             RCATEPH             CYC5H4O             
NC10H20             NC10H19             NC10H21             NC10-OQOOH          NC10H21-OO          
NC10-QOOH           NC10-OOQOOH         MACRIL              MCROT               UME7                
UME10               MD                  ALDINS              UME16               MPA                 
MLINO               MEOLE               RMBX                RALDEST             RME7                
RMDX                RMPAX               RMLINX              RMEOLES             RMEOLEA             
RSTEAX              ETMB583             C7H15COCHO          ALD9                MEALD9              
MDKETO              ETEROMPA            KHMLIN1             MSTEAKETO           RMBOOX              
QMBOOX              QMDOOH              RMDOOX              ZMDOOH              QMPAOOH             
RMPAOOX             ZMPAOOH             RMLIN1OH            QMLINOOX            RMLINOOX            
RMLIN1OHOO          ZMLINOOX            RMEOLEOOX           QMEOLEOOH           ZMEOLEOOX           
RMEOLEOH            QMSTEAOOH           RMSTEAOOX           RMEOLEOHOO          ZMSTEAOOH     
END
REACTIONS
H2+M=2H+M                                               4.5770e+19   -1.400    104400.00
H2/ 2.50/ H2O/ 12.00/ CO/ 1.90/ CO2/ 3.80/ CH4/ 2.00/ C2H6/ 3.00/ 
H2+O=H+OH                                               5.0800e+04    2.670      6292.00
H2+OH=H+H2O                                             4.3800e+13    0.000      6990.00
2O+M=O2+M                                               6.1650e+15   -0.500         0.00
H2/ 2.50/ H2O/ 12.00/ CO/ 1.90/ CO2/ 3.80/ CH4/ 2.00/ C2H6/ 3.00/ 
H+O2=O+OH                                               1.1400e+14    0.000     15286.00
H+OH+M=H2O+M                                            3.5000e+22   -2.000         0.00
H2/ 0.73/ H2O/ 3.65/ CH4/ 2.00/ C2H6/ 3.00/ 
O+H2O=2OH                                               6.7000e+07    1.704     14986.80
H+O+M=OH+M                                              4.7140e+18   -1.000         0.00
H2/ 2.50/ H2O/ 12.00/ CO/ 1.50/ CO2/ 2.00/ CH4/ 2.00/ C2H6/ 3.00/ 
H2O2(+M)=2OH(+M)                                        2.0000e+12    0.900     48749.00
 LOW/   2.49e+24     -2.300      48749.0/
TROE/           0.4300   1.000e-30   1.000e+30/
H2O/ 7.65/  CO2/ 1.60/  N2/ 1.50/  O2/ 1.20/  H2O2/ 7.70/  H2/ 3.70/  CO/ 2.80/  
H+H2O2=H2O+OH                                           2.4100e+13    0.000      3970.00
H+H2O2=H2+HO2                                           2.1500e+10    1.000      6000.00
O+H2O2=OH+HO2                                           9.5500e+06    2.000      3970.00
OH+H2O2=H2O+HO2                                         1.7400e+12    0.000       318.00
 DUPLICATE
OH+H2O2=H2O+HO2                                         7.5900e+13    0.000      7269.00
 DUPLICATE
H+HO2=2OH                                               7.0790e+13    0.000       295.00
H+HO2=H2+O2                                             1.1402e+10    1.083       553.78
O+HO2=O2+OH                                             3.2500e+13    0.000         0.00
OH+HO2=O2+H2O                                           7.0000e+12    0.000     -1092.96
 DUPLICATE
OH+HO2=O2+H2O                                           4.5000e+14    0.000     10929.60
 DUPLICATE
2HO2=O2+H2O2                                            1.0000e+14    0.000     11040.88
 DUPLICATE
2HO2=O2+H2O2                                            1.9000e+11    0.000     -1408.92
 DUPLICATE
H+O2(+M)=HO2(+M)                                        4.6500e+12    0.440         0.00
 LOW/   1.74e+19     -1.230          0.0/
TROE/           0.6700   1.000e-30   1.000e+30   1.000e+30/
H2/ 1.30/  CO/ 1.90/  CO2/ 3.80/  H2O/ 10.00/  CH4/ 2.00/  C2H6/ 3.00/  
O+CO(+M)=CO2(+M)                                        1.3620e+10    0.000      2384.00
 LOW/   1.17e+24     -2.790       4191.0/
H2/ 2.00/  H2O/ 12.00/  CO/ 1.75/  CO2/ 3.60/  
OH+CO=H+CO2                                             7.0150e+04    2.053      -355.70
 DUPLICATE
OH+CO=H+CO2                                             5.7570e+12   -0.664       331.80
 DUPLICATE
HO2+CO=OH+CO2                                           1.5700e+05    2.180     17940.00
O2+CO=O+CO2                                             1.1190e+12    0.000     47700.00
H+CH3(+M)=CH4(+M)                                       1.2700e+16   -0.630       383.00
 LOW/   2.48e+33     -4.760       2440.0/
TROE/           0.7830   74.00   2941.   6964./
H2/ 2.00/  H2O/ 6.00/  CO/ 1.50/  CO2/ 2.00/  CH4/ 2.00/  C2H6/ 3.00/  
H+CH4=H2+CH3                                            6.1400e+05    2.500      9587.00
O+CH4=OH+CH3                                            1.0200e+09    1.500      8600.00
OH+CH4=H2O+CH3                                          5.8300e+04    2.600      2190.00
HO2+CH4=H2O2+CH3                                        1.1300e+01    3.740     21010.00
CH4+CH3O2=CH3+CH3O2H                                    9.6000e-01    3.770     17810.00
HO2+CH3=O2+CH4                                          1.1600e+05    2.230     -3022.00
CH4+CH2=2CH3                                            2.4600e+06    2.000      8270.00
N2+CH2(S)=N2+CH2                                        1.5000e+13    0.000       600.00
H2O+CH2(S)=H2O+CH2                                      3.0000e+13    0.000         0.00
CO+CH2(S)=CO+CH2                                        9.0000e+12    0.000         0.00
CO2+CH2(S)=CO2+CH2                                      7.0000e+12    0.000         0.00
O2+CH2(S)=>H+OH+CO                                      2.8000e+13    0.000         0.00
O2+CH2(S)=H2O+CO                                        1.2000e+13    0.000         0.00
O+CH2(S)=H2+CO                                          1.5000e+13    0.000         0.00
O+CH2(S)=H+HCO                                          1.5000e+13    0.000         0.00
H2+CH2(S)=H+CH3                                         7.0000e+13    0.000         0.00
OH+CH2(S)=H+CH2O                                        3.0000e+13    0.000         0.00
CO2+CH2(S)=CO+CH2O                                      1.4000e+13    0.000         0.00
H+CH2(+M)=CH3(+M)                                       2.5000e+16   -0.800         0.00
 LOW/   3.20e+27     -3.140       1230.0/
TROE/           0.6800   78.00   1995.   5590./
H2/ 2.00/  H2O/ 6.00/  CO/ 1.50/  CO2/ 2.00/  CH4/ 2.00/  C2H6/ 3.00/  
O2+CH2=OH+HCO                                           1.0600e+13    0.000      1500.00
O2+CH2=>2H+CO2                                          2.6400e+12    0.000      1500.00
O+CH2=>2H+CO                                            5.0000e+13    0.000         0.00
O2+CH3(+M)=CH3O2(+M)                                    7.8120e+09    0.900         0.00
 LOW/   6.85e+24     -3.000          0.0/
TROE/           0.6000   1000.   70.00   1700./
O2+CH3=O+CH3O                                           7.5460e+12    0.000     28320.00
O2+CH3=OH+CH2O                                          2.6410e+00    3.283      8105.00
O+CH3=H+CH2O                                            5.5400e+13    0.050      -136.00
OH+CH3=H2O+CH2(S)                                       4.9360e+14   -0.669      -445.80
 PLOG /  1.000000e-02    4.936000e+14    -6.690000e-01   -4.458000e+02   /
 PLOG /  1.000000e-01    1.207000e+15    -7.780000e-01   -1.756000e+02   /
 PLOG /  1.000000e+00    5.282000e+17    -1.518000e+00   1.772000e+03    /
 PLOG /  1.000000e+01    4.788000e+23    -3.155000e+00   7.003000e+03    /
 PLOG /  1.000000e+02    8.433000e+19    -1.962000e+00   8.244000e+03    /
OH+CH3=H2+CH2O                                          3.5020e+05    1.441     -3244.00
 PLOG /  1.000000e-02    3.502000e+05    1.441000e+00    -3.244000e+03   /
 PLOG /  1.000000e-01    8.854000e+05    1.327000e+00    -2.975000e+03   /
 PLOG /  1.000000e+00    1.650000e+07    9.730000e-01    -2.010000e+03   /
 PLOG /  1.000000e+01    5.374000e+09    2.870000e-01    2.800000e+02    /
 PLOG /  1.000000e+02    9.494000e+18    -2.199000e+00   9.769000e+03    /
OH+CH3=H+CH2OH                                          1.6210e+10    0.965      3210.00
 PLOG /  1.000000e-02    1.621000e+10    9.650000e-01    3.214000e+03    /
 PLOG /  1.000000e-01    1.807000e+10    9.500000e-01    3.247000e+03    /
 PLOG /  1.000000e+00    4.686000e+10    8.330000e-01    3.566000e+03    /
 PLOG /  1.000000e+01    1.525000e+13    1.340000e-01    5.641000e+03    /
 PLOG /  1.000000e+02    3.590000e+14    -1.860000e-01   8.601000e+03    /
OH+CH3=H+CH3O                                           1.1860e+09    1.016     11940.00
 PLOG /  1.000000e-02    1.186000e+09    1.016000e+00    1.194000e+04    /
 PLOG /  1.000000e-01    1.188000e+09    1.016000e+00    1.194000e+04    /
 PLOG /  1.000000e+00    1.230000e+09    1.011000e+00    1.195000e+04    /
 PLOG /  1.000000e+01    1.798000e+09    9.650000e-01    1.206000e+04    /
 PLOG /  1.000000e+02    5.242000e+10    5.510000e-01    1.307000e+04    /
OH+CH3=H2O+CH2                                          4.2930e+04    2.568      3997.80
HO2+CH3=OH+CH3O                                         1.0000e+12    0.269      -687.50
O+CH3O2=O2+CH3O                                         3.6000e+13    0.000         0.00
H+CH3O2=OH+CH3O                                         9.6000e+13    0.000         0.00
OH+CH3O2=O2+CH3OH                                       6.0000e+13    0.000         0.00
HO2+CH3O2=O2+CH3O2H                                     2.4700e+11    0.000     -1570.00
H2O2+CH3O2=HO2+CH3O2H                                   2.4100e+12    0.000      9936.00
CH3+CH3O2=2CH3O                                         5.0800e+12    0.000     -1411.00
2CH3O2=>O2+CH3OH+CH2O                                   3.1100e+14   -1.610     -1051.00
2CH3O2=>O2+2CH3O                                        1.4000e+16   -1.610      1860.00
H2+CH3O2=H+CH3O2H                                       1.5000e+14    0.000     26030.00
CH3O2H=OH+CH3O                                          6.3100e+14    0.000     42300.00
CH3OH(+M)=OH+CH3(+M)                                    2.0840e+18   -0.615     92540.60
 LOW/   1.50e+43     -6.995      97992.2/
TROE/           -0.4748   3.558e+04   1116.   9023./
CH3OH(+M)=H2O+CH2(S)(+M)                                3.1210e+18   -1.017     91712.00
 LOW/   1.43e+47     -8.227      99417.1/
TROE/           2.545   3290.   4.732e+04   4.711e+04/
CH3OH(+M)=H+CH2OH(+M)                                   7.8960e-03    5.038     84467.40
 LOW/   3.39e+42     -7.244     105230.3/
TROE/           -73.91   3.705e+04   4.150e+04   5220./
H+CH3OH=H2+CH3O                                         1.9900e+05    2.560     10300.00
H+CH3OH=H2+CH2OH                                        3.0700e+05    2.550      5440.00
O+CH3OH=OH+CH3O                                         3.8800e+04    2.500      3080.00
O+CH3OH=OH+CH2OH                                        3.8800e+05    2.500      3080.00
OH+CH3OH=H2O+CH3O                                       1.5000e+02    3.030      -763.00
OH+CH3OH=H2O+CH2OH                                      3.0800e+04    2.650      -806.70
O2+CH3OH=HO2+CH3O                                       3.5800e+04    2.270     42764.50
O2+CH3OH=HO2+CH2OH                                      3.5800e+05    2.270     42764.50
HO2+CH3OH=H2O2+CH3O                                     1.2200e+12    0.000     20070.70
HO2+CH3OH=H2O2+CH2OH                                    3.2600e+13    0.000     18782.20
CH3+CH3OH=CH4+CH2OH                                     2.1300e-01    3.953      7055.10
CH3+CH3OH=CH4+CH3O                                      3.2200e+03    2.425      8579.50
CH3OH+HCO=CH2OH+CH2O                                    9.6300e+03    2.900     13110.00
CH3OH+CH3O=CH3OH+CH2OH                                  3.0000e+11    0.000      4074.00
CH3O2+CH3OH=CH3O2H+CH2OH                                1.8100e+12    0.000     13710.00
O2+CH2OH=HO2+CH2O                                       1.5100e+15   -1.000         0.00
 DUPLICATE
O2+CH2OH=HO2+CH2O                                       2.4100e+14    0.000      5017.00
 DUPLICATE
H+CH2OH=H2+CH2O                                         6.0000e+12    0.000         0.00
HO2+CH2OH=H2O2+CH2O                                     1.2000e+13    0.000         0.00
CH2OH+HCO=2CH2O                                         1.8000e+14    0.000         0.00
CH2OH+HCO=CO+CH3OH                                      1.0000e+13    0.000         0.00
CH3O+CH2OH=CH3OH+CH2O                                   2.4000e+13    0.000         0.00
OH+CH2OH=H2O+CH2O                                       2.4000e+13    0.000         0.00
O+CH2OH=OH+CH2O                                         4.2000e+13    0.000         0.00
2CH2OH=CH3OH+CH2O                                       3.0000e+12    0.000         0.00
O2+CH3O=HO2+CH2O                                        4.3800e-19    9.500     -5501.00
H+CH3O=H2+CH2O                                          2.0000e+13    0.000         0.00
HO2+CH3O=H2O2+CH2O                                      3.0100e+11    0.000         0.00
CH3+CH3O=CH4+CH2O                                       1.2000e+13    0.000         0.00
2CH3O=CH3OH+CH2O                                        6.0300e+13    0.000         0.00
H+HCO(+M)=CH2O(+M)                                      1.0900e+12    0.480      -260.00
 LOW/   1.35e+24     -2.570       1425.0/
TROE/           0.7824   271.0   2755.   6570./
H2/ 2.00/  H2O/ 6.00/  CO/ 1.50/  CO2/ 2.00/  CH4/ 2.00/  C2H6/ 3.00/  
H2+CO(+M)=CH2O(+M)                                      4.3000e+07    1.500     79600.00
 LOW/   5.07e+27     -3.420      84348.0/
TROE/           0.9320   197.0   1540.   1.030e+04/
H2/ 2.00/  H2O/ 6.00/  CO/ 1.50/  CO2/ 2.00/  CH4/ 2.00/  C2H6/ 3.00/  
O2+CH2O=HO2+HCO                                         8.0700e+15    0.000     53420.00
O+CH2O=OH+HCO                                           6.2600e+09    1.150      2260.00
H+CH2O=H2+HCO                                           5.7400e+07    1.900      2740.00
OH+CH2O=H2O+HCO                                         7.8200e+07    1.630     -1055.00
HO2+CH2O=H2O2+HCO                                       1.8800e+04    2.700     11520.00
CH3+CH2O=CH4+HCO                                        3.8300e+01    3.360      4312.00
CH3O+CH2O=CH3OH+HCO                                     6.6200e+11    0.000      2294.00
CH3O2+CH2O=CH3O2H+HCO                                   1.9900e+12    0.000     11660.00
HCO+M=H+CO+M                                            5.7000e+11    0.660     14870.00
H2/ 2.00/ H2O/ 6.00/ CO/ 1.50/ CO2/ 2.00/ CH4/ 2.00/ C2H6/ 3.00/ 
O2+HCO=HO2+CO                                           7.5800e+12    0.000       410.00
O+HCO=OH+CO                                             3.0200e+13    0.000         0.00
H+HCO=H2+CO                                             7.3400e+13    0.000         0.00
OH+HCO=H2O+CO                                           3.0110e+13    0.000         0.00
CH3+HCO=CO+CH4                                          2.6500e+13    0.000         0.00
2HCO=CO+CH2O                                            1.8000e+13    0.000         0.00
O+HCO=H+CO2                                             3.0000e+13    0.000         0.00
HO2+HCO=>H+OH+CO2                                       3.0000e+13    0.000         0.00
2HCO=>H2+2CO                                            3.0000e+12    0.000         0.00
H+CH2O(+M)=CH2OH(+M)                                    5.4000e+11    0.454      3600.00
 LOW/   1.27e+32     -4.820       6530.0/
TROE/           0.7187   103.0   1291.   4160./
H2/ 2.00/  H2O/ 6.00/  CO/ 1.50/  CO2/ 2.00/  CH4/ 2.00/  C2H6/ 3.00/  
CH3O(+M)=H+CH2O(+M)                                     6.8000e+13    0.000     26170.00
 LOW/   1.87e+25     -3.000      24307.0/
TROE/           0.9000   2500.   1300.   1.000e+99/
H2/ 2.00/  H2O/ 6.00/  CO/ 1.50/  CO2/ 2.00/  CH4/ 2.00/  C2H6/ 3.00/  
2CH3(+M)=C2H6(+M)                                       2.2770e+15   -0.690       174.90
 LOW/   8.05e+31     -3.750        981.6/
TROE/           0.000   570.0   1.000e+30   1.000e+30/
H2O/ 5.00/  CO/ 2.00/  CO2/ 3.00/  
H+C2H5(+M)=C2H6(+M)                                     5.2100e+17   -0.990      1580.00
 LOW/   1.99e+41     -7.080       6685.0/
TROE/           0.8420   125.0   2219.   6882./
H2/ 2.00/  H2O/ 6.00/  CO/ 1.50/  CO2/ 2.00/  CH4/ 2.00/  C2H6/ 3.00/  
O2+C2H6=HO2+C2H5                                        6.0300e+13    0.000     51870.00
O+C2H6=OH+C2H5                                          3.5500e+06    2.400      5830.00
H+C2H6=H2+C2H5                                          1.1500e+08    1.900      7530.00
OH+C2H6=H2O+C2H5                                        1.4800e+07    1.900       950.00
HO2+C2H6=H2O2+C2H5                                      3.4600e+01    3.610     16920.00
CH2(S)+C2H6=CH3+C2H5                                    1.2000e+14    0.000         0.00
CH3+C2H6=CH4+C2H5                                       5.5500e-04    4.720      3231.00
CH3O+C2H6=CH3OH+C2H5                                    2.4100e+11    0.000      7090.00
CH3O2+C2H6=CH3O2H+C2H5                                  1.9400e+01    3.640     17100.00
C2H6+C2H5O2=C2H5+C2H5O2H                                8.6000e+00    3.760     17200.00
H+C2H4(+M)=C2H5(+M)                                     9.5690e+08    1.463      1355.00
 LOW/   1.42e+39     -6.642       5769.0/
TROE/           -0.5690   299.0   -9147.   152.4/
H2/ 2.00/  H2O/ 6.00/  CH4/ 2.00/  CO/ 1.50/  CO2/ 2.00/  C2H6/ 3.00/  
H+C2H5=H2+C2H4                                          2.0000e+12    0.000         0.00
2C2H4=C2H5+C2H3                                         4.8200e+14    0.000     71530.00
CH3+C2H5=CH4+C2H4                                       1.1800e+04    2.450     -2921.00
O+C2H5=H+CH3CHO                                         1.1000e+14    0.000         0.00
HO2+C2H5=OH+C2H5O                                       1.1000e+13    0.000         0.00
CH3O2+C2H5=CH3O+C2H5O                                   8.0000e+12    0.000     -1000.00
2CH3=H+C2H5                                             4.7400e+12    0.105     10664.30
 PLOG /  1.000000e-02    4.740000e+12    1.050000e-01    1.066430e+04    /
 PLOG /  1.000000e-01    2.570000e+13    -9.600000e-02   1.140610e+04    /
 PLOG /  1.000000e+00    3.100000e+14    -3.620000e-01   1.337250e+04    /
 PLOG /  1.000000e+01    2.150000e+10    8.850000e-01    1.353250e+04    /
 PLOG /  1.000000e+02    1.032000e+02    3.230000e+00    1.123610e+04    /
O2+C2H5=C2H5O2                                          3.3980e+53  -13.900      9279.00
 PLOG /  4.000000e-02    3.398000e+53    -1.390000e+01   9.279000e+03    /
 PLOG /  1.000000e+00    9.362000e+59    -1.528000e+01   1.424000e+04    /
 PLOG /  1.000000e+01    1.262000e+60    -1.491000e+01   1.624000e+04    /
O2+C2H5=HO2+C2H4                                        2.0940e+09    0.490      -391.40
 PLOG /  4.000000e-02    2.094000e+09    4.900000e-01    -3.914000e+02   /
 PLOG /  1.000000e+00    1.843000e+07    1.130000e+00    -7.206000e+02   /
 PLOG /  1.000000e+01    7.561000e+14    -1.010000e+00   4.749000e+03    /
O2+C2H5=OH+CH3CHO                                       4.9080e-06    4.760       254.30
 PLOG /  4.000000e-02    4.908000e-06    4.760000e+00    2.543000e+02    /
 PLOG /  1.000000e+00    6.803000e-02    3.570000e+00    2.643000e+03    /
 PLOG /  1.000000e+01    8.265000e+02    2.410000e+00    5.285000e+03    /
C2H5O2=OH+CH3CHO                                        1.2370e+35   -9.420     36360.00
 PLOG /  4.000000e-02    1.237000e+35    -9.420000e+00   3.636000e+04    /
 PLOG /  1.000000e+00    1.687000e+36    -9.220000e+00   3.870000e+04    /
 PLOG /  1.000000e+01    2.520000e+41    -1.020000e+01   4.371000e+04    /
C2H5O2=HO2+C2H4                                         1.7820e+32   -7.100     32840.00
 PLOG /  4.000000e-02    1.782000e+32    -7.100000e+00   3.284000e+04    /
 PLOG /  1.000000e+00    2.701000e+37    -8.470000e+00   3.584000e+04    /
 PLOG /  1.000000e+01    1.980000e+38    -8.460000e+00   3.790000e+04    /
H2+C2H5O2=H+C2H5O2H                                     1.5000e+14    0.000     26030.00
HO2+C2H5O2=O2+C2H5O2H                                   1.7500e+10    0.000     -3275.00
CH2O+C2H5O2=HCO+C2H5O2H                                 1.9900e+12    0.000     11660.00
CH4+C2H5O2=CH3+C2H5O2H                                  1.8100e+11    0.000     18480.00
CH3OH+C2H5O2=CH2OH+C2H5O2H                              1.8100e+12    0.000     13710.00
C2H5O2H=OH+C2H5O                                        6.3100e+14    0.000     42300.00
H+C2H3(+M)=C2H4(+M)                                     6.0800e+12    0.270       280.00
 LOW/   1.40e+30     -3.860       3320.0/
TROE/           0.7820   207.5   2663.   6095./
H2/ 2.00/  H2O/ 6.00/  CO/ 1.50/  CO2/ 2.00/  CH4/ 2.00/  C2H6/ 3.00/  
C2H4+M=H2+C2H2+M                                        2.6100e+16    0.000     67823.00
H2/ 2.00/ H2O/ 6.00/ CH4/ 2.00/ CO/ 1.50/ CO2/ 2.00/ C2H6/ 3.00/ 
O2+C2H4=HO2+C2H3                                        4.2200e+13    0.000     57623.10
H+C2H4=H2+C2H3                                          5.0700e+07    1.930     12950.00
OH+C2H4=H2O+C2H3                                        2.2300e+04    2.745      2215.50
CH3O+C2H4=CH3OH+C2H3                                    1.2000e+11    0.000      6750.00
CH3O2+C2H4=CH3O2H+C2H3                                  8.5900e+00    3.754     27132.00
C2H5O2+C2H4=C2H5O2H+C2H3                                8.5900e+00    3.754     27132.00
CH3+C2H4=CH4+C2H3                                       9.7600e+02    2.947     15148.00
 DUPLICATE
CH3+C2H4=CH4+C2H3                                       8.1300e-05    4.417      8835.80
 DUPLICATE
O+C2H4=CH3+HCO                                          7.4530e+06    1.880       183.00
O+C2H4=H+CH2CHO                                         6.0980e+06    1.880       183.00
CH3+CH2(S)=H+C2H4                                       2.0000e+13    0.000         0.00
OH+C2H4=CH3+CH2O                                        5.3500e+00    2.920     -1732.70
 PLOG /  1.000000e-02    5.350000e+00    2.920000e+00    -1.732700e+03   /
 PLOG /  2.500000e-02    3.190000e+01    2.710000e+00    -1.172300e+03   /
 PLOG /  1.000000e-01    5.550000e+02    2.360000e+00    -1.808000e+02   /
 PLOG /  1.000000e+00    1.780000e+05    1.680000e+00    2.060500e+03    /
 PLOG /  1.000000e+01    2.370000e+09    5.600000e-01    6.006700e+03    /
 PLOG /  1.000000e+02    2.760000e+13    -5.000000e-01   1.145510e+04    /
OH+C2H4=H+CH3CHO                                        2.3700e-07    5.300     -2050.60
 PLOG /  1.000000e-02    2.370000e-07    5.300000e+00    -2.050600e+03   /
 PLOG /  2.500000e-02    8.730000e-05    4.570000e+00    -6.180000e+02   /
 PLOG /  1.000000e-01    4.030000e-01    3.540000e+00    1.881700e+03    /
 PLOG /  1.000000e+00    2.380000e-02    3.910000e+00    1.722700e+03    /
 PLOG /  1.000000e+01    8.250000e+08    1.010000e+00    1.050730e+04    /
 PLOG /  1.000000e+02    6.800000e+09    8.100000e-01    1.386730e+04    /
OH+C2H4=PC2H4OH                                         1.7400e+43  -10.461      7698.70
 PLOG /  1.000000e-02    1.740000e+43    -1.046100e+01   7.698700e+03    /
 PLOG /  2.500000e-02    3.250000e+37    -8.629000e+00   5.214700e+03    /
 PLOG /  1.000000e-01    1.840000e+35    -7.750000e+00   4.908900e+03    /
 PLOG /  1.000000e+00    2.560000e+36    -7.752000e+00   6.946100e+03    /
 PLOG /  1.000000e+01    3.700000e+33    -6.573000e+00   7.605900e+03    /
 PLOG /  1.000000e+02    1.120000e+26    -4.101000e+00   5.757000e+03    /
H+C2H2(+M)=C2H3(+M)                                     1.7100e+10    1.266      2709.00
 LOW/   6.35e+31     -4.664       3780.0/
TROE/           0.7880   -1.020e+04   1.000e-30/
H2/ 2.00/  H2O/ 6.00/  CO/ 1.50/  CO2/ 2.00/  CH4/ 2.00/  C2H6/ 3.00/  
O2+C2H3=O+CH2CHO                                        1.7600e+12    0.150      4205.00
 DUPLICATE
 PLOG /  1.000000e-02    7.880000e+20    -2.670000e+00   6.742000e+03    /
 PLOG /  1.000000e-01    7.720000e+20    -2.670000e+00   6.713000e+03    /
 PLOG /  3.160000e-01    9.870000e+20    -2.700000e+00   6.724000e+03    /
 PLOG /  1.000000e+00    7.100000e+20    -2.650000e+00   6.489000e+03    /
 PLOG /  3.160000e+00    4.500000e+20    -2.530000e+00   6.406000e+03    /
 PLOG /  1.000000e+01    1.760000e+23    -3.220000e+00   8.697000e+03    /
 PLOG /  3.160000e+01    3.140000e+25    -3.770000e+00   1.153000e+04    /
 PLOG /  1.000000e+02    1.020000e+26    -3.800000e+00   1.391000e+04    /
O2+C2H3=O+CH2CHO                                        1.7600e+12    0.150      4205.00
 DUPLICATE
 PLOG /  1.000000e-02    1.360000e+10    6.200000e-01    -2.776000e+02   /
 PLOG /  1.000000e-01    1.420000e+10    6.200000e-01    -2.477000e+02   /
 PLOG /  3.160000e-01    1.660000e+10    6.000000e-01    -1.625000e+02   /
 PLOG /  1.000000e+00    2.020000e+10    5.800000e-01    3.840000e+01    /
 PLOG /  3.160000e+00    9.750000e+09    6.700000e-01    2.480000e+02    /
 PLOG /  1.000000e+01    7.340000e+09    7.200000e-01    7.781000e+02    /
 PLOG /  3.160000e+01    1.570000e+09    9.200000e-01    1.219000e+03    /
 PLOG /  1.000000e+02    7.850000e+07    1.280000e+00    1.401000e+03    /
O2+C2H3=HO2+C2H2                                        6.4900e+06    1.500      5218.00
 DUPLICATE
 PLOG /  1.000000e-02    1.080000e+07    1.280000e+00    3.322000e+03    /
 PLOG /  1.000000e-01    7.750000e+06    1.330000e+00    3.216000e+03    /
 PLOG /  3.160000e-01    1.210000e+07    1.270000e+00    3.311000e+03    /
 PLOG /  1.000000e+00    2.150000e+07    1.190000e+00    3.367000e+03    /
 PLOG /  3.160000e+00    1.130000e+08    1.000000e+00    3.695000e+03    /
 PLOG /  1.000000e+01    1.310000e+11    1.200000e-01    5.872000e+03    /
 PLOG /  3.160000e+01    1.190000e+09    8.200000e-01    5.617000e+03    /
 PLOG /  1.000000e+02    1.060000e+17    -1.450000e+00   1.223000e+04    /
O2+C2H3=HO2+C2H2                                        6.4900e+06    1.500      5218.00
 DUPLICATE
 PLOG /  1.000000e-02    4.760000e+01    2.750000e+00    -7.964000e+02   /
 PLOG /  1.000000e-01    5.160000e+01    2.730000e+00    -7.683000e+02   /
 PLOG /  3.160000e-01    5.550000e+01    2.730000e+00    -6.585000e+02   /
 PLOG /  1.000000e+00    4.600000e+01    2.760000e+00    -4.928000e+02   /
 PLOG /  3.160000e+00    3.750000e+00    3.070000e+00    -6.010000e+02   /
 PLOG /  1.000000e+01    5.480000e+00    3.070000e+00    8.570000e+01    /
 PLOG /  3.160000e+01    4.470000e+08    0.000000e+00    9.550000e+02    /
 PLOG /  1.000000e+02    2.020000e+01    2.940000e+00    1.847000e+03    /
O2+C2H3=OH+CH2CO                                        1.1700e+03    2.430      7074.00
 DUPLICATE
 PLOG /  1.000000e-02    8.660000e+02    2.410000e+00    6.061000e+03    /
 PLOG /  1.000000e-01    8.910000e+02    2.410000e+00    6.078000e+03    /
 PLOG /  3.160000e-01    9.430000e+02    2.400000e+00    6.112000e+03    /
 PLOG /  1.000000e+00    1.060000e+03    2.390000e+00    6.180000e+03    /
 PLOG /  3.160000e+00    1.090000e+03    2.380000e+00    6.179000e+03    /
 PLOG /  1.000000e+01    1.390000e+03    2.360000e+00    6.074000e+03    /
 PLOG /  3.160000e+01    2.490000e+06    1.420000e+00    8.480000e+03    /
 PLOG /  1.000000e+02    1.660000e+10    3.600000e-01    1.201000e+04    /
O2+C2H3=OH+CH2CO                                        1.1700e+03    2.430      7074.00
 DUPLICATE
 PLOG /  1.000000e-02    1.820000e-01    3.120000e+00    1.331000e+03    /
 PLOG /  1.000000e-01    2.070000e-01    3.110000e+00    1.383000e+03    /
 PLOG /  3.160000e-01    2.710000e-01    3.080000e+00    1.496000e+03    /
 PLOG /  1.000000e+00    5.260000e-01    3.010000e+00    1.777000e+03    /
 PLOG /  3.160000e+00    1.370000e+00    2.900000e+00    2.225000e+03    /
 PLOG /  1.000000e+01    4.190000e-01    2.930000e+00    2.052000e+03    /
 PLOG /  3.160000e+01    1.190000e-04    4.210000e+00    2.043000e+03    /
 PLOG /  1.000000e+02    1.300000e-03    3.970000e+00    3.414000e+03    /
O2+C2H3=CH2O+HCO                                        1.1600e+16   -1.130      3791.00
 DUPLICATE
 PLOG /  1.000000e-02    2.490000e+36    -7.600000e+00   1.264000e+04    /
 PLOG /  1.000000e-01    2.430000e+36    -7.600000e+00   1.261000e+04    /
 PLOG /  3.160000e-01    1.950000e+36    -7.570000e+00   1.249000e+04    /
 PLOG /  1.000000e+00    2.730000e+35    -7.320000e+00   1.182000e+04    /
 PLOG /  3.160000e+00    1.430000e+36    -7.470000e+00   1.246000e+04    /
 PLOG /  1.000000e+01    5.180000e+35    -7.200000e+00   1.343000e+04    /
 PLOG /  3.160000e+01    3.190000e+20    -2.570000e+00   5.578000e+03    /
 PLOG /  1.000000e+02    2.730000e+33    -6.280000e+00   1.600000e+04    /
O2+C2H3=CH2O+HCO                                        1.1600e+16   -1.130      3791.00
 DUPLICATE
 PLOG /  1.000000e-02    4.540000e+15    -1.280000e+00   5.153000e+02    /
 PLOG /  1.000000e-01    4.590000e+15    -1.280000e+00   5.130000e+02    /
 PLOG /  3.160000e-01    4.810000e+15    -1.290000e+00   5.206000e+02    /
 PLOG /  1.000000e+00    6.080000e+15    -1.310000e+00   6.457000e+02    /
 PLOG /  3.160000e+00    9.450000e+15    -1.360000e+00   1.066000e+03    /
 PLOG /  1.000000e+01    2.560000e+15    -1.180000e+00   1.429000e+03    /
 PLOG /  3.160000e+01    1.030000e+69    -1.923000e+01   1.476000e+04    /
 PLOG /  1.000000e+02    4.210000e+10    1.900000e-01    8.306000e+02    /
O2+C2H3=>H+CO+CH2O                                      1.1600e+16   -1.130      3791.00
 DUPLICATE
 PLOG /  1.000000e-02    5.820000e+36    -7.600000e+00   1.264000e+04    /
 PLOG /  1.000000e-01    5.660000e+36    -7.600000e+00   1.261000e+04    /
 PLOG /  3.160000e-01    4.550000e+36    -7.570000e+00   1.249000e+04    /
 PLOG /  1.000000e+00    6.360000e+35    -7.320000e+00   1.182000e+04    /
 PLOG /  3.160000e+00    3.350000e+36    -7.470000e+00   1.246000e+04    /
 PLOG /  1.000000e+01    1.210000e+36    -7.200000e+00   1.343000e+04    /
 PLOG /  3.160000e+01    7.430000e+20    -2.570000e+00   5.578000e+03    /
 PLOG /  1.000000e+02    6.360000e+33    -6.280000e+00   1.600000e+04    /
O2+C2H3=>H+CO+CH2O                                      1.1600e+16   -1.130      3791.00
 DUPLICATE
 PLOG /  1.000000e-02    1.060000e+16    -1.280000e+00   5.153000e+02    /
 PLOG /  1.000000e-01    1.070000e+16    -1.280000e+00   5.130000e+02    /
 PLOG /  3.160000e-01    1.130000e+16    -1.290000e+00   5.206000e+02    /
 PLOG /  1.000000e+00    1.420000e+16    -1.310000e+00   6.457000e+02    /
 PLOG /  3.160000e+00    2.200000e+16    -1.360000e+00   1.066000e+03    /
 PLOG /  1.000000e+01    5.980000e+15    -1.180000e+00   1.429000e+03    /
 PLOG /  3.160000e+01    2.390000e+69    -1.923000e+01   1.476000e+04    /
 PLOG /  1.000000e+02    9.810000e+10    1.900000e-01    8.306000e+02    /
O2+C2H3=CO+CH3O                                         3.0900e+13   -0.890      3682.00
 DUPLICATE
 PLOG /  1.000000e-02    8.190000e+18    -2.660000e+00   3.201000e+03    /
 PLOG /  1.000000e-01    4.060000e+14    -1.320000e+00   8.858000e+02    /
 PLOG /  3.160000e-01    4.340000e+14    -1.330000e+00   9.006000e+02    /
 PLOG /  1.000000e+00    1.030000e+11    -3.300000e-01   -7.478000e+02   /
 PLOG /  3.160000e+00    1.890000e+12    -3.000000e+00   -8.995000e+03   /
 PLOG /  1.000000e+01    1.930000e+24    -5.630000e+00   1.800000e+00    /
 PLOG /  3.160000e+01    1.100000e+18    -2.220000e+00   5.178000e+03    /
 PLOG /  1.000000e+02    5.790000e+32    -6.450000e+00   1.681000e+04    /
O2+C2H3=CO+CH3O                                         3.0900e+13   -0.890      3682.00
 DUPLICATE
 PLOG /  1.000000e-02    1.290000e+09    1.800000e-01    -1.717000e+03   /
 PLOG /  1.000000e-01    5.990000e+11    -2.930000e+00   -9.564000e+03   /
 PLOG /  3.160000e-01    2.910000e+11    -2.930000e+00   -1.012000e+04   /
 PLOG /  1.000000e+00    5.770000e+21    -3.540000e+00   4.772000e+03    /
 PLOG /  3.160000e+00    4.990000e+15    -1.620000e+00   1.849000e+03    /
 PLOG /  1.000000e+01    9.330000e+16    -1.960000e+00   3.324000e+03    /
 PLOG /  3.160000e+01    1.020000e+72    -2.069000e+01   1.586000e+04    /
 PLOG /  1.000000e+02    1.100000e+09    3.100000e-01    1.024000e+03    /
O2+C2H3=CO2+CH3                                         6.1600e+13   -1.050      3743.00
 DUPLICATE
 PLOG /  1.000000e-02    2.370000e+35    -7.760000e+00   1.263000e+04    /
 PLOG /  1.000000e-01    1.730000e+35    -7.720000e+00   1.252000e+04    /
 PLOG /  3.160000e-01    4.470000e+34    -7.550000e+00   1.214000e+04    /
 PLOG /  1.000000e+00    7.250000e+31    -6.700000e+00   1.044000e+04    /
 PLOG /  3.160000e+00    3.630000e+35    -7.750000e+00   1.283000e+04    /
 PLOG /  1.000000e+01    2.090000e+35    -7.530000e+00   1.405000e+04    /
 PLOG /  3.160000e+01    3.840000e+18    -2.440000e+00   5.408000e+03    /
 PLOG /  1.000000e+02    1.210000e+32    -6.320000e+00   1.619000e+04    /
O2+C2H3=CO2+CH3                                         6.1600e+13   -1.050      3743.00
 DUPLICATE
 PLOG /  1.000000e-02    6.270000e+13    -1.160000e+00   4.063000e+02    /
 PLOG /  1.000000e-01    6.240000e+13    -1.160000e+00   4.014000e+02    /
 PLOG /  3.160000e-01    6.120000e+13    -1.160000e+00   3.970000e+02    /
 PLOG /  1.000000e+00    5.320000e+13    -1.140000e+00   4.467000e+02    /
 PLOG /  3.160000e+00    1.450000e+14    -1.260000e+00   9.877000e+02    /
 PLOG /  1.000000e+01    5.020000e+13    -1.110000e+00   1.409000e+03    /
 PLOG /  3.160000e+01    1.400000e+70    -2.011000e+01   1.543000e+04    /
 PLOG /  1.000000e+02    9.210000e+08    2.500000e-01    8.553000e+02    /
H+C2H3=H2+C2H2                                          9.6353e+13    0.000         0.00
OH+C2H3=H2O+C2H2                                        3.0110e+13    0.000         0.00
CH3+C2H3=CH4+C2H2                                       3.9200e+11    0.000         0.00
2C2H3=C2H4+C2H2                                         9.6000e+11    0.000         0.00
H+C2H(+M)=C2H2(+M)                                      1.0000e+17   -1.000         0.00
 LOW/   3.75e+33     -4.800       1900.0/
TROE/           0.6460   132.0   1315.   5566./
H2/ 2.00/  H2O/ 6.00/  CO/ 1.50/  CO2/ 2.00/  CH4/ 2.00/  C2H6/ 3.00/  
O+C2H2=CO+CH2                                           7.3950e+08    1.280      2472.00
O+C2H2=H+HCCO                                           2.9580e+09    1.280      2472.00
HO2+C2H2=OH+CH2CO                                       6.0300e+09    0.000      7949.00
HCO+C2H2=CO+C2H3                                        1.0000e+07    2.000      6000.00
CH2+C2H2=H+C3H3                                         1.2000e+13    0.000      6620.00
CH2(S)+C2H2=H+C3H3                                      2.0000e+13    0.000         0.00
C2H2+HCCO=CO+C3H3                                       1.0000e+11    0.000      3000.00
OH+C2H2=H2O+C2H                                         2.6320e+06    2.140     17060.00
OH+C2H2=H+CH2CO                                         1.5780e+03    2.560      -844.50
 PLOG /  1.000000e-02    1.578000e+03    2.560000e+00    -8.445000e+02   /
 PLOG /  2.500000e-02    1.518000e+04    2.280000e+00    -2.921000e+02   /
 PLOG /  1.000000e-01    3.017000e+05    1.920000e+00    5.981000e+02    /
 PLOG /  1.000000e+00    7.528000e+06    1.550000e+00    2.106000e+03    /
 PLOG /  1.000000e+01    5.101000e+06    1.650000e+00    3.400000e+03    /
 PLOG /  1.000000e+02    1.457000e+04    2.450000e+00    4.477000e+03    /
OH+C2H2=CO+CH3                                          4.7570e+05    1.680      -329.80
 PLOG /  1.000000e-02    4.757000e+05    1.680000e+00    -3.298000e+02   /
 PLOG /  2.500000e-02    4.372000e+06    1.400000e+00    2.265000e+02    /
 PLOG /  1.000000e-01    7.648000e+07    1.050000e+00    1.115000e+03    /
 PLOG /  1.000000e+00    1.277000e+09    7.300000e-01    2.579000e+03    /
 PLOG /  1.000000e+01    4.312000e+08    9.200000e-01    3.736000e+03    /
 PLOG /  1.000000e+02    8.250000e+05    1.770000e+00    4.697000e+03    /
O2+C2H=CO+HCO                                           5.0000e+13    0.000      1500.00
H2+C2H=H+C2H2                                           4.9000e+05    2.500       560.00
OH+C2H=H+HCCO                                           2.0000e+13    0.000         0.00
CH3CHO(+M)=CH3+HCO(+M)                                  2.4500e+22   -1.740     86355.00
 LOW/   1.03e+59    -11.300      95912.5/
TROE/           0.002490   718.1   6.089   3780./
CH3CHO(+M)=CO+CH4(+M)                                   2.7200e+21   -1.740     86355.00
 LOW/   1.14e+58    -11.300      95912.5/
TROE/           0.002490   718.1   6.089   3780./
O2+CH3CHO=HO2+CH3CO                                     3.0100e+13    0.000     39150.00
O+CH3CHO=OH+CH3CO                                       5.9400e+12    0.000      1868.00
OH+CH3CHO=H2O+CH3CO                                     3.3700e+12    0.000      -619.00
HO2+CH3CHO=H2O2+CH3CO                                   1.0000e+12    0.000     11920.00
CH3O2+CH3CHO=CH3O2H+CH3CO                               1.0000e+12    0.000     11920.00
H+CH3CHO=H2+CH2CHO                                      2.7200e+03    3.100      5210.00
OH+CH3CHO=H2O+CH2CHO                                    1.7200e+05    2.400       815.00
CH3CO=CO+CH3                                            1.0700e+12    0.630     16895.50
 PLOG /  1.000000e-01    1.960000e+16    -2.090000e+00   1.519660e+04    /
 PLOG /  1.000000e+00    6.450000e+18    -2.520000e+00   1.643650e+04    /
 PLOG /  1.000000e+01    8.180000e+19    -2.550000e+00   1.726310e+04    /
 PLOG /  1.000000e+02    1.260000e+20    -2.320000e+00   1.801210e+04    /
O2+CH3CO=CH3CO3                                         2.6500e+12    0.000         0.00
 PLOG /  1.000000e-01    3.410000e+69    -1.890000e+01   1.440000e+04    /
 PLOG /  1.000000e+00    5.790000e+61    -1.607000e+01   1.340000e+04    /
 PLOG /  1.000000e+01    5.070000e+52    -1.296000e+01   1.156000e+04    /
O2+CH3CO=HO2+CH2CO                                      3.6000e+10    0.544      3721.00
 PLOG /  1.000000e-01    1.300000e+08    1.986000e+00    2.280000e+02    /
 PLOG /  1.000000e+00    3.600000e+10    5.440000e-01    3.721000e+03    /
 PLOG /  1.000000e+01    7.700000e+13    -3.350000e-01   7.510000e+03    /
CH3CO(+M)=H+CH2CO(+M)                                   9.4130e+07    1.917     44987.20
 LOW/   1.52e+51    -10.270      55390.0/
TROE/           0.6009   8.103e+09   667.7   5.000e+09/
H+CH3CO=H2+CH2CO                                        2.0000e+13    0.000         0.00
O+CH3CO=OH+CH2CO                                        2.0000e+13    0.000         0.00
CH3+CH3CO=CH4+CH2CO                                     5.0000e+13    0.000         0.00
CH2CHO(+M)=H+CH2CO(+M)                                  1.4300e+15   -0.150     45600.00
 LOW/   6.00e+29     -3.800      43423.9/
TROE/           0.9850   393.0   9.800e+09   5.000e+09/
CH2CHO(+M)=CO+CH3(+M)                                   2.9300e+12    0.290     40300.00
 LOW/   9.52e+33     -5.070      41300.0/
TROE/           7.130e-17   1150.   4.990e+09   1.790e+09/
CH2CO(+M)=CO+CH2(+M)                                    3.0000e+13    0.000     71000.00
 LOW/   3.00e+15      0.000      57000.0/
H2/ 2.00/  H2O/ 6.00/  CO/ 1.50/  CO2/ 2.00/  CH4/ 2.00/  C2H6/ 3.00/  
O+C2H3=H+CH2CO                                          3.0000e+13    0.000         0.00
H+CH2CO=CO+CH3                                          7.7700e+08    1.450      2780.00
CH3+HCO=H2+CH2CO                                        4.9000e+08    0.750       842.00
 PLOG /  5.000000e-02    6.100000e+06    1.240000e+00    -1.733000e+03   /
 PLOG /  1.000000e-01    1.100000e+07    1.180000e+00    -1.303000e+03   /
 PLOG /  1.000000e+00    4.900000e+08    7.500000e-01    8.420000e+02    /
 PLOG /  1.000000e+01    1.600000e+11    1.090000e-01    4.387000e+03    /
O+CH2CO=CO2+CH2                                         1.7500e+12    0.000      1350.00
OH+CH2CO=CO+CH2OH                                       2.0000e+12    0.000     -1010.00
CH2(S)+CH2CO=CO+C2H4                                    2.0000e+13    0.000      -526.00
CH3+CH2CO=CO+C2H5                                       4.7690e+04    2.312      9468.00
OH+HCCO=>H2+2CO                                         1.0000e+14    0.000         0.00
O+HCCO=>H+2CO                                           8.0000e+13    0.000         0.00
H+HCCO=CO+CH2(S)                                        1.0000e+14    0.000         0.00
O2+HCCO=>OH+2CO                                         1.9100e+11   -0.020      1020.00
O2+HCCO=>H+CO+CO2                                       4.7800e+12   -0.142      1150.00
C2H5OH=H2O+C2H4                                         3.4100e+59  -14.200     83672.60
 PLOG /  1.000000e-03    3.410000e+59    -1.420000e+01   8.367260e+04    /
 PLOG /  1.000000e-02    2.620000e+57    -1.330000e+01   8.526220e+04    /
 PLOG /  1.000000e-01    1.650000e+52    -1.150000e+01   8.474560e+04    /
 PLOG /  1.000000e+00    5.230000e+43    -8.900000e+00   8.150670e+04    /
 PLOG /  1.000000e+01    4.590000e+32    -5.600000e+00   7.606240e+04    /
 PLOG /  1.000000e+02    3.840000e+20    -2.060000e+00   6.946550e+04    /
C2H5OH=CH3+CH2OH                                        1.2000e+54  -12.900    100005.70
 PLOG /  1.000000e-03    1.200000e+54    -1.290000e+01   1.000057e+05    /
 PLOG /  1.000000e-02    5.180000e+59    -1.400000e+01   9.990640e+04    /
 PLOG /  1.000000e-01    1.620000e+66    -1.530000e+01   1.053905e+05    /
 PLOG /  1.000000e+00    5.550000e+64    -1.450000e+01   1.061830e+05    /
 PLOG /  1.000000e+01    1.550000e+58    -1.230000e+01   1.057680e+05    /
 PLOG /  1.000000e+02    1.780000e+47    -8.960000e+00   1.010588e+05    /
C2H5OH=OH+C2H5                                          8.1000e+46  -11.300    111053.40
 PLOG /  1.000000e-03    8.100000e+46    -1.130000e+01   1.110534e+05    /
 PLOG /  1.000000e-02    1.860000e+56    -1.350000e+01   1.072384e+05    /
 PLOG /  1.000000e-01    4.650000e+63    -1.500000e+01   1.096228e+05    /
 PLOG /  1.000000e+00    4.460000e+65    -1.490000e+01   1.123450e+05    /
 PLOG /  1.000000e+01    2.790000e+61    -1.340000e+01   1.130802e+05    /
 PLOG /  1.000000e+02    6.170000e+51    -1.030000e+01   1.099407e+05    /
O+C2H5OH=OH+C2H5O                                       1.4600e-03    4.730      1727.00
OH+C2H5OH=H2O+C2H5O                                     5.8100e-03    4.280     -3560.00
H+C2H5OH=H2+C2H5O                                       9.4500e+02    3.140      8701.10
HO2+C2H5OH=H2O2+C2H5O                                   6.4700e-07    5.300     10533.10
CH3+C2H5OH=CH4+C2H5O                                    2.0350e+00    3.570      7721.00
CH3O2+C2H5OH=CH3O2H+C2H5O                               3.2360e-07    5.300     10533.10
C2H5+C2H5OH=C2H6+PC2H4OH                                5.0000e+10    0.000     13400.00
O2+C2H5OH=HO2+SC2H4OH                                   1.5000e+13    0.000     50150.00
O+C2H5OH=OH+SC2H4OH                                     1.4500e+05    2.470       876.00
H+C2H5OH=H2+SC2H4OH                                     8.7900e+04    2.680      2910.00
OH+C2H5OH=H2O+SC2H4OH                                   7.5200e+04    2.490     -1474.10
HO2+C2H5OH=H2O2+SC2H4OH                                 2.4500e-05    5.260      7475.10
CH3+C2H5OH=CH4+SC2H4OH                                  1.9930e+01    3.370      7634.00
CH3O2+C2H5OH=CH3O2H+SC2H4OH                             1.2250e-05    5.260      7475.10
C2H5+C2H5OH=C2H6+SC2H4OH                                5.0000e+10    0.000     10400.00
O2+C2H5OH=HO2+PC2H4OH                                   2.0000e+13    0.000     52800.00
O+C2H5OH=OH+PC2H4OH                                     9.6900e+02    3.230      4658.00
H+C2H5OH=H2+PC2H4OH                                     5.3100e+04    2.810      7490.00
OH+C2H5OH=H2O+PC2H4OH                                   3.7600e+03    2.780     -1810.20
HO2+C2H5OH=H2O2+PC2H4OH                                 3.9860e-02    4.300     15333.00
CH3+C2H5OH=CH4+PC2H4OH                                  3.3000e+02    3.300     12290.00
CH3O2+C2H5OH=CH3O2H+PC2H4OH                             1.9950e-02    4.300     15333.00
SC2H4OH=H+CH3CHO                                        5.6900e+52  -13.380     45049.00
 PLOG /  1.000000e-03    5.690000e+52    -1.338000e+01   4.504900e+04    /
 PLOG /  1.000000e-02    3.290000e+56    -1.412000e+01   4.812900e+04    /
 PLOG /  1.000000e-01    8.580000e+57    -1.416000e+01   5.074300e+04    /
 PLOG /  1.000000e+00    5.360000e+55    -1.315000e+01   5.188600e+04    /
 PLOG /  1.000000e+01    1.660000e+48    -1.064000e+01   5.029700e+04    /
 PLOG /  2.000000e+01    8.260000e+44    -9.590000e+00   4.921800e+04    /
 PLOG /  5.000000e+01    1.010000e+40    -8.060000e+00   4.743900e+04    /
 PLOG /  1.000000e+02    1.100000e+36    -6.840000e+00   4.589900e+04    /
SC2H4OH=C2H5O                                           5.4800e+45  -11.630     44328.00
 PLOG /  1.000000e-03    5.480000e+45    -1.163000e+01   4.432800e+04    /
 PLOG /  1.000000e-02    2.540000e+49    -1.237000e+01   4.644500e+04    /
 PLOG /  1.000000e-01    1.650000e+54    -1.340000e+01   5.033000e+04    /
 PLOG /  1.000000e+00    1.810000e+55    -1.331000e+01   5.313200e+04    /
 PLOG /  1.000000e+01    4.580000e+49    -1.132000e+01   5.271400e+04    /
 PLOG /  2.000000e+01    4.110000e+46    -1.033000e+01   5.183400e+04    /
 PLOG /  5.000000e+01    6.680000e+41    -8.830000e+00   5.020200e+04    /
 PLOG /  1.000000e+02    6.540000e+37    -7.580000e+00   4.869700e+04    /
SC2H4OH=PC2H4OH                                         2.6500e+36   -8.860     51019.00
 PLOG /  1.000000e-03    2.650000e+36    -8.860000e+00   5.101900e+04    /
 PLOG /  1.000000e-02    3.560000e+37    -8.890000e+00   5.111400e+04    /
 PLOG /  1.000000e-01    4.140000e+39    -9.190000e+00   5.191200e+04    /
 PLOG /  1.000000e+00    5.820000e+44    -1.034000e+01   5.529600e+04    /
 PLOG /  1.000000e+01    4.260000e+48    -1.106000e+01   5.945800e+04    /
 PLOG /  2.000000e+01    8.840000e+47    -1.074000e+01   5.990100e+04    /
 PLOG /  5.000000e+01    2.230000e+45    -9.840000e+00   5.960400e+04    /
 PLOG /  1.000000e+02    1.700000e+42    -8.830000e+00   5.873700e+04    /
CH3+CH2O=C2H5O                                          3.0000e+11    0.000      6336.00
H+CH3CHO=C2H5O                                          4.6100e+07    1.710      7090.00
O2+C2H5O=HO2+CH3CHO                                     4.2800e+10    0.000      1097.00
O2+SC2H4OH=HO2+CH3CHO                                   5.2600e+17   -1.638       869.00
 PLOG /  1.000000e-02    5.260000e+17    -1.637000e+00   8.380000e+02    /
 PLOG /  1.000000e-01    5.260000e+17    -1.637000e+00   8.380000e+02    /
 PLOG /  1.000000e+00    5.280000e+17    -1.638000e+00   8.390000e+02    /
 PLOG /  1.000000e+01    1.540000e+18    -1.771000e+00   1.120000e+03    /
 PLOG /  1.000000e+02    3.780000e+20    -2.429000e+00   3.090000e+03    /
HO2+NC3H7=>OH+CH2O+C2H5                                 7.0000e+12    0.000     -1000.00
CH3O2+NC3H7=>CH3O+CH2O+C2H5                             7.0000e+12    0.000     -1000.00
CH3+C2H3(+M)=C3H6(+M)                                   2.5000e+13    0.000         0.00
 LOW/   4.27e+58    -11.940       9769.8/
TROE/           0.1750   1341.   6.000e+04   1.014e+04/
CH2(S)+C2H4=C3H6                                        4.8200e+57  -14.300     17100.00
 DUPLICATE
 PLOG /  1.000000e-02    4.820000e+57    -1.430000e+01   1.710000e+04    /
 PLOG /  1.000000e-01    3.840000e+59    -1.440000e+01   1.840000e+04    /
 PLOG /  1.000000e+00    2.130000e+58    -1.350000e+01   2.040000e+04    /
 PLOG /  1.000000e+01    8.480000e+52    -1.160000e+01   2.070000e+04    /
 PLOG /  1.000000e+02    6.070000e+47    -9.850000e+00   2.210000e+04    /
CH2(S)+C2H4=C3H6                                        1.1500e+45  -11.100      6145.20
 DUPLICATE
 PLOG /  1.000000e-02    1.150000e+45    -1.110000e+01   6.145200e+03    /
 PLOG /  1.000000e-01    1.830000e+45    -1.070000e+01   6.638500e+03    /
 PLOG /  1.000000e+00    1.300000e+40    -8.770000e+00   5.863800e+03    /
 PLOG /  1.000000e+01    2.270000e+32    -6.140000e+00   4.317900e+03    /
 PLOG /  1.000000e+02    1.280000e+24    -3.490000e+00   2.529900e+03    /
CH2(S)+C2H4=H+C3H5-A                                    8.2000e+19   -2.060      1150.00
 DUPLICATE
 PLOG /  1.000000e-02    8.200000e+19    -2.060000e+00   1.150000e+03    /
 PLOG /  1.000000e-01    2.270000e+21    -2.440000e+00   2.650000e+03    /
 PLOG /  1.000000e+00    4.440000e+35    -6.550000e+00   1.390000e+04    /
 PLOG /  1.000000e+01    1.180000e+28    -4.090000e+00   1.400000e+04    /
 PLOG /  1.000000e+02    6.510000e+26    -3.580000e+00   1.890000e+04    /
CH2(S)+C2H4=H+C3H5-A                                    1.0800e+07    1.620     -3174.60
 DUPLICATE
 PLOG /  1.000000e-02    1.080000e+07    1.620000e+00    -3.174600e+03   /
 PLOG /  1.000000e-01    1.370000e+05    2.150000e+00    -3.799200e+03   /
 PLOG /  1.000000e+00    3.890000e+14    -4.200000e-01   1.237600e+03    /
 PLOG /  1.000000e+01    2.450000e+10    6.700000e-01    7.509300e+02    /
 PLOG /  1.000000e+02    1.810000e+02    2.970000e+00    -7.460300e+02   /
CH2(S)+C2H4=CH3+C2H3                                    1.7700e+19   -1.940      6790.00
 DUPLICATE
 PLOG /  1.000000e-02    1.770000e+19    -1.940000e+00   6.790000e+03    /
 PLOG /  1.000000e-01    1.680000e+19    -1.800000e+00   4.310000e+03    /
 PLOG /  1.000000e+00    4.160000e+24    -3.190000e+00   9.760000e+03    /
 PLOG /  1.000000e+01    7.890000e+24    -3.070000e+00   1.390000e+04    /
 PLOG /  1.000000e+02    7.360000e+29    -4.280000e+00   2.380000e+04    /
CH2(S)+C2H4=CH3+C2H3                                    4.3000e+12    0.190      -110.41
 DUPLICATE
 PLOG /  1.000000e-02    4.300000e+12    1.900000e-01    -1.104100e+02   /
 PLOG /  1.000000e-01    2.260000e+11    5.400000e-01    4.781000e+01    /
 PLOG /  1.000000e+00    4.920000e+09    1.020000e+00    5.997700e+02    /
 PLOG /  1.000000e+01    1.470000e+08    1.330000e+00    1.228400e+03    /
 PLOG /  1.000000e+02    8.110000e+10    5.500000e-01    5.506500e+03    /
CH3+C2H3=H+C3H5-A                                       4.1200e+29   -4.950      8000.00
 DUPLICATE
 PLOG /  1.000000e-02    4.120000e+29    -4.950000e+00   8.000000e+03    /
 PLOG /  1.000000e-01    4.860000e+30    -5.030000e+00   1.130000e+04    /
 PLOG /  1.000000e+00    5.300000e+29    -4.570000e+00   1.440000e+04    /
 PLOG /  1.000000e+01    1.320000e+30    -4.540000e+00   1.930000e+04    /
 PLOG /  1.000000e+02    5.160000e+28    -4.030000e+00   2.380000e+04    /
CH3+C2H3=H+C3H5-A                                       5.7300e+15   -0.770      1195.90
 DUPLICATE
 PLOG /  1.000000e-02    5.730000e+15    -7.700000e-01   1.195900e+03    /
 PLOG /  1.000000e-01    2.060000e+13    -7.400000e-02   1.428700e+03    /
 PLOG /  1.000000e+00    4.480000e+10    6.000000e-01    1.421600e+03    /
 PLOG /  1.000000e+01    4.100000e+06    1.710000e+00    1.056900e+03    /
 PLOG /  1.000000e+02    1.370000e-01    3.910000e+00    -3.535500e+02   /
C3H6=CH3+C2H3                                           1.8800e+78  -18.700    130000.00
 DUPLICATE
 PLOG /  1.000000e-02    1.880000e+78    -1.870000e+01   1.300000e+05    /
 PLOG /  1.000000e-01    8.730000e+76    -1.790000e+01   1.320000e+05    /
 PLOG /  1.000000e+00    5.800000e+75    -1.720000e+01   1.340000e+05    /
 PLOG /  1.000000e+01    8.120000e+71    -1.580000e+01   1.360000e+05    /
 PLOG /  1.000000e+02    2.150000e+64    -1.340000e+01   1.350000e+05    /
C3H6=CH3+C2H3                                           1.6900e+59  -13.600    113290.00
 DUPLICATE
 PLOG /  1.000000e-02    1.690000e+59    -1.360000e+01   1.132900e+05    /
 PLOG /  1.000000e-01    2.000000e+60    -1.370000e+01   1.148900e+05    /
 PLOG /  1.000000e+00    6.700000e+54    -1.180000e+01   1.138400e+05    /
 PLOG /  1.000000e+01    1.060000e+47    -9.270000e+00   1.115100e+05    /
 PLOG /  1.000000e+02    7.290000e+38    -6.700000e+00   1.087400e+05    /
C3H6=H+C3H5-A                                           9.1600e+74  -17.600    120000.00
 DUPLICATE
 PLOG /  1.000000e-02    9.160000e+74    -1.760000e+01   1.200000e+05    /
 PLOG /  1.000000e-01    1.730000e+70    -1.600000e+01   1.200000e+05    /
 PLOG /  1.000000e+00    1.080000e+71    -1.590000e+01   1.248600e+05    /
 PLOG /  1.000000e+01    6.400000e+65    -1.420000e+01   1.250000e+05    /
 PLOG /  1.000000e+02    8.050000e+56    -1.150000e+01   1.220000e+05    /
C3H6=H+C3H5-A                                           2.9800e+54  -12.300    101200.00
 DUPLICATE
 PLOG /  1.000000e-02    2.980000e+54    -1.230000e+01   1.012000e+05    /
 PLOG /  1.000000e-01    1.370000e+43    -8.870000e+00   9.636500e+04    /
 PLOG /  1.000000e+00    6.280000e+42    -8.510000e+00   9.800400e+04    /
 PLOG /  1.000000e+01    4.730000e+35    -6.260000e+00   9.564400e+04    /
 PLOG /  1.000000e+02    4.340000e+28    -4.060000e+00   9.311400e+04    /
C3H6=H+C3H5-S                                           7.7100e+69  -16.090    140000.00
H+C3H6=H2+C3H5-A                                        3.6440e+05    2.455      4361.20
O2+C3H6=HO2+C3H5-A                                      1.2000e+20   -1.670     46192.10
O+C3H6=OH+C3H5-A                                        5.2400e+11    0.700      5884.00
OH+C3H6=H2O+C3H5-A                                      4.4600e+06    2.072      1050.80
HO2+C3H6=H2O2+C3H5-A                                    3.0700e-02    4.403     13547.20
CH3+C3H6=CH4+C3H5-A                                     2.2100e+00    3.500      5675.00
CH3O+C3H6=CH3OH+C3H5-A                                  8.4000e+10    0.000      2600.00
CH3O2+C3H6=CH3O2H+C3H5-A                                7.6800e-02    4.403     13547.20
C2H5+C3H6=C2H6+C3H5-A                                   1.0000e+11    0.000      9800.00
C2H5O2+C3H6=C2H5O2H+C3H5-A                              7.6800e-02    4.403     13547.20
H+C3H6=H2+C3H5-S                                        5.1010e+02    3.234     12357.00
 DUPLICATE
H+C3H6=H2+C3H5-S                                        3.9690e+02    3.252     12007.00
 DUPLICATE
O2+C3H6=HO2+C3H5-S                                      2.0000e+13    0.000     62270.00
O+C3H6=OH+C3H5-S                                        1.2000e+11    0.700      8959.10
OH+C3H6=H2O+C3H5-S                                      1.8600e+05    2.369      2502.00
HO2+C3H6=H2O2+C3H5-S                                    9.5700e+02    3.059     20798.60
CH3+C3H6=CH4+C3H5-S                                     1.3480e+00    3.500     12850.00
O+C3H6=HCO+C2H5                                         7.4500e+06    1.880       183.00
O+C3H6=>H+CH3+CH2CO                                     3.0500e+06    1.880       183.00
H+C3H6=NC3H7                                            1.0000e+00    1.000         0.00
 DUPLICATE
 PLOG /  1.300000e-03    7.990000e+81    -2.316100e+01   2.223900e+04    /
 PLOG /  4.000000e-02    4.240000e+68    -1.842700e+01   1.966500e+04    /
 PLOG /  1.000000e+00    1.040000e+49    -1.150000e+01   1.535900e+04    /
 PLOG /  1.000000e+01    6.200000e+41    -8.892000e+00   1.463700e+04    /
 PLOG /  1.000000e+02    1.000000e-10    0.000000e+00    0.000000e+00    /
H+C3H6=NC3H7                                            1.0000e+00    1.000         0.00
 DUPLICATE
 PLOG /  1.300000e-03    1.850000e+26    -5.830000e+00   3.865800e+03    /
 PLOG /  4.000000e-02    2.820000e+30    -6.490000e+00   5.470800e+03    /
 PLOG /  1.000000e+00    3.780000e+28    -5.570000e+00   5.625100e+03    /
 PLOG /  1.000000e+01    1.460000e+25    -4.280000e+00   5.247800e+03    /
 PLOG /  1.000000e+02    4.220000e+27    -4.390000e+00   9.345800e+03    /
H+C3H6=CH3+C2H4                                         1.0000e+00    1.000         1.00
 DUPLICATE
 PLOG /  1.300000e-03    1.540000e+09    1.350000e+00    2.542000e+03    /
 PLOG /  4.000000e-02    7.880000e+10    8.700000e-01    3.599600e+03    /
 PLOG /  1.000000e+00    2.670000e+12    4.700000e-01    5.431100e+03    /
 PLOG /  1.000000e+01    9.250000e+22    -2.600000e+00   1.289800e+04    /
 PLOG /  1.000000e+02    1.320000e+23    -2.420000e+00   1.650000e+04    /
H+C3H6=CH3+C2H4                                         1.0000e+00    1.000         1.00
 DUPLICATE
 PLOG /  1.300000e-03    1.000000e-10    0.000000e+00    0.000000e+00    /
 PLOG /  4.000000e-02    1.000000e-10    0.000000e+00    0.000000e+00    /
 PLOG /  1.000000e+00    1.000000e-10    0.000000e+00    0.000000e+00    /
 PLOG /  1.000000e+01    1.240000e+05    2.520000e+00    3.679100e+03    /
 PLOG /  1.000000e+02    2.510000e+03    2.910000e+00    3.980900e+03    /
CH3+C2H4=NC3H7                                          1.0000e+00    1.000         1.00
 DUPLICATE
 PLOG /  1.300000e-03    8.670000e+48    -1.254000e+01   1.820600e+04    /
 PLOG /  4.000000e-02    1.060000e+49    -1.204000e+01   2.000100e+04    /
 PLOG /  1.000000e+00    7.670000e+47    -1.117000e+01   2.236600e+04    /
 PLOG /  1.000000e+01    1.810000e+45    -1.003000e+01   2.376900e+04    /
 PLOG /  1.000000e+02    2.040000e+40    -8.250000e+00   2.421400e+04    /
CH3+C2H4=NC3H7                                          1.0000e+00    1.000         1.00
 DUPLICATE
 PLOG /  1.300000e-03    1.120000e+43    -1.130000e+01   1.308000e+04    /
 PLOG /  4.000000e-02    7.280000e+39    -9.880000e+00   1.316400e+04    /
 PLOG /  1.000000e+00    2.600000e+33    -7.460000e+00   1.241600e+04    /
 PLOG /  1.000000e+01    3.850000e+27    -5.380000e+00   1.145500e+04    /
 PLOG /  1.000000e+02    1.660000e+21    -3.170000e+00   1.024100e+04    /
H+C3H5-A=H2+C3H4-A                                      1.2320e+03    3.035      2582.00
OH+C3H5-A=H2O+C3H4-A                                    6.0000e+12    0.000         0.00
CH3+C3H5-A=CH4+C3H4-A                                   3.0000e+12   -0.320      -131.00
C2H5+C3H5-A=C2H6+C3H4-A                                 4.0000e+11    0.000         0.00
C2H3+C3H5-A=C2H4+C3H4-A                                 1.0000e+12    0.000         0.00
2C3H4-A=C3H5-A+C3H3                                     5.0000e+14    0.000     64746.70
H+C3H5-S=H2+C3H4-A                                      3.3330e+12    0.000         0.00
CH3+C3H5-S=CH4+C3H4-A                                   1.0000e+11    0.000         0.00
H+C3H5-S=H2+C3H4-P                                      3.3400e+12    0.000         0.00
CH3+C3H5-S=CH4+C3H4-P                                   1.0000e+11    0.000         0.00
2C3H5-A=C3H6+C3H4-A                                     9.5500e+40   -9.300     12470.00
 PLOG /  1.000000e+00    4.770000e+40    -9.300000e+00   1.247000e+04    /
 PLOG /  4.000000e+00    3.970000e+32    -6.800000e+00   9.180000e+03    /
 PLOG /  1.000000e+01    1.460000e+28    -5.500000e+00   7.410000e+03    /
C2H5+C3H5-A=C2H4+C3H6                                   4.0000e+11    0.000         0.00
HCO+C3H5-A=CO+C3H6                                      6.0000e+13    0.000         0.00
HCO+C3H5-S=CO+C3H6                                      9.0000e+13    0.000         0.00
O+C3H5-S=HCO+C2H4                                       6.0000e+13    0.000         0.00
OH+C3H5-S=>H+HCO+C2H4                                   5.0000e+12    0.000         0.00
HO2+C3H5-S=>OH+HCO+C2H4                                 2.0000e+13    0.000         0.00
OH+C3H5-A=>2H+C2H3CHO                                   5.3000e+37   -6.710     29306.00
 PLOG /  1.000000e-01    5.300000e+37    -6.710000e+00   2.930600e+04    /
 PLOG /  1.000000e+00    4.200000e+32    -5.160000e+00   3.012600e+04    /
 PLOG /  1.000000e+01    1.600000e+20    -1.560000e+00   2.633000e+04    /
O2+C3H5-A=HO2+C3H4-A                                    4.9900e+15   -1.400     22428.00
 PLOG /  1.000000e+00    4.990000e+15    -1.400000e+00   2.242800e+04    /
 PLOG /  1.000000e+01    2.180000e+21    -2.850000e+00   3.075500e+04    /
O2+C3H5-A=CH2O+CH3CO                                    1.1900e+15   -1.010     20128.00
 PLOG /  1.000000e+00    1.190000e+15    -1.010000e+00   2.012800e+04    /
 PLOG /  1.000000e+01    7.140000e+15    -1.210000e+00   2.104600e+04    /
O2+C3H5-A=OH+C2H3CHO                                    1.8200e+13   -0.410     22859.00
 PLOG /  1.000000e+00    1.820000e+13    -4.100000e-01   2.285900e+04    /
 PLOG /  1.000000e+01    2.470000e+13    -4.500000e-01   2.301700e+04    /
O2+C3H5-S=HCO+CH3CHO                                    3.1000e+31   -5.944      5748.40
O2+C3H5-S=OH+C2H3CHO                                    2.7000e+19   -2.140      5142.90
HO2+C3H5-A=OH+C3H5O                                     1.0000e+11    0.000         0.00
 PLOG /  1.000000e-02    1.020000e+13    -1.580000e-01   -1.417000e+03   /
 PLOG /  1.000000e-01    4.980000e+14    -6.420000e-01   -3.491000e+02   /
 PLOG /  1.000000e+00    7.770000e+17    -1.520000e+00   2.379200e+03    /
 PLOG /  1.000000e+01    2.930000e+15    -6.840000e-01   3.615300e+03    /
 PLOG /  1.000000e+02    1.640000e+04    2.740000e+00    1.144400e+03    /
HO2+C3H5-A=H2O+C2H3CHO                                  1.0000e+11    0.000         0.00
 PLOG /  1.000000e-02    1.090000e+00    3.010000e+00    -3.421100e+03   /
 PLOG /  1.000000e-01    6.350000e+01    2.500000e+00    -2.341400e+03   /
 PLOG /  1.000000e+00    6.050000e+05    1.390000e+00    5.951000e+02    /
 PLOG /  1.000000e+01    3.100000e+05    1.590000e+00    2.677600e+03    /
 PLOG /  1.000000e+02    5.070000e-05    4.590000e+00    9.275000e+02    /
C3H5O=CH2O+C2H3                                         1.0000e+11    0.000         0.00
 PLOG /  1.000000e-03    7.260000e+06    1.820000e-01    1.781550e+04    /
 PLOG /  1.000000e-02    6.970000e+16    -2.500000e+00   2.087870e+04    /
 PLOG /  1.000000e-01    6.640000e+23    -4.230000e+00   2.356500e+04    /
 PLOG /  1.000000e+00    1.070000e+26    -4.560000e+00   2.462290e+04    /
 PLOG /  1.000000e+01    6.500000e+29    -5.370000e+00   2.664500e+04    /
 PLOG /  1.000000e+02    4.630000e+31    -5.590000e+00   2.891530e+04    /
 PLOG /  1.000000e+03    8.520000e+25    -3.610000e+00   2.786340e+04    /
C3H5O=H+C2H3CHO                                         1.0000e+11    0.000         0.00
 PLOG /  1.000000e-03    3.000000e+15    -2.310000e+00   1.466790e+04    /
 PLOG /  1.000000e-02    1.500000e+22    -3.960000e+00   1.828300e+04    /
 PLOG /  1.000000e-01    1.950000e+23    -3.990000e+00   1.914330e+04    /
 PLOG /  1.000000e+00    1.150000e+25    -4.240000e+00   2.031120e+04    /
 PLOG /  1.000000e+01    1.760000e+28    -4.890000e+00   2.276520e+04    /
 PLOG /  1.000000e+02    1.410000e+27    -4.280000e+00   2.377060e+04    /
 PLOG /  1.000000e+03    2.570000e+20    -2.060000e+00   2.204010e+04    /
C3H5O=HCO+C2H4                                          1.0000e+11    0.000         0.00
 PLOG /  1.000000e-03    6.620000e+16    -2.840000e+00   1.319700e+04    /
 PLOG /  1.000000e-02    1.260000e+20    -3.530000e+00   1.546920e+04    /
 PLOG /  1.000000e-01    2.130000e+21    -3.640000e+00   1.658450e+04    /
 PLOG /  1.000000e+00    1.070000e+24    -4.160000e+00   1.898500e+04    /
 PLOG /  1.000000e+01    8.420000e+25    -4.400000e+00   2.238260e+04    /
 PLOG /  1.000000e+02    1.860000e+21    -2.730000e+00   2.365880e+04    /
 PLOG /  1.000000e+03    4.750000e+08    1.140000e+00    2.092250e+04    /
CH2O+C2H3=H+C2H3CHO                                     1.0000e+11    0.000         0.00
 PLOG /  1.000000e-03    2.600000e+04    2.260000e+00    1.510300e+03    /
 PLOG /  1.000000e-02    5.130000e+04    2.170000e+00    1.675500e+03    /
 PLOG /  1.000000e-01    3.990000e+05    1.910000e+00    2.218300e+03    /
 PLOG /  1.000000e+00    1.750000e+07    1.450000e+00    3.428000e+03    /
 PLOG /  1.000000e+01    1.350000e+09    9.330000e-01    5.173000e+03    /
 PLOG /  1.000000e+02    2.240000e+11    3.570000e-01    8.001300e+03    /
 PLOG /  1.000000e+03    6.010000e+05    2.090000e+00    7.895600e+03    /
CH2O+C2H3=HCO+C2H4                                      1.0000e+11    0.000         0.00
 PLOG /  1.000000e-03    1.110000e+07    1.090000e+00    1.807200e+03    /
 PLOG /  1.000000e-02    2.470000e+07    9.930000e-01    1.994900e+03    /
 PLOG /  1.000000e-01    2.470000e+08    7.040000e-01    2.596200e+03    /
 PLOG /  1.000000e+00    1.420000e+10    2.090000e-01    3.934200e+03    /
 PLOG /  1.000000e+01    3.450000e+13    -7.260000e-01   6.944300e+03    /
 PLOG /  1.000000e+02    3.310000e+14    -8.660000e-01   1.096570e+04    /
 PLOG /  1.000000e+03    1.650000e+01    3.170000e+00    9.399800e+03    /
CH3O2+C3H5-A=CH3O+C3H5O                                 1.0000e+11    0.000         0.00
 PLOG /  1.000000e-02    3.330000e+12    -1.580000e-01   -1.417000e+03   /
 PLOG /  1.000000e-01    1.660000e+14    -6.420000e-01   -3.491000e+02   /
 PLOG /  1.000000e+00    2.595000e+17    -1.520000e+00   2.379200e+03    /
 PLOG /  1.000000e+01    9.780000e+14    -6.840000e-01   3.615300e+03    /
 PLOG /  1.000000e+02    5.470000e+03    2.740000e+00    1.144400e+03    /
OH+C3H6=CH3+CH3CHO                                      6.9300e+05    1.490      -536.00
 PLOG /  1.300000e-03    6.930000e+05    1.490000e+00    -5.360000e+02   /
 PLOG /  1.000000e-02    5.940000e+03    2.010000e+00    -5.600000e+02   /
 PLOG /  1.300000e-02    1.100000e+03    2.220000e+00    -6.800000e+02   /
 PLOG /  2.500000e-02    1.070000e+02    2.500000e+00    -7.590000e+02   /
 PLOG /  1.000000e-01    7.830000e-01    3.100000e+00    -9.190000e+02   /
 PLOG /  1.315000e-01    3.070000e-01    3.220000e+00    -9.460000e+02   /
 PLOG /  1.000000e+00    3.160000e-04    4.050000e+00    -1.144000e+03   /
 PLOG /  1.000000e+01    7.590000e-06    4.490000e+00    -6.800000e+02   /
 PLOG /  1.000000e+02    5.450000e-05    4.220000e+00    1.141000e+03    /
C3H4-P+C3H3=C3H4-A+C3H3                                 6.1400e+06    1.740     10450.00
O2+C3H4-P=HO2+C3H3                                      3.0000e+13    0.000     42630.00
O+C3H4-P=OH+C3H3                                        7.6500e+08    1.500      8600.00
H+C3H4-P=H2+C3H3                                        3.5720e+04    2.825      4821.00
OH+C3H4-P=H2O+C3H3                                      2.0000e+07    2.000      5000.00
HO2+C3H4-P=H2O2+C3H3                                    9.5500e-02    4.170      9632.80
CH3+C3H4-P=CH4+C3H3                                     1.8000e+12    0.000      7700.00
CH3O2+C3H4-P=CH3O2H+C3H3                                9.5500e-02    4.170      9632.80
C2H+C3H4-P=C2H2+C3H3                                    1.0000e+13    0.000         0.00
C2H3+C3H4-P=C2H4+C3H3                                   1.0000e+12    0.000      7700.00
C3H5-A+C3H4-P=C3H6+C3H3                                 3.0000e+12    0.000      7700.00
H+C3H4-A=H2+C3H3                                        6.6250e+03    3.095      5522.00
O2+C3H4-A=HO2+C3H3                                      4.0000e+13    0.000     41320.00
OH+C3H4-A=H2O+C3H3                                      2.0000e+07    2.000      5000.00
CH3+C3H4-A=CH4+C3H3                                     1.3000e+12    0.000      7700.00
HO2+C3H4-A=H2O2+C3H3                                    3.5800e-02    4.170      9632.80
CH3O2+C3H4-A=CH3O2H+C3H3                                7.1610e-02    4.170      9632.80
C3H5-A+C3H4-A=C3H6+C3H3                                 2.0000e+11    0.000      7700.00
H+C3H4-A=H+C3H4-P                                       2.4400e+10    1.040      2159.00
 DUPLICATE
 PLOG /  1.000000e-03    8.490000e+10    8.900000e-01    2.503000e+03    /
 PLOG /  3.900000e-02    1.480000e+13    2.600000e-01    4.103000e+03    /
 PLOG /  1.000000e+00    2.480000e+15    -3.300000e-01   6.436000e+03    /
 PLOG /  1.000000e+01    2.350000e+25    -3.230000e+00   1.316500e+04    /
 PLOG /  1.000000e+02    1.020000e+24    -2.670000e+00   1.555200e+04    /
H+C3H4-A=H+C3H4-P                                       2.4400e+10    1.040      2159.00
 DUPLICATE
 PLOG /  1.000000e-03    1.000000e-10    0.000000e+00    0.000000e+00    /
 PLOG /  3.900000e-02    1.000000e-10    0.000000e+00    0.000000e+00    /
 PLOG /  1.000000e+00    1.000000e-10    0.000000e+00    0.000000e+00    /
 PLOG /  1.000000e+01    1.790000e+07    1.980000e+00    4.521000e+03    /
 PLOG /  1.000000e+02    4.630000e+04    2.620000e+00    4.466000e+03    /
H+C3H4-A=C3H5-A                                         2.2100e+61  -15.250     20076.00
 DUPLICATE
 PLOG /  1.000000e-03    2.210000e+61    -1.525000e+01   2.007600e+04    /
 PLOG /  3.900000e-02    1.240000e+52    -1.202000e+01   1.783900e+04    /
 PLOG /  1.000000e+00    4.670000e+51    -1.145000e+01   2.134000e+04    /
 PLOG /  1.000000e+01    3.750000e+48    -1.027000e+01   2.251100e+04    /
 PLOG /  1.000000e+02    4.230000e+43    -8.610000e+00   2.252200e+04    /
H+C3H4-A=C3H5-A                                         2.2100e+61  -15.250     20076.00
 DUPLICATE
 PLOG /  1.000000e-03    2.800000e+38    -8.670000e+00   8.035000e+03    /
 PLOG /  3.900000e-02    9.330000e+36    -8.190000e+00   7.462000e+03    /
 PLOG /  1.000000e+00    3.320000e+30    -5.780000e+00   6.913000e+03    /
 PLOG /  1.000000e+01    2.290000e+26    -4.320000e+00   6.163000e+03    /
 PLOG /  1.000000e+02    4.380000e+21    -2.710000e+00   5.187000e+03    /
H+C3H4-A=C3H5-S                                         1.7600e+10    1.090      3949.00
 DUPLICATE
 PLOG /  4.000000e-02    3.380000e+49    -1.275000e+01   1.407200e+04    /
 PLOG /  1.000000e+00    1.370000e+51    -1.255000e+01   1.542800e+04    /
 PLOG /  1.000000e+01    3.880000e+50    -1.190000e+01   1.691500e+04    /
 PLOG /  1.000000e+02    2.170000e+49    -1.110000e+01   1.874600e+04    /
H+C3H4-A=C3H5-S                                         1.7600e+10    1.090      3949.00
 DUPLICATE
 PLOG /  4.000000e-02    2.980000e+43    -1.143000e+01   8.046000e+03    /
 PLOG /  1.000000e+00    5.750000e+39    -9.510000e+00   7.458000e+03    /
 PLOG /  1.000000e+01    4.330000e+40    -9.600000e+00   6.722000e+03    /
 PLOG /  1.000000e+02    3.440000e+34    -7.360000e+00   6.150000e+03    /
H+C3H4-A=CH3+C2H2                                       3.7400e+01    3.350        57.80
 DUPLICATE
 PLOG /  1.000000e-03    1.230000e+08    1.530000e+00    4.737000e+03    /
 PLOG /  3.900000e-02    2.720000e+09    1.200000e+00    6.834000e+03    /
 PLOG /  1.000000e+00    1.260000e+20    -1.830000e+00   1.500300e+04    /
 PLOG /  1.000000e+01    1.680000e+16    -6.000000e-01   1.475400e+04    /
 PLOG /  1.000000e+02    1.370000e+17    -7.900000e-01   1.760300e+04    /
H+C3H4-A=CH3+C2H2                                       3.7400e+01    3.350        57.80
 DUPLICATE
 PLOG /  1.000000e-03    1.000000e-10    0.000000e+00    0.000000e+00    /
 PLOG /  3.900000e-02    1.000000e-10    0.000000e+00    0.000000e+00    /
 PLOG /  1.000000e+00    1.230000e+04    2.680000e+00    6.335000e+03    /
 PLOG /  1.000000e+01    3.310000e+08    1.140000e+00    8.886000e+03    /
 PLOG /  1.000000e+02    1.280000e+06    1.710000e+00    9.774000e+03    /
H+C3H4-P=C3H5-S                                         3.3800e+49  -12.750     14072.00
 DUPLICATE
 PLOG /  1.000000e-03    1.000000e-10    0.000000e+00    0.000000e+00    /
 PLOG /  3.900000e-02    3.380000e+49    -1.275000e+01   1.407200e+04    /
 PLOG /  1.000000e+00    1.370000e+51    -1.255000e+01   1.542800e+04    /
 PLOG /  1.000000e+01    3.880000e+50    -1.190000e+01   1.691500e+04    /
 PLOG /  1.000000e+02    2.170000e+49    -1.110000e+01   1.874600e+04    /
H+C3H4-P=C3H5-S                                         3.3800e+49  -12.750     14072.00
 DUPLICATE
 PLOG /  1.000000e-03    1.490000e+38    -1.011000e+01   7.458000e+03    /
 PLOG /  3.900000e-02    2.980000e+43    -1.143000e+01   8.736000e+03    /
 PLOG /  1.000000e+00    5.750000e+39    -9.510000e+00   8.772000e+03    /
 PLOG /  1.000000e+01    4.330000e+40    -9.600000e+00   9.401000e+03    /
 PLOG /  1.000000e+02    3.440000e+34    -7.360000e+00   8.558000e+03    /
H+C3H4-P=CH3+C2H2                                       2.1200e+10    1.060      3945.00
 PLOG /  1.000000e-03    2.440000e+10    1.040000e+00    3.980000e+03    /
 PLOG /  3.900000e-02    3.890000e+10    9.890000e-01    4.114000e+03    /
 PLOG /  1.000000e+00    3.460000e+12    4.420000e-01    5.463000e+03    /
 PLOG /  1.000000e+01    1.720000e+14    -1.000000e-02   7.134000e+03    /
 PLOG /  1.000000e+02    1.900000e+15    -2.900000e-01   8.306000e+03    /
H+C3H4-P=C3H5-A                                         1.1000e+60  -14.560     28100.00
 PLOG /  1.000000e-01    1.100000e+60    -1.456000e+01   2.810000e+04    /
 PLOG /  1.000000e+00    4.910000e+60    -1.437000e+01   3.164400e+04    /
 PLOG /  2.000000e+00    3.040000e+60    -1.419000e+01   3.264200e+04    /
 PLOG /  5.000000e+00    9.020000e+59    -1.389000e+01   3.395300e+04    /
 PLOG /  1.000000e+01    2.200000e+59    -1.361000e+01   3.490000e+04    /
 PLOG /  1.000000e+02    1.600000e+55    -1.207000e+01   3.750000e+04    /
C3H5-A=C3H5-S                                           1.3000e+55  -14.530     73800.00
 PLOG /  1.000000e-01    1.300000e+55    -1.453000e+01   7.380000e+04    /
 PLOG /  1.000000e+00    5.000000e+51    -1.302000e+01   7.330000e+04    /
 PLOG /  1.000000e+01    9.700000e+48    -1.173000e+01   7.370000e+04    /
 PLOG /  1.000000e+02    4.860000e+44    -9.840000e+00   7.340000e+04    /
CH3+C2H2=C3H5-A                                         8.2000e+53  -13.320     33200.00
 PLOG /  1.000000e-01    8.200000e+53    -1.332000e+01   3.320000e+04    /
 PLOG /  1.000000e+00    2.680000e+53    -1.282000e+01   3.573000e+04    /
 PLOG /  2.000000e+00    3.640000e+52    -1.246000e+01   3.612700e+04    /
 PLOG /  5.000000e+00    1.040000e+51    -1.189000e+01   3.647600e+04    /
 PLOG /  1.000000e+01    4.400000e+49    -1.140000e+01   3.670000e+04    /
 PLOG /  1.000000e+02    3.800000e+44    -9.630000e+00   3.760000e+04    /
CH3+C2H2=C3H5-S                                         1.7800e+42  -10.400     13647.00
 DUPLICATE
 PLOG /  1.000000e-03    1.780000e+42    -1.040000e+01   1.364700e+04    /
 PLOG /  3.900000e-02    1.520000e+44    -1.073000e+01   1.525600e+04    /
 PLOG /  1.000000e+00    1.190000e+44    -1.019000e+01   1.872800e+04    /
 PLOG /  1.000000e+01    6.020000e+43    -9.740000e+00   2.056100e+04    /
 PLOG /  1.000000e+02    1.420000e+42    -8.910000e+00   2.223500e+04    /
CH3+C2H2=C3H5-S                                         1.7800e+42  -10.400     13647.00
 DUPLICATE
 PLOG /  1.000000e-03    1.000000e-10    0.000000e+00    0.000000e+00    /
 PLOG /  3.900000e-02    1.000000e-10    0.000000e+00    0.000000e+00    /
 PLOG /  1.000000e+00    8.490000e+35    -8.430000e+00   1.235600e+04    /
 PLOG /  1.000000e+01    3.040000e+32    -7.010000e+00   1.235700e+04    /
 PLOG /  1.000000e+02    1.690000e+27    -5.070000e+00   1.169000e+04    /
O+C3H4-P=CH3+HCCO                                       7.3000e+12    0.000      2250.00
O+C3H4-P=CO+C2H4                                        1.0000e+13    0.000      2250.00
O+C3H4-P=HCO+C2H3                                       3.2000e+12    0.000      2010.00
O+C3H4-A=CO+C2H4                                        2.0000e+07    1.800      1000.00
O+C3H4-A=CH2O+C2H2                                      3.0000e-03    4.610     -4243.00
HO2+C3H4-P=>OH+CO+C2H4                                  3.0000e+12    0.000     19000.00
HO2+C3H4-A=>OH+CO+C2H4                                  1.0000e+11    0.000     14000.00
HO2+C3H4-A=>OH+CH2+CH2CO                                4.0000e+12    0.000     19000.00
C2H+C3H4-A=C2H2+C3H3                                    1.0000e+13    0.000         0.00
O+C3H3=CH2O+C2H                                         2.0000e+13    0.000         0.00
HO2+C3H3=>OH+CO+C2H3                                    8.0000e+11    0.000         0.00
HCO+C3H3=CO+C3H4-A                                      2.5000e+13    0.000         0.00
HCO+C3H3=CO+C3H4-P                                      2.5000e+13    0.000         0.00
C2H5+C2H=CH3+C3H3                                       1.8100e+13    0.000         0.00
O2+C3H3=HCO+CH2CO                                       1.7000e+05    1.700      1500.00
HO2+C3H3=OH+C3H3O                                       1.0000e+11    0.000         0.00
 PLOG /  1.000000e-02    1.020000e+13    -1.580000e-01   -1.417000e+03   /
 PLOG /  1.000000e-01    4.980000e+14    -6.420000e-01   -3.491000e+02   /
 PLOG /  1.000000e+00    7.770000e+17    -1.520000e+00   2.379200e+03    /
 PLOG /  1.000000e+01    2.930000e+15    -6.840000e-01   3.615300e+03    /
 PLOG /  1.000000e+02    1.640000e+04    2.740000e+00    1.144400e+03    /
CH2O+C2H=C3H3O                                          1.0000e+11    0.000         0.00
 PLOG /  1.000000e-03    5.925000e-04    2.609000e+00    -4.297300e+03   /
 PLOG /  1.000000e-02    5.688000e+06    -7.300000e-02   -1.234100e+03   /
 PLOG /  1.000000e-01    5.390000e+13    -1.803000e+00   1.452200e+03    /
 PLOG /  1.000000e+00    8.733000e+15    -2.074000e+00   2.510100e+03    /
 PLOG /  1.000000e+01    5.305000e+19    -2.943000e+00   4.532200e+03    /
 PLOG /  1.000000e+02    3.779000e+21    -3.163000e+00   6.802500e+03    /
OH+C3H3=CH2O+C2H2                                       2.0000e+12    0.000         0.00
OH+C3H3=HCO+C2H3                                        1.0000e+13    0.000         0.00
OH+C3H3=CO+C2H4                                         1.0000e+13    0.000         0.00
HCO+C2H3=C2H3CHO                                        1.8100e+13    0.000         0.00
O2+NC3H7=HO2+C3H6                                       5.0000e+11    0.000      3000.00
O2+PC4H9=HO2+C4H8-1                                     5.0000e+11    0.000      3000.00
CH3+C3H5-A(+M)=C4H8-1(+M)                               1.0000e+14   -0.320      -262.30
 LOW/   3.91e+60    -12.810       6250.0/
TROE/           0.1040   1606.   6.000e+04   6118./
H2/ 2.00/  H2O/ 6.00/  CH4/ 2.00/  CO/ 1.50/  CO2/ 2.00/  C2H6/ 3.00/  
C2H5+C2H3(+M)=C4H8-1(+M)                                1.5000e+13    0.000         0.00
 LOW/   1.55e+56    -11.790       8984.5/
TROE/           0.1980   2278.   6.000e+04   5723./
H2/ 2.00/  H2O/ 6.00/  CH4/ 2.00/  CO/ 1.50/  CO2/ 2.00/  C2H6/ 3.00/  
H+C4H71-3=C4H8-1                                        5.0000e+13    0.000      5000.00
OH+C4H8-1=H2O+C4H71-3                                   7.7690e+05    2.200      -437.18
HO2+C4H8-1=H2O2+C4H71-3                                 7.8200e-01    3.970     11702.00
H+C4H8-1=H2+C4H71-3                                     2.4200e+03    3.050      1995.00
O+C4H8-1=OH+C4H71-3                                     1.7500e+11    0.700      5884.00
O2+C4H8-1=HO2+C4H71-3                                   1.0000e+14    0.000     37190.00
CH3+C4H8-1=CH4+C4H71-3                                  2.2100e+00    3.500      5675.00
CH3O2+C4H8-1=CH3O2H+C4H71-3                             2.7000e+04    0.700      5884.00
CH3O+C4H8-1=CH3OH+C4H71-3                               4.0000e+01    2.900      8609.00
C3H5-A+C4H8-1=C3H6+C4H71-3                              7.9000e+10    0.000     12400.00
C2H5O2+C4H8-1=C2H5O2H+C4H71-3                           1.4000e+12    0.000     14900.00
C2H5+C4H71-3=C2H4+C4H8-1                                2.5900e+12    0.000      -131.00
CH3O+C4H71-3=CH2O+C4H8-1                                2.4100e+13    0.000         0.00
C4H71-3=H+C4H6                                          8.5300e+07    1.950     47490.11
HO2+C4H71-3=OH+C4H71-O                                  1.0000e+00    1.000         1.00
 PLOG /  1.000000e-02    6.900000e+20    -2.680000e+00   2.290000e+02    /
 PLOG /  1.000000e-01    4.500000e+22    -3.180000e+00   1.760000e+03    /
 PLOG /  1.000000e+00    8.610000e+27    -4.630000e+00   6.415000e+03    /
 PLOG /  2.000000e+00    1.920000e+30    -5.280000e+00   8.578000e+03    /
 PLOG /  5.000000e+00    5.460000e+33    -6.220000e+00   1.187900e+04    /
 PLOG /  1.000000e+01    2.980000e+36    -6.970000e+00   1.460000e+04    /
 PLOG /  3.000000e+01    5.580000e+40    -8.140000e+00   1.904000e+04    /
 PLOG /  5.000000e+01    4.440000e+42    -8.670000e+00   2.107100e+04    /
CH2O+C3H5-S=HCO+C3H6                                    1.6500e+01    3.170      9399.80
CH3O2+C4H71-3=CH3O+C4H71-O                              1.0000e+00    1.000         1.00
 PLOG /  1.000000e-02    3.450000e+20    -2.680000e+00   2.290000e+02    /
 PLOG /  1.000000e-01    2.250000e+22    -3.180000e+00   1.760000e+03    /
 PLOG /  1.000000e+00    4.310000e+27    -4.630000e+00   6.415000e+03    /
 PLOG /  2.000000e+00    9.600000e+29    -5.280000e+00   8.578000e+03    /
 PLOG /  5.000000e+00    2.730000e+33    -6.220000e+00   1.187900e+04    /
 PLOG /  1.000000e+01    1.490000e+36    -6.970000e+00   1.460000e+04    /
 PLOG /  3.000000e+01    2.790000e+40    -8.140000e+00   1.904000e+04    /
 PLOG /  5.000000e+01    2.220000e+42    -8.670000e+00   2.107100e+04    /
C2H5O2+C4H71-3=C2H5O+C4H71-O                            3.8000e+12    0.000     -1200.00
C4H71-O=CH3+C2H3CHO                                     7.9400e+14    0.000     19000.00
O+C4H71-3=CH3+C2H3CHO                                   6.0300e+13    0.000         0.00
H+C4H8-1=C2H5+C2H4                                      1.0000e+00    1.000         1.00
 DUPLICATE
 PLOG /  1.000000e-03    2.550000e+06    1.930000e+00    5.564000e+03    /
 PLOG /  1.000000e-02    5.560000e+06    1.830000e+00    5.802000e+03    /
 PLOG /  1.000000e-01    1.210000e+09    1.180000e+00    7.472000e+03    /
 PLOG /  1.000000e+00    9.470000e+16    -1.030000e+00   1.341300e+04    /
 PLOG /  1.000000e+01    4.500000e+28    -4.240000e+00   2.361800e+04    /
 PLOG /  1.000000e+02    7.020000e+32    -5.220000e+00   3.175400e+04    /
H+C4H8-1=C2H5+C2H4                                      1.0000e+00    1.000         1.00
 DUPLICATE
 PLOG /  1.000000e-03    3.450000e+07    1.810000e+00    2.263000e+03    /
 PLOG /  1.000000e-02    8.060000e+07    1.710000e+00    2.522000e+03    /
 PLOG /  1.000000e-01    1.180000e+10    1.100000e+00    4.077000e+03    /
 PLOG /  1.000000e+00    6.020000e+15    -4.900000e-01   8.452000e+03    /
 PLOG /  1.000000e+01    7.580000e+21    -2.140000e+00   1.424500e+04    /
 PLOG /  1.000000e+02    2.290000e+21    -1.870000e+00   1.724300e+04    /
H+C4H8-1=CH3+C3H6                                       1.0000e+00    1.000         1.00
 DUPLICATE
 PLOG /  1.000000e-03    7.830000e+09    1.170000e+00    1.442000e+03    /
 PLOG /  1.000000e-02    3.390000e+10    1.000000e+00    1.895000e+03    /
 PLOG /  1.000000e-01    3.700000e+13    1.400000e-01    4.127000e+03    /
 PLOG /  1.000000e+00    4.570000e+19    -1.540000e+00   9.061000e+03    /
 PLOG /  1.000000e+01    8.570000e+23    -2.660000e+00   1.414000e+04    /
 PLOG /  1.000000e+02    1.320000e+20    -1.460000e+00   1.538300e+04    /
H+C4H8-1=CH3+C3H6                                       1.0000e+00    1.000         1.00
 DUPLICATE
 PLOG /  1.000000e-03    1.800000e+06    1.760000e+00    5.900000e+03    /
 PLOG /  1.000000e-02    3.460000e+06    1.680000e+00    6.100000e+03    /
 PLOG /  1.000000e-01    4.020000e+08    1.100000e+00    7.574000e+03    /
 PLOG /  1.000000e+00    1.210000e+16    -9.900000e-01   1.317500e+04    /
 PLOG /  1.000000e+01    7.140000e+27    -4.230000e+00   2.331900e+04    /
 PLOG /  1.000000e+02    1.000000e+33    -5.490000e+00   3.192200e+04    /
H+C4H8-1=PC4H9                                          1.0000e+00    1.000         1.00
 DUPLICATE
 PLOG /  1.000000e-03    1.350000e+15    -2.810000e+00   1.570000e+03    /
 PLOG /  1.000000e-02    5.200000e+16    -2.970000e+00   1.992000e+03    /
 PLOG /  1.000000e-01    1.910000e+21    -3.970000e+00   4.636000e+03    /
 PLOG /  1.000000e+00    1.900000e+31    -6.460000e+00   1.196800e+04    /
 PLOG /  1.000000e+01    2.100000e+40    -8.600000e+00   2.105800e+04    /
 PLOG /  1.000000e+02    1.440000e+37    -7.210000e+00   2.489600e+04    /
H+C4H8-1=PC4H9                                          1.0000e+00    1.000         1.00
 DUPLICATE
 PLOG /  1.000000e-03    4.330000e+20    -4.160000e+00   -2.630000e+02   /
 PLOG /  1.000000e-02    1.780000e+22    -4.330000e+00   1.860000e+02    /
 PLOG /  1.000000e-01    1.980000e+26    -5.180000e+00   2.518000e+03    /
 PLOG /  1.000000e+00    3.780000e+32    -6.630000e+00   7.265000e+03    /
 PLOG /  1.000000e+01    8.790000e+34    -6.910000e+00   1.095200e+04    /
 PLOG /  1.000000e+02    7.800000e+28    -4.790000e+00   1.035500e+04    /
PC4H9=C2H5+C2H4                                         1.0000e+00    1.000         1.00
 PLOG /  1.000000e-03    3.440000e+34    -8.100000e+00   2.839700e+04    /
 PLOG /  1.000000e-02    1.110000e+39    -9.050000e+00   3.189100e+04    /
 PLOG /  1.000000e-01    7.740000e+42    -9.780000e+00   3.577100e+04    /
 PLOG /  1.000000e+00    7.470000e+43    -9.670000e+00   3.872200e+04    /
 PLOG /  1.000000e+01    2.060000e+39    -7.970000e+00   3.895500e+04    /
 PLOG /  1.000000e+02    1.480000e+29    -4.710000e+00   3.595000e+04    /
PC4H9=CH3+C3H6                                          1.0000e+00    1.000         1.00
 PLOG /  1.000000e-03    3.710000e+25    -5.810000e+00   3.496500e+04    /
 PLOG /  1.000000e-02    1.850000e+27    -6.010000e+00   3.548100e+04    /
 PLOG /  1.000000e-01    2.460000e+32    -7.160000e+00   3.863700e+04    /
 PLOG /  1.000000e+00    2.050000e+42    -9.610000e+00   4.641500e+04    /
 PLOG /  1.000000e+01    4.980000e+48    -1.097000e+01   5.445600e+04    /
 PLOG /  1.000000e+02    2.230000e+42    -8.680000e+00   5.660100e+04    /
O+C4H8-1=HCO+NC3H7                                      7.4500e+06    1.880       183.00
O+C4H8-1=>H+C2H5+CH2CO                                  3.0500e+06    1.880       183.00
C4H6=H2+C4H4                                            2.5000e+15    0.000     94700.00
H+C4H6=C2H4+C2H3                                        1.4600e+30   -4.340     21647.00
 PLOG /  1.000000e+00    1.460000e+30    -4.340000e+00   2.164700e+04    /
 PLOG /  1.000000e+01    5.450000e+30    -4.510000e+00   2.187700e+04    /
H+C4H6=CH3+C3H4-P                                       2.0000e+12    0.000      7000.00
H+C4H6=CH3+C3H4-A                                       2.0000e+12    0.000      7000.00
OH+C4H6=CH3+C2H3CHO                                     1.3700e+12    0.000     -1040.00
OH+C4H6=CH2O+C3H5-A                                     1.3700e+12    0.000     -1040.00
C2H3+C2H2=H+C4H4                                        7.2000e+13   -0.480      6100.00
 PLOG /  1.320000e-02    7.200000e+13    -4.800000e-01   6.100000e+03    /
 PLOG /  2.630000e-02    5.000000e+14    -7.100000e-01   6.700000e+03    /
 PLOG /  1.200000e-01    4.600000e+16    -1.250000e+00   8.400000e+03    /
 PLOG /  1.000000e+00    2.000000e+18    -1.680000e+00   1.060000e+04    /
 PLOG /  1.000000e+01    4.900000e+16    -1.130000e+00   1.180000e+04    /
2C2H3=C4H6                                              7.0000e+57  -13.820     17629.00
 PLOG /  2.630000e-02    7.000000e+57    -1.382000e+01   1.762900e+04    /
 PLOG /  1.200000e-01    1.500000e+52    -1.197000e+01   1.605600e+04    /
 PLOG /  1.000000e+00    1.500000e+42    -8.840000e+00   1.248300e+04    /
CH2+C3H3=H+C4H4                                         5.0000e+13    0.000         0.00
O+C4H4=HCO+C3H3                                         6.0000e+08    1.450      -860.00
OH+C4H4=CH2O+C3H3                                       5.0000e+12    0.000         0.00
HCCO+C3H3=CO+C4H4                                       2.5000e+13    0.000         0.00
C4H6=>H+C4H5                                            5.7000e+36   -6.270    112353.00
 DUPLICATE
C4H6=H+C4H5                                             5.3000e+44   -8.620    123608.00
 DUPLICATE
H+C4H6=H2+C4H5                                          1.3300e+06    2.530     12240.00
HO2+C4H5=O2+C4H6                                        6.0000e+11    0.000         0.00
O+C4H6=OH+C4H5                                          7.5000e+06    1.900      3740.00
OH+C4H6=H2O+C4H5                                        6.2000e+06    2.000      3430.00
H2O2+C4H5=HO2+C4H6                                      1.2100e+10    0.000      -596.00
CH3+C4H6=CH4+C4H5                                       2.0000e+14    0.000     22800.00
C2H3+C4H6=C2H4+C4H5                                     5.0000e+13    0.000     22800.00
C3H3+C4H6=C3H4-A+C4H5                                   1.0000e+13    0.000     22500.00
C3H5-A+C4H6=C3H6+C4H5                                   1.0000e+13    0.000     22500.00
C2H3+C2H2=C4H5                                          1.1000e+31   -7.140      5600.00
 PLOG /  1.320000e-02    1.100000e+31    -7.140000e+00   5.600000e+03    /
 PLOG /  2.630000e-02    1.100000e+32    -7.330000e+00   6.200000e+03    /
 PLOG /  1.200000e-01    2.400000e+31    -6.950000e+00   5.600000e+03    /
 PLOG /  1.000000e+00    9.300000e+38    -8.760000e+00   1.200000e+04    /
 PLOG /  1.000000e+01    8.100000e+37    -8.090000e+00   1.340000e+04    /
2C2H3=H+C4H5                                            1.1000e+24   -3.280     12395.00
 PLOG /  2.630000e-02    1.100000e+24    -3.280000e+00   1.239500e+04    /
 PLOG /  1.200000e-01    4.600000e+24    -3.380000e+00   1.465000e+04    /
 PLOG /  1.000000e+00    2.400000e+20    -2.040000e+00   1.536100e+04    /
H+C4H4=C4H5                                             1.2000e+51  -12.570     12300.00
 DUPLICATE
 PLOG /  1.320000e-02    1.200000e+51    -1.257000e+01   1.230000e+04    /
 PLOG /  2.630000e-02    4.200000e+50    -1.234000e+01   1.250000e+04    /
 PLOG /  1.200000e-01    1.100000e+50    -1.194000e+01   1.340000e+04    /
 PLOG /  1.000000e+00    1.300000e+51    -1.192000e+01   1.650000e+04    /
 PLOG /  1.000000e+01    6.200000e+45    -1.008000e+01   1.580000e+04    /
H+C4H4=C4H5                                             6.1000e+53  -13.190     14200.00
 DUPLICATE
 PLOG /  1.320000e-02    6.100000e+53    -1.319000e+01   1.420000e+04    /
 PLOG /  2.630000e-02    9.600000e+52    -1.285000e+01   1.430000e+04    /
 PLOG /  1.200000e-01    2.100000e+52    -1.244000e+01   1.550000e+04    /
 PLOG /  1.000000e+00    4.900000e+51    -1.192000e+01   1.770000e+04    /
 PLOG /  1.000000e+01    1.500000e+48    -1.058000e+01   1.880000e+04    /
H+C4H5=H2+C4H4                                          1.5000e+13    0.000         0.00
OH+C4H5=H2O+C4H4                                        2.0000e+12    0.000         0.00
HCO+C4H5=CO+C4H6                                        5.0000e+12    0.000         0.00
HO2+C4H5=>OH+C2H3+CH2CO                                 6.6000e+12    0.000         0.00
O2+C4H5=HCO+C2H3CHO                                     9.2000e+16   -1.390      1010.00
O2+C4H5=>H+CO+C2H3CHO                                   5.1900e+15   -1.260      3312.62
C2H+C4H5=2C3H3                                          4.0000e+12    0.000         0.00
H+C4H3=C4H4                                             3.4000e+43   -9.010     12120.00
H+C4H4=H2+C4H3                                          6.6500e+05    2.530     12240.00
OH+C4H4=H2O+C4H3                                        3.1000e+07    2.000      3430.00
CH3+C4H4=CH4+C4H3                                       5.0000e+13    0.000     19800.00
C2H2+C2H(+M)=C4H3(+M)                                   8.3000e+10    0.899      -363.00
 LOW/   1.24e+31     -4.718       1871.0/
TROE/           1.000   100.0   5613.   1.339e+04/
H2/ 2.00/  H2O/ 6.00/  CH4/ 2.00/  CO/ 1.50/  CO2/ 2.00/  C2H6/ 3.00/  C2H2/ 2.50/  C2H4/ 2.50/  
C2H3+C4H3=2C3H3                                         4.0000e+12    0.000         0.00
O2+C4H3=CH2CO+HCCO                                      7.8600e+16   -1.800         0.00
CH2+C4H3=C2H+C3H4-A                                     2.0000e+13    0.000         0.00
CH3CHO=H2+CH2CO                                         4.0000e+13    0.000     80500.00
O2+C3H4-A=>CH2O+CH2CO                                   1.0000e+15    0.000     41000.00
O+C2H2=>CH2CO                                           1.0000e+13    0.000     15000.00
O+CH2CO=>2HCO                                           2.0000e+13    0.000      2300.00
O+CH2CO=>CO+CH2O                                        1.0000e+12    0.000      5000.00
OH+CH2CO=CO2+CH3                                        1.9200e+11    0.430      9051.05
 PLOG /  9.870000e-02    7.300000e+14    -8.200000e-01   2.142020e+03    /
 PLOG /  9.870000e-01    3.840000e+18    -1.810000e+00   6.493660e+03    /
 PLOG /  9.870000e+00    6.980000e+18    -1.780000e+00   1.004664e+04    /
 PLOG /  9.870000e+01    1.920000e+11    4.300000e-01    9.051050e+03    /
O2+CH2CO=>CO2+CH2O                                      1.0000e+14    0.000     37000.00
O2+CH2CO=>OH+CO+HCO                                     3.0000e+14    0.000     40000.00
O+C4H3=C2H+CH2CO                                        2.0000e+13    0.000         0.00
O2+C4H5=>OH+C2H2+CH2CO                                  1.5000e+13    0.000     15000.00
OH+C4H5=>C2H4+CH2CO                                     3.0000e+12    0.000         0.00
OH+CH3CO=>H2O+CH2CO                                     3.0000e+12    0.000         0.00
OH+CH2CHO=>H2O+CH2CO                                    5.0000e+12    0.000         0.00
HO2+CH2CO=>OH+CO+CH2O                                   1.0000e+10    0.000      5000.00
O2+CH2CHO=>HO2+CH2CO                                    5.0000e+11    0.000      3000.00
2CH2CO=CH3CO+HCCO                                       1.5000e+13    0.000     60500.00
2CH2CO=CO2+C3H4-A                                       7.5000e+09    0.000     27700.00
2CH2CO=>2CO+C2H4                                        7.5000e+10    0.000     40000.00
CH2CO=>H+HCCO                                           1.5000e+14    0.000    102400.00
CH2+CH2CO=CO+C2H4                                       5.0000e+03    2.800      6210.00
CH2+CH2CO=CH3+HCCO                                      3.6000e+13    0.000     11000.00
CH3+CH2CO=OH+C3H4-A                                     1.5000e+11    0.000     32300.00
CH3+CH2CO=OH+C3H4-P                                     3.0000e+10    0.000     39000.00
OH+HCCO=H+CO+HCO                                        1.0000e+13    0.000         0.00
O2+HCCO=CO2+HCO                                         2.4000e+11    0.000      -854.00
CH2+HCCO=CO+C2H3                                        3.0000e+13    0.000         0.00
2HCCO=>2CO+C2H2                                         1.0000e+13    0.000         0.00
C2H3+HCCO=CO+C3H4-P                                     4.0000e+13    0.000         0.00
HCCO+C3H5-A=CO+C4H6                                     1.0000e+12    0.000         0.00
O2+C2H2=OH+HCCO                                         2.0000e+07    1.500     30000.00
O2+C2H=O+HCCO                                           2.3000e+13    0.000         0.00
OH+C3H3=C2H3CHO                                         3.0000e+13    0.000         0.00
OH+C3H4-P=>H+C2H3CHO                                    6.0000e+11    0.000      1000.00
OH+C2H3CHO=>HCO+CH3CHO                                  4.0000e+12    0.000         0.00
OH+C2H3CHO=>H+CO2+C2H4                                  1.1000e+13    0.000         0.00
HO2+C2H3CHO=>OH+CH2O+CH2CO                              5.0000e+12    0.000     15000.00
HCO+C2H4=>0.2H+0.8CO+0.8C2H5+0.2C2H3CHO                 7.0000e+11    0.000      6000.00
HCO+C3H6=>CH3+C2H3CHO                                   5.0000e+11    0.000      6000.00
O2+C4H6=>CH2O+C2H3CHO                                   1.0000e+14    0.000     39000.00
O2+C5H6=>CH2CO+C2H3CHO                                  1.0000e+13    0.000     39000.00
H+C2H3CHO=>HCO+C2H4                                     1.0000e+13    0.000      5000.00
CH2O+CH3CO=HCO+CH3CHO                                   1.0830e+06    2.000     11500.00
CH2O+C2H5=HCO+C2H6                                      1.8390e+05    2.000      5917.09
CH2O+CH2CHO=HCO+CH3CHO                                  1.8390e+05    2.000      9527.24
CH2O+C4H3=HCO+C4H4                                      3.2700e+05    2.000      3698.82
CH2O+C4H5=HCO+C4H6                                      2.1600e+05    2.000      2997.19
CH2O+HCCO=HCO+CH2CO                                     3.4240e+05    2.000      3698.82
CH2O+C3H3=HCO+C3H4-A                                    2.1600e+05    2.000     11811.53
CH3OH+CH3CO=CH3O+CH3CHO                                 6.7670e+04    2.000     16897.45
CH3OH+C3H5-S=CH3O+C3H6                                  1.3500e+04    2.000      6285.93
CH3OH+CH2CHO=CH3O+CH3CHO                                1.1490e+04    2.000     13414.83
CH3OH+C4H3=CH3O+C4H4                                    2.0440e+04    2.000      7064.07
CH3OH+C4H5=CH3O+C4H6                                    1.3500e+04    2.000      6285.93
CH3OH+HCCO=CH3O+CH2CO                                   2.1400e+04    2.000      7064.07
CH3OH+C3H3=CH3O+C3H4-A                                  1.3500e+04    2.000     15866.89
CH3OH+CH3CO=CH2OH+CH3CHO                                4.0600e+05    2.000     16918.97
CH3OH+C2H3=CH2OH+C2H4                                   2.0350e+05    2.000      7914.10
CH3OH+C2H5=CH2OH+C2H6                                   6.8950e+04    2.000     10525.57
CH3OH+C3H5-A=CH2OH+C3H6                                 1.6160e+05    2.000     16025.57
CH3OH+C3H5-S=CH2OH+C3H6                                 8.1010e+04    2.000      7225.57
CH3OH+CH2CHO=CH2OH+CH3CHO                               6.8950e+04    2.000     14525.57
CH3OH+C4H3=CH2OH+C4H4                                   1.2260e+05    2.000      8025.57
CH3OH+C4H5=CH2OH+C4H6                                   8.1010e+04    2.000      7225.57
CH3OH+HCCO=CH2OH+CH2CO                                  1.2840e+05    2.000      8025.57
CH3OH+C3H3=CH2OH+C3H4-A                                 8.1010e+04    2.000     17025.57
H+CH2CO=>H2+HCCO                                        1.5000e+14    0.000     14126.59
CH3+CH2CO=>CH4+HCCO                                     2.5000e+12    0.000     15137.82
O2+CH2CO=>HO2+HCCO                                      7.4540e+06    2.000     51172.82
OH+CH2CO=>H2O+HCCO                                      1.7470e+06    2.000      1698.84
O+CH2CO=>OH+HCCO                                        5.9210e+06    2.000      8519.89
HO2+CH2CO=>H2O2+HCCO                                    2.3570e+05    2.000     19802.73
C2H5+CH2CO=>C2H6+HCCO                                   1.0060e+05    2.000     14621.99
CH2CO+C3H5-A=>HCCO+C3H6                                 1.0530e+05    2.000     23429.40
C2H3+CH2CO=>C2H4+HCCO                                   2.9670e+05    2.000     11151.84
CH2CO+C3H3=>HCCO+C3H4-A                                 1.1810e+05    2.000     22567.15
CH2CO+C4H3=>HCCO+C4H4                                   1.7880e+05    2.000     11717.57
CH2CO+C4H5=>HCCO+C4H6                                   1.1810e+05    2.000     10818.58
CH2CO+C3H5-S=>HCCO+C3H6                                 1.1810e+05    2.000     10830.13
CH3CO+CH2CO=>CH3CHO+HCCO                                5.9210e+05    2.000     22155.49
CH2CHO+CH2CO=>CH3CHO+HCCO                               1.0060e+05    2.000     18968.53
CH3O2+CH2CO=>CH3O2H+HCCO                                3.3300e+05    2.000     20154.98
C2H5O2+CH2CO=>C2H5O2H+HCCO                              3.3300e+05    2.000     20047.18
O+OH+M=HO2+M                                            1.0000e+16    0.000         0.00
H2O+CO=H2+CO2                                           2.0000e+11    0.000     38000.00
O2+C2H5=>CH3O+CH2O                                      1.0000e+14    0.000     24000.00
O2+C2H5=>O+CH3+CH2O                                     1.0000e+13    0.000     27000.00
O+C2H5=>0.35H+0.3OH+0.35CH3+0.35CH2O+0.3C2H4+0.35CH3CHO 5.0000e+13    0.000         0.00
HO2+C2H5=>OH+CH3+CH2O                                   5.0000e+12    0.000         0.00
O+C2H4=>CH3CHO                                          1.0000e+09    0.000      5000.00
C2H5OH=H+SC2H4OH                                        5.0000e+15    0.000    100000.00
O2+PC2H4OH=>OH+2CH2O                                    1.0000e+12    0.000      2000.00
CH2OHCHO=CH2OH+HCO                                      1.0000e+16    0.000     82000.00
CH2OHCHO=2CH2O                                          5.0000e+12    0.000     60000.00
CH2OHCHO=H2O+CH2CO                                      1.0000e+14    0.000     70000.00
OH+C2H3CHO=>CH3+CHOCHO                                  1.0000e+12    0.000         0.00
CHOCHO=2HCO                                             3.0000e+16    0.000     71000.00
HCOOH=H2O+CO                                            9.0000e+13    0.000     65300.00
HCOOH=H2+CO2                                            7.0000e+12    0.000     64700.00
CH3OCO=CO2+CH3                                          1.5500e+12    0.514     15200.00
CH3OCO=CO+CH3O                                          7.3700e+12    0.479     23800.00
H+CH3O2=CH3O2H                                          5.0000e+13    0.000         0.00
CH3O2=OH+CH2O                                           1.5000e+13    0.000     47000.00
OH+CH3O2=>HO2+CH3O                                      3.0000e+12    0.000         0.00
HO2+CH3O2=>O2+H2O+CH2O                                  5.0000e+10    0.000         0.00
CH3O2+CH3O=>CH3O2H+CH2O                                 6.0000e+11    0.000         0.00
CH3O2+C3H5-A=>O2+C4H8-1                                 1.5000e+11    0.000         0.00
CH3O2+C3H5-A=>CH3O+CH2O+C2H3                            7.5000e+10    0.000         0.00
CH3O2H+CH3O=>OH+CH3OH+CH2O                              1.5000e+11    0.000      6500.00
CH3O2+CH2O=>H2+OH+CO+CH2O                               2.0000e+11    0.000     11000.00
CO+CH3O2=>CO2+CH3O                                      1.0000e+14    0.000     24000.00
HO2+C2H5=C2H5O2H                                        3.0000e+12    0.000         0.00
CH3+C2H5O2=>CH3+CH3O+CH2O                               2.0000e+12    0.000     -1200.00
CH3O2+C2H5O2=>O2+CH3+CH3O+CH2O                          2.0000e+11    0.000         0.00
2C2H5O2=>O2+2CH3+2CH2O                                  2.0000e+11    0.000         0.00
CO+C2H5O2=>CO2+CH3+CH2O                                 1.0000e+14    0.000     24000.00
CH3+CH2O=H+CH3CHO                                       2.0000e+11    0.000      7600.00
CH2+HCO=CO+CH3                                          2.0000e+13    0.000         0.00
O+CH2=H2+CO                                             5.0000e+13    0.000         0.00
OH+CH2=H+CH2O                                           3.0000e+13    0.000         0.00
CO2+CH2=CO+CH2O                                         1.1000e+11    0.000      1000.00
O+CH2(S)=2H+CO                                          3.0000e+13    0.000         0.00
CH4+CH2(S)=2CH3                                         4.3000e+13    0.000         0.00
2C2H2=C2H3+C2H                                          1.7000e+14    0.000     92000.00
C2H6+C2H2=C2H5+C2H3                                     2.0000e+14    0.000     60000.00
2CH3=>H2+C2H4                                           5.0000e+14    0.000     32000.00
2CH2=>2H+C2H2                                           1.2000e+14    0.000         0.00
C2H3+C3H6=>CH3+C4H6                                     1.8000e+11    0.000      6000.00
C2H5+C4H71-3=>C2H6+C4H6                                 1.0000e+12    0.000         0.00
C2H2+C3H4-A=C2H+C3H5-A                                  5.0000e+14    0.000     73000.00
C2H2+C3H6=C2H3+C3H5-A                                   4.0000e+13    0.000     46800.00
2C3H3=>C2H2+C4H4                                        1.0000e+11    0.000         0.00
C2H3+C4H71-3=C2H4+C4H6                                  2.0000e+12    0.000         0.00
C4H5=C2H4+C2H                                           2.0000e+12    0.000     60000.00
CH3+C3H3=C4H6                                           4.0000e+12    0.000         0.00
CH3+C4H6=>C2H4+C3H5-A                                   1.0000e+11    0.000      7600.00
C2H5+C3H6=C2H4+NC3H7                                    1.0000e+11    0.000      7600.00
C2H5+C3H6=CH3+C4H8-1                                    9.0000e+10    0.000      7600.00
C2H5+C4H6=>C2H4+C4H71-3                                 1.0000e+10    0.000      5000.00
C2H4+C3H5-S=>CH3+C4H6                                   2.0000e+11    0.000      6000.00
C2H4+C4H71-3=>0.15C2H5+0.85C3H6+0.85C3H5-A+0.15C4H6     2.0000e+11    0.000     13000.00
2C4H6=C4H71-3+C4H5                                      5.0000e+14    0.000     64000.00
2C3H6=NC3H7+C3H5-A                                      1.0000e+15    0.000     68000.00
C2H6=H2+C2H4                                            3.0000e+13    0.000     78500.00
C3H6=H2+C3H4-A                                          1.8000e+13    0.000     78000.00
C3H6=H2+C3H4-P                                          1.8000e+13    0.000     78000.00
C2H4+C2H2=C4H6                                          5.0000e+10    0.000     28000.00
2C2H4=C4H8-1                                            1.0000e+10    0.000     40000.00
2C2H2=C4H4                                              5.0000e+11    0.000     37000.00
H+C3H3=C3H4-A                                           2.0500e+13    0.206      -173.00
 PLOG /  4.000000e-02    3.390000e+36    -7.410000e+00   6.337000e+03    /
 PLOG /  1.000000e+00    3.160000e+29    -5.000000e+00   4.711000e+03    /
 PLOG /  1.000000e+01    8.710000e+23    -3.200000e+00   3.255000e+03    /
 PLOG /  1.000000e+02    2.050000e+13    2.060000e-01    -1.730000e+02   /
H+C3H3=C3H4-P                                           6.4000e+13    0.102       -31.20
 PLOG /  4.000000e-02    3.630000e+36    -7.360000e+00   6.039000e+03    /
 PLOG /  1.000000e+00    7.940000e+29    -5.060000e+00   4.861000e+03    /
 PLOG /  1.000000e+01    1.070000e+24    -3.150000e+00   3.261000e+03    /
 PLOG /  1.000000e+02    6.400000e+13    1.020000e-01    -3.120000e+01   /
H+C4H5=C2H4+C2H2                                        1.0000e+13    0.000         0.00
C4H4=C2H3+C2H                                           1.0000e+16    0.000    125000.00
C2H2+C4H4=C2H+C4H5                                      1.0000e+14    0.000     95000.00
C2H2+C4H4=C2H3+C4H3                                     3.0000e+14    0.000     73000.00
2C4H4=C4H5+C4H3                                         5.0000e+16    0.000     81500.00
CH2(S)+C3H3=H+C4H4                                      5.0000e+13    0.000         0.00
C3H3+C4H71-3=>C3H6+C4H4                                 4.0000e+12    0.000         0.00
2C2H2=H+C4H3                                            2.0000e+16    0.000     81500.00
2C3H4-A=>C2H4+C4H4                                      5.0000e+11    0.000     29000.00
2C3H4-P=>C2H4+C4H4                                      5.0000e+11    0.000     29000.00
CH2+C4H3=C2H+C3H4-P                                     2.0000e+13    0.000         0.00
O+C4H4=>CO+0.5C3H4-P+0.5C3H4-A                          2.0000e+12    0.000      5000.00
OH+C4H4=>CO+C3H5-A                                      3.0000e+13    0.000         0.00
O2+C4H5=>0.6OH+CO+0.4CH2O+0.4C2H3+0.3C3H4-P+0.3C3H4-A   7.0000e+13    0.000     15000.00
OH+C4H3=>CO+0.5C3H4-P+0.5C3H4-A                         3.0000e+12    0.000         0.00
H+CH3CO=CH3CHO                                          1.3000e+13    0.000         0.00
O2+C3H4-P=>HCO+CH3CO                                    7.0000e+13    0.000     41000.00
O2+CH3CHO=HO2+CH2CHO                                    4.0000e+13    0.000     49000.00
H+CH3CHO=H2+CH3CO                                       5.0000e+07    2.000      3600.00
CH3+CH3CHO=CH4+CH3CO                                    2.6000e+05    2.000      4100.00
C2H3+CH3CHO=C2H4+CH3CO                                  4.0700e+05    2.000      3965.69
C2H5+CH3CHO=C2H6+CH3CO                                  1.3790e+05    2.000      5917.09
CH3CHO+C3H5-A=CH3CO+C3H6                                3.2330e+05    2.000     10895.64
CH3CHO+C3H5-S=CH3CO+C3H6                                1.6200e+05    2.000      2997.19
CH3CHO+CH2CHO=CH3CHO+CH3CO                              1.3790e+05    2.000      9527.24
CH3CHO+C4H3=CH3CO+C4H4                                  2.4520e+05    2.000      3698.82
CH3CHO+C4H5=CH3CO+C4H6                                  1.6200e+05    2.000      2997.19
CH3CHO+HCCO=>CH3CO+CH2CO                                2.5680e+05    2.000      3698.82
CH3CHO+C3H3=CH3CO+C3H4-A                                1.6200e+05    2.000     11811.53
C2H5O2+CH3CHO=C2H5O2H+CH3CO                             4.5660e+05    2.000     10438.75
CH3+CH3CHO=CH4+CH2CHO                                   1.1710e+05    2.000      7968.53
O+CH3CHO=OH+CH2CHO                                      4.0600e+06    2.000      5025.57
C2H3+CH3CHO=C2H4+CH2CHO                                 2.0350e+05    2.000      8001.75
C2H5+CH3CHO=C2H6+CH2CHO                                 6.8950e+04    2.000     10525.57
CH3CHO+C3H5-A=CH2CHO+C3H6                               1.6160e+05    2.000     16025.57
HO2+CH3CHO=H2O2+CH2CHO                                  1.6160e+05    2.000     15025.57
CH3CHO+C3H5-S=CH2CHO+C3H6                               8.1010e+04    2.000      7225.57
CH3CHO+C4H3=CH2CHO+C4H4                                 1.2260e+05    2.000      8025.57
CH3CHO+C4H5=CH2CHO+C4H6                                 8.1010e+04    2.000      7225.57
CH3CHO+HCCO=>CH2CHO+CH2CO                               1.2840e+05    2.000      8025.57
CH3CHO+C3H3=>CH2CHO+C3H4-A                              8.1010e+04    2.000     17025.57
CH3O2+CH3CHO=CH3O2H+CH2CHO                              2.2830e+05    2.000     15525.57
C2H5O2+CH3CHO=C2H5O2H+CH2CHO                            2.2830e+05    2.000     15525.57
C2H5CHO(+M)=HCO+C2H5(+M)                                1.3000e+26   -3.000     86405.90
 LOW/   2.87e+84    -18.600     101060.0/
TROE/           0.002491   376.8   6.089   4632./
C2H5CHO(+M)=CH3+CH2CHO(+M)                              1.1600e+25   -2.800     85718.20
 LOW/   1.26e+87    -19.400     101280.0/
TROE/           0.002491   372.5   6.089   5252./
C2H5CHO=>H+CO+C2H5                                      9.4000e+16   -0.430     89167.00
C2H5CHO=CO+C2H6                                         1.0000e+14    0.000     75000.00
C2H5O+C2H5CHO=>CO+C2H5+C2H5OH                           6.0260e+11    0.000      3300.00
H+C2H5CHO=>H2+CO+C2H5                                   1.6000e+14    0.000      6360.00
OH+C2H5CHO=>H2O+CO+C2H5                                 2.0000e+13    0.000       630.00
HO2+C2H5CHO=>H2O2+CO+C2H5                               5.0000e+12    0.000     12460.00
CH3+C2H5CHO=>CO+CH4+C2H5                                1.4000e+12    0.000      7234.20
O2+C2H5CHO=>HO2+CO+C2H5                                 1.1930e+07    2.000     38109.91
O+C2H5CHO=>OH+CO+C2H5                                   9.4730e+06    2.000      1094.46
C2H5+C2H5CHO=>CO+C2H6+C2H5                              1.6090e+05    2.000      5917.09
C2H5CHO+C4H5=CO+C2H5+C4H6                               1.8900e+05    2.000      2997.19
C2H3+C2H5CHO=>CO+C2H5+C2H4                              4.7480e+05    2.000      3259.77
C2H5CHO+C4H3=CO+C2H5+C4H4                               2.8610e+05    2.000      3698.82
CH3O+C2H5CHO=>CO+CH3OH+C2H5                             2.9960e+05    2.000       161.62
C3H3+C2H5CHO=>CO+C2H5+C3H4-A                            1.8900e+05    2.000     11811.53
CH3CO+C2H5CHO=CO+C2H5+CH3CHO                            9.4730e+05    2.000     12086.82
HCO+C2H5CHO=CO+CH2O+C2H5                                8.8410e+05    2.000     10438.75
CH2CHO+C2H5CHO=CO+C2H5+CH3CHO                           1.6090e+05    2.000      9527.24
CH2OH+C2H5CHO=CO+CH3OH+C2H5                             1.9790e+05    2.000      8618.97
CH3O2+C2H5CHO=>CO+CH3O2H+C2H5                           5.3270e+05    2.000     10438.75
C3H5-A+C2H5CHO=>CO+C2H5+C3H6                            3.7710e+05    2.000     10895.64
C2H5O2+C2H5CHO=>CO+C2H5+C2H5O2H                         5.3270e+05    2.000     10438.75
C3H5-S+C2H5CHO=CO+C2H5+C3H6                             1.8900e+05    2.000      2997.19
HCCO+C2H5CHO=CO+C2H5+CH2CO                              2.9960e+05    2.000      3698.82
O2+CH2OHCHO=>HO2+CO+CH2OH                               6.8150e+06    2.000     38109.91
O+CH2OHCHO=>OH+CO+CH2OH                                 5.4130e+06    2.000      1094.46
OH+CH2OHCHO=>H2O+CO+CH2OH                               1.5980e+06    2.000     -3343.83
HO2+CH2OHCHO=>H2O2+CO+CH2OH                             2.1550e+05    2.000      9982.61
CH3+CH2OHCHO=>CO+CH4+CH2OH                              1.5610e+05    2.000      3259.77
C2H5+CH2OHCHO=>CO+CH2OH+C2H6                            9.1930e+04    2.000      5917.09
H+CH2OHCHO=>H2+CO+CH2OH                                 9.6270e+06    2.000      2387.18
CH2OHCHO+C4H5=>CO+CH2OH+C4H6                            1.0800e+05    2.000      2997.19
C2H3+CH2OHCHO=>CO+CH2OH+C2H4                            2.7130e+05    2.000      3259.77
CH2OHCHO+C4H3=>CO+CH2OH+C4H4                            1.6350e+05    2.000      3698.82
CH3O+CH2OHCHO=>CO+CH3OH+CH2OH                           1.7120e+05    2.000       161.62
CH2OHCHO+C3H3=>CO+CH2OH+C3H4-A                          1.0800e+05    2.000     11811.53
CH3CO+CH2OHCHO=>CO+CH2OH+CH3CHO                         5.4130e+05    2.000     12086.82
HCO+CH2OHCHO=>CO+CH2OH+CH2O                             5.0520e+05    2.000     10438.75
CH2CHO+CH2OHCHO=>CO+CH2OH+CH3CHO                        9.1930e+04    2.000      9527.24
CH2OH+CH2OHCHO=>CO+CH3OH+CH2OH                          1.1310e+05    2.000      8618.97
CH3O2+CH2OHCHO=>CO+CH3O2H+CH2OH                         3.0440e+05    2.000     10438.75
CH2OHCHO+C3H5-A=>CO+CH2OH+C3H6                          2.1550e+05    2.000     10895.64
C2H5O2+CH2OHCHO=>CO+CH2OH+C2H5O2H                       3.0440e+05    2.000     10438.75
CH2OHCHO+C3H5-S=>CO+CH2OH+C3H6                          1.0800e+05    2.000      2997.19
HCCO+CH2OHCHO=>CO+CH2OH+CH2CO                           1.7120e+05    2.000      3698.82
O2+CH2OHCHO=>H+HO2+CHOCHO                               1.7040e+06    2.000     40722.49
O+CH2OHCHO=>H+OH+CHOCHO                                 1.3530e+06    2.000      2579.54
OH+CH2OHCHO=>H+H2O+CHOCHO                               3.9940e+05    2.000     -2259.83
HO2+CH2OHCHO=>H+H2O2+CHOCHO                             5.3880e+04    2.000     11887.73
CH3+CH2OHCHO=>H+CH4+CHOCHO                              3.9030e+04    2.000      4871.29
C2H5+CH2OHCHO=>H+C2H6+CHOCHO                            2.2980e+04    2.000      7658.07
H+CH2OHCHO=>H2+H+CHOCHO                                 2.4070e+06    2.000      3950.57
CH2OHCHO+C4H5=>H+CHOCHO+C4H6                            2.7000e+04    2.000      4594.58
C2H3+CH2OHCHO=>H+C2H4+CHOCHO                            6.7830e+04    2.000      4871.29
CH2OHCHO+C4H3=>H+CHOCHO+C4H4                            4.0870e+04    2.000      5333.37
CH3O+CH2OHCHO=>H+CH3OH+CHOCHO                           4.2800e+04    2.000      1583.56
CH2OHCHO+C3H3=>H+CHOCHO+C3H4-A                          2.7000e+04    2.000     13781.28
CH3CO+CH2OHCHO=>H+CH3CHO+CHOCHO                         1.3530e+05    2.000     14065.90
HCO+CH2OHCHO=>H+CH2O+CHOCHO                             1.2630e+05    2.000     12360.44
CH2CHO+CH2OHCHO=>H+CH3CHO+CHOCHO                        2.2980e+04    2.000     11415.50
CH2OH+CH2OHCHO=>H+CH3OH+CHOCHO                          2.8280e+04    2.000     10472.57
CH3O2+CH2OHCHO=>H+CH3O2H+CHOCHO                         7.6100e+04    2.000     12360.44
CH2OHCHO+C3H5-A=>H+CHOCHO+C3H6                          5.3880e+04    2.000     12833.61
C2H5O2+CH2OHCHO=>H+C2H5O2H+CHOCHO                       7.6100e+04    2.000     12360.44
CH2OHCHO+C3H5-S=>H+CHOCHO+C3H6                          2.7000e+04    2.000      4594.58
HCCO+CH2OHCHO=>H+CH2CO+CHOCHO                           4.2800e+04    2.000      5333.37
O2+CHOCHO=HO2+CO+HCO                                    1.3630e+07    2.000     38109.91
O+CHOCHO=OH+CO+HCO                                      1.0830e+07    2.000      1094.46
OH+CHOCHO=H2O+CO+HCO                                    3.1950e+06    2.000     -3343.83
HO2+CHOCHO=H2O2+CO+HCO                                  4.3100e+05    2.000      9982.61
CH3+CHOCHO=CO+CH4+HCO                                   3.1220e+05    2.000      3259.77
C2H5+CHOCHO=CO+HCO+C2H6                                 1.8390e+05    2.000      5917.09
H+CHOCHO=H2+CO+HCO                                      1.9250e+07    2.000      2387.18
CHOCHO+C4H5=CO+HCO+C4H6                                 2.1600e+05    2.000      2997.19
C2H3+CHOCHO=CO+HCO+C2H4                                 5.4260e+05    2.000      3259.77
CHOCHO+C4H3=CO+HCO+C4H4                                 3.2700e+05    2.000      3698.82
CH3O+CHOCHO=CO+CH3OH+HCO                                3.4240e+05    2.000       161.62
CHOCHO+C3H3=CO+HCO+C3H4-A                               2.1600e+05    2.000     11811.53
CH3CO+CHOCHO=CO+HCO+CH3CHO                              1.0830e+06    2.000     12086.82
HCO+CHOCHO=CO+CH2O+HCO                                  1.0100e+06    2.000     10438.75
CH2CHO+CHOCHO=CO+HCO+CH3CHO                             1.8390e+05    2.000      9527.24
CH2OH+CHOCHO=CO+CH3OH+HCO                               2.2620e+05    2.000      8618.97
CH3O2+CHOCHO=CO+CH3O2H+HCO                              6.0880e+05    2.000     10438.75
CHOCHO+C3H5-A=CO+HCO+C3H6                               4.3100e+05    2.000     10895.64
C2H5O2+CHOCHO=CO+HCO+C2H5O2H                            6.0880e+05    2.000     10438.75
CHOCHO+C3H5-S=CO+HCO+C3H6                               2.1600e+05    2.000      2997.19
HCCO+CHOCHO=CO+HCO+CH2CO                                3.4240e+05    2.000      3698.82
O2+HCOOH=>OH+HO2+CO                                     8.5190e+05    2.000     45025.57
O+HCOOH=>2OH+CO                                         6.7670e+05    2.000      5025.57
OH+HCOOH=>H2O+OH+CO                                     1.9970e+05    2.000      -474.43
HO2+HCOOH=>OH+H2O2+CO                                   2.6940e+04    2.000     15025.57
CH3+HCOOH=>OH+CO+CH4                                    1.9520e+04    2.000      7525.57
C2H5+HCOOH=>OH+CO+C2H6                                  1.1490e+04    2.000     10525.57
H+HCOOH=>H2+OH+CO                                       1.2030e+06    2.000      6525.57
HCOOH+C4H5=>OH+CO+C4H6                                  1.3500e+04    2.000      7225.57
C2H3+HCOOH=>OH+CO+C2H4                                  3.3910e+04    2.000      7525.57
HCOOH+C4H3=>OH+CO+C4H4                                  2.0440e+04    2.000      8025.57
CH3O+HCOOH=>OH+CO+CH3OH                                 2.1400e+04    2.000      3925.57
HCOOH+C3H3=>OH+CO+C3H4-A                                1.3500e+04    2.000     17025.57
CH3CO+HCOOH=>OH+CO+CH3CHO                               6.7670e+04    2.000     17325.57
HCO+HCOOH=>OH+CO+CH2O                                   6.3150e+04    2.000     15525.57
CH2CHO+HCOOH=>OH+CO+CH3CHO                              1.1490e+04    2.000     14525.57
CH2OH+HCOOH=>OH+CO+CH3OH                                1.4140e+04    2.000     13525.57
CH3O2+HCOOH=>OH+CO+CH3O2H                               3.8050e+04    2.000     15525.57
HCOOH+C3H5-A=>OH+CO+C3H6                                2.6940e+04    2.000     16025.57
C2H5O2+HCOOH=>OH+CO+C2H5O2H                             3.8050e+04    2.000     15525.57
HCOOH+C3H5-S=>OH+CO+C3H6                                1.3500e+04    2.000      7225.57
HCCO+HCOOH=>OH+CO+CH2CO                                 2.1400e+04    2.000      8025.57
O2+HCOOH=>H+HO2+CO2                                     8.5190e+05    2.000     45025.57
O+HCOOH=>H+OH+CO2                                       6.7670e+05    2.000      5025.57
OH+HCOOH=>H+H2O+CO2                                     1.9970e+05    2.000      -474.43
HO2+HCOOH=>H+H2O2+CO2                                   2.6940e+04    2.000     15025.57
CH3+HCOOH=>H+CO2+CH4                                    1.9520e+04    2.000      7525.57
C2H5+HCOOH=>H+CO2+C2H6                                  1.1490e+04    2.000     10525.57
H+HCOOH=>H2+H+CO2                                       1.2030e+06    2.000      6525.57
HCOOH+C4H5=>H+CO2+C4H6                                  1.3500e+04    2.000      7225.57
C2H3+HCOOH=>H+CO2+C2H4                                  3.3910e+04    2.000      7525.57
HCOOH+C4H3=>H+CO2+C4H4                                  2.0440e+04    2.000      8025.57
CH3O+HCOOH=>H+CO2+CH3OH                                 2.1400e+04    2.000      3925.57
HCOOH+C3H3=>H+CO2+C3H4-A                                1.3500e+04    2.000     17025.57
CH3CO+HCOOH=>H+CO2+CH3CHO                               6.7670e+04    2.000     17325.57
HCO+HCOOH=>H+CO2+CH2O                                   6.3150e+04    2.000     15525.57
CH2CHO+HCOOH=>H+CO2+CH3CHO                              1.1490e+04    2.000     14525.57
CH2OH+HCOOH=>H+CO2+CH3OH                                1.4140e+04    2.000     13525.57
CH3O2+HCOOH=>H+CO2+CH3O2H                               3.8050e+04    2.000     15525.57
HCOOH+C3H5-A=>H+CO2+C3H6                                2.6940e+04    2.000     16025.57
C2H5O2+HCOOH=>H+CO2+C2H5O2H                             3.8050e+04    2.000     15525.57
HCOOH+C3H5-S=>H+CO2+C3H6                                1.3500e+04    2.000      7225.57
HCCO+HCOOH=>H+CO2+CH2CO                                 2.1400e+04    2.000      8025.57
O+CH3O2H=OH+CH3O2                                       2.7070e+06    2.000      2579.54
OH+CH3O2H=H2O+CH3O2                                     7.9880e+05    2.000     -2259.83
CH3O2H+C4H5=CH3O2+C4H6                                  5.4010e+04    2.000      4594.58
CH3O2H+C4H3=CH3O2+C4H4                                  8.1740e+04    2.000      5333.37
CH3O2H+CH3O=CH3O2+CH3OH                                 8.5590e+04    2.000      1583.56
CH3O2H+C2H5O2=CH3O2+C2H5O2H                             1.5220e+05    2.000     12360.44
CH3O2H+C3H5-S=CH3O2+C3H6                                5.4010e+04    2.000      4594.58
CH3O2H+HCCO=>CH3O2+CH2CO                                8.5590e+04    2.000      5333.37
O2+C2H5O2H=>0.5OH+HO2+0.5C2H5O2+0.5CH3CHO               6.8150e+06    2.000     40722.49
O+C2H5O2H=>1.5OH+0.5C2H5O2+0.5CH3CHO                    5.4130e+06    2.000      2579.54
OH+C2H5O2H=>H2O+0.5OH+0.5C2H5O2+0.5CH3CHO               1.5980e+06    2.000     -2259.83
HO2+C2H5O2H=>0.5OH+H2O2+0.5C2H5O2+0.5CH3CHO             2.1550e+05    2.000     11887.73
CH3+C2H5O2H=>0.5OH+CH4+0.5C2H5O2+0.5CH3CHO              1.5610e+05    2.000      4871.29
C2H5+C2H5O2H=>0.5OH+C2H6+0.5C2H5O2+0.5CH3CHO            9.1930e+04    2.000      7658.07
H+C2H5O2H=>H2+0.5OH+0.5C2H5O2+0.5CH3CHO                 9.6270e+06    2.000      3950.57
C2H5O2H+C4H5=>0.5OH+0.5C2H5O2+0.5CH3CHO+C4H6            1.0800e+05    2.000      4594.58
C2H5O2H+C2H3=>0.5OH+0.5C2H5O2+C2H4+0.5CH3CHO            2.7130e+05    2.000      4871.29
C2H5O2H+C4H3=>0.5OH+0.5C2H5O2+0.5CH3CHO+C4H4            1.6350e+05    2.000      5333.37
CH3O+C2H5O2H=>0.5OH+CH3OH+0.5C2H5O2+0.5CH3CHO           1.7120e+05    2.000      1583.56
C2H5O2H+C3H3=>0.5OH+0.5C2H5O2+0.5CH3CHO+C3H4-A          1.0800e+05    2.000     13781.28
C2H5O2H+CH3CO=>0.5OH+0.5C2H5O2+1.5CH3CHO                5.4130e+05    2.000     14065.90
HCO+C2H5O2H=>0.5OH+CH2O+0.5C2H5O2+0.5CH3CHO             5.0520e+05    2.000     12360.44
C2H5O2H+CH2CHO=>0.5OH+0.5C2H5O2+1.5CH3CHO               9.1930e+04    2.000     11415.50
CH2OH+C2H5O2H=>0.5OH+CH3OH+0.5C2H5O2+0.5CH3CHO          1.1310e+05    2.000     10472.57
CH3O2+C2H5O2H=>0.5OH+CH3O2H+0.5C2H5O2+0.5CH3CHO         3.0440e+05    2.000     12360.44
C2H5O2H+C3H5-A=>0.5OH+0.5C2H5O2+0.5CH3CHO+C3H6          2.1550e+05    2.000     12833.61
C2H5O2H+C2H5O2=>0.5OH+C2H5O2H+0.5C2H5O2+0.5CH3CHO       3.0440e+05    2.000     12360.44
C2H5O2H+C3H5-S=>0.5OH+0.5C2H5O2+0.5CH3CHO+C3H6          1.0800e+05    2.000      4594.58
C2H5O2H+HCCO=>0.5OH+0.5C2H5O2+0.5CH3CHO+CH2CO           1.7120e+05    2.000      5333.37
H+CH3OH=>H2O+CH3                                        6.5000e+11    0.000      5300.00
O+C3H6=>2H+C2H3CHO                                      1.0000e+13    0.000      3000.00
O+C4H6=>CO+C3H6                                         1.5000e+12    0.000         0.00
O+CH2O=>2H+CO2                                          2.0000e+13    0.000      5000.00
O+CH3CHO=>H+CO2+CH3                                     2.0000e+13    0.000      3000.00
OH+CH2O=>H2+H+CO2                                       1.0000e+11    0.000         0.00
OH+CH3CHO=>H2+CO2+CH3                                   2.0000e+11    0.000         0.00
OH+C4H8-1=>0.5CH2O+0.5C2H5+0.5CH3CHO+0.5NC3H7           1.5000e+12    0.000         0.00
HO2+C2H2=>CH2O+HCO                                      5.0000e+12    0.000     15000.00
HCO+C4H6=>CO+C4H71-3                                    5.0000e+11    0.000      6000.00
CH2O+HCO=CO2+CH3                                        5.0000e+11    0.000      6000.00
HCO+CH3CHO=>CO2+C2H5                                    3.0000e+11    0.000      6000.00
CH2O+C2H3=>0.5CH3O+0.5CH2OH+C2H2                        5.0000e+11    0.000      6000.00
CO+CH3O=CO2+CH3                                         5.0000e+11    0.000      6500.00
O2+C2H2=>CO+CH2O                                        3.0000e+11    0.000     26000.00
O2+C2H4=>2CH2O                                          1.0000e+14    0.000     48000.00
O2+C2H2=>2HCO                                           3.0000e+11    0.000     27000.00
O2+C2H4=>CH3O+HCO                                       1.0000e+14    0.000     43000.00
O2+C4H6=>O2+C2H4+C2H2                                   4.0000e+14    0.000     40000.00
O2+C3H5-S=HO2+C3H4-P                                    2.0000e+12    0.000      2000.00
O2+C4H71-3=>HO2+C4H6                                    3.0000e+10    0.000      8000.00
O2+CH2CHO=>OH+CO+CH2O                                   6.0000e+10    0.000         0.00
O+CH3+M=>CH3O+M                                         5.0000e+16    0.000         0.00
O+C2H3=>CH2CHO                                          2.5000e+13    0.000         0.00
O+NC3H7=>CH2O+C2H5                                      2.0000e+13    0.000         0.00
O+C3H5-A=>CH2O+C2H3                                     3.2500e+13    0.000         0.00
O+C4H71-3=>0.5OH+0.5CH2O+0.5C3H5-S+0.5C4H6              5.0000e+13    0.000         0.00
O+CH2CHO=>CH2O+HCO                                      5.0000e+13    0.000         0.00
OH+C2H=>0.7O+0.7C2H2+0.3CH2CO                           1.0000e+12    0.000     13000.00
OH+C2H3=>CH3CHO                                         5.0000e+12    0.000         0.00
OH+C4H71-3=>C2H4+CH3CHO                                 2.0000e+12    0.000         0.00
OH+C4H71-3=>0.75H2+CO+0.25C2H6+0.5C2H4+0.5C3H6          5.0000e+12    0.000         0.00
HO2+C2H3=>OH+CH2CHO                                     3.0000e+12    0.000         0.00
HO2+HCO=H2O2+CO                                         4.0000e+11    0.000         0.00
OH+CH3O=>H2O+CH2O                                       1.5000e+13    0.000         0.00
CH3O+HCO=2CH2O                                          1.0000e+13    0.000         0.00
CH3O+HCO=>CO+CH3OH                                      1.0000e+13    0.000         0.00
CH3+CH2OH=>CH4+CH2O                                     1.5000e+13    0.000         0.00
H+CH2CHO=>CH3CHO                                        6.0000e+13    0.000         0.00
OH+CH2CHO=>CH2OH+HCO                                    1.0000e+13    0.000         0.00
CH2CHO=CH3CO                                            2.0000e+11    0.000     32000.00
OH+C2H2=>CH2CHO                                         5.0000e+11    0.000         0.00
O+C3H6=>C2H5CHO                                         1.0000e+12    0.000      5000.00
O2+C4H8-1=CH2O+C2H5CHO                                  1.0000e+14    0.000     39000.00
O2+C4H6=>CO+HCO+C2H5                                    5.0000e+13    0.000     41000.00
H+C2H5CHO=>CH2O+C2H5                                    8.0000e+12    0.000      6400.00
OH+C4H6=>0.55CH2O+0.25C2H4+0.2C2H3+0.2CH3CHO+0.25CH2CHO+0.55C3H5-S 1.0000e+13    0.000         0.00
C2H6+C2H3=C2H5+C2H4                                     6.1050e+05    2.000      7629.22
C2H6+C3H5-S=C2H5+C3H6                                   2.4300e+05    2.000      7225.57
C2H6+C4H3=C2H5+C4H4                                     3.6780e+05    2.000      8025.57
C2H6+C4H5=C2H5+C4H6                                     2.4300e+05    2.000      7225.57
C2H6+C3H3=C2H5+C3H4-A                                   2.4300e+05    2.000     17025.57
C2H6+HCCO=>C2H5+CH2CO                                   3.8520e+05    2.000      8025.57
O+C2H4=OH+C2H3                                          1.0830e+07    2.000      8781.96
C2H4+C3H5-A=C2H3+C3H6                                   4.3100e+05    2.000     20927.50
HO2+C2H4=H2O2+C2H3                                      4.3100e+05    2.000     19844.40
C2H4+C3H5-S=C2H3+C3H6                                   2.1600e+05    2.000     11266.02
C2H4+C4H3=C2H3+C4H4                                     3.2700e+05    2.000     12160.02
C2H4+C3H3=C2H3+C3H4-A                                   2.1600e+05    2.000     22007.87
C2H4+HCCO=>C2H3+CH2CO                                   3.4240e+05    2.000     12160.02
CH3+C2H2=CH4+C2H                                        1.0000e+05    2.000     30000.00
C2H3+C2H2=C2H4+C2H                                      1.0000e+05    2.000     27000.00
C3H6+C3H5-S=C3H6+C3H5-A                                 8.1010e+04    2.000      5196.51
HCO+C3H6=>CH2O+C3H5-A                                   3.7890e+05    2.000     12360.44
C3H6+C4H3=C3H5-A+C4H4                                   1.2260e+05    2.000      5333.37
HCCO+C3H6=>CH2CO+C3H5-A                                 1.2840e+05    2.000      5333.37
C3H6+C3H3=C3H5-S+C3H4-A                                 1.0800e+05    2.000     21748.32
C3H6+C4H5=C3H5-S+C4H6                                   1.0800e+05    2.000     11266.02
C3H6+C4H3=C3H5-S+C4H4                                   1.6350e+05    2.000     12160.02
HCCO+C3H6=>CH2CO+C3H5-S                                 1.7120e+05    2.000     12160.02
C2H5O2+C3H6=C2H5O2H+C3H5-S                              3.0440e+05    2.000     20386.31
O+C3H4-A=OH+C3H3                                        8.1200e+07    2.000      8781.96
C3H4-A+C4H3=C3H3+C4H4                                   2.4520e+06    2.000     12160.02
C2H5O2+C3H4-A=C2H5O2H+C3H3                              4.5660e+06    2.000     20386.31
C3H4-P+C4H3=C3H3+C4H4                                   2.4520e+06    2.000     12160.02
CH3O+C3H4-P=CH3OH+C3H3                                  2.5680e+06    2.000      7522.23
CH2OH+C3H4-P=CH3OH+C3H3                                 1.6970e+06    2.000     18214.10
HCCO+C3H4-P=CH2CO+C3H3                                  2.5680e+06    2.000     12160.02
CH3CO+C3H4-P=CH3CHO+C3H3                                8.1200e+06    2.000     22331.49
C2H5O2+C3H4-P=C2H5O2H+C3H3                              4.5660e+06    2.000     20386.31
O2+C2H3CHO=>HO2+CO+C2H3                                 1.2270e+07    2.000     38109.91
H+C2H3CHO=>H2+CO+C2H3                                   1.7330e+07    2.000      2387.18
OH+C2H3CHO=>H2O+CO+C2H3                                 9.9990e+06    2.000     -3343.83
C3H5-A+C2H3CHO=>CO+C2H3+C3H6                            3.8790e+05    2.000     10895.64
C3H5-S+C2H3CHO=>CO+C2H3+C3H6                            1.9440e+05    2.000      2997.19
HO2+C2H3CHO=>H2O2+CO+C2H3                               3.8790e+05    2.000      9982.61
C3H3+C2H3CHO=>CO+C2H3+C3H4-A                            1.9440e+05    2.000     11811.53
CH3+C2H3CHO=>CO+CH4+C2H3                                2.8100e+05    2.000      3259.77
HCO+C2H3CHO=>CO+CH2O+C2H3                               9.0940e+05    2.000     10438.75
C2H3+C2H3CHO=>CO+C2H4+C2H3                              4.8840e+05    2.000      3259.77
C2H3CHO+C4H5=>CO+C2H3+C4H6                              1.9440e+05    2.000      2997.19
C2H5+C2H3CHO=>CO+C2H6+C2H3                              1.6550e+05    2.000      5917.09
CH2CHO+C2H3CHO=>CO+C2H3+CH3CHO                          1.6550e+05    2.000      9527.24
O+C2H3CHO=>OH+CO+C2H3                                   9.7440e+06    2.000      1094.46
C2H3CHO+C4H3=>CO+C2H3+C4H4                              2.9430e+05    2.000      3698.82
CH3O+C2H3CHO=>CO+CH3OH+C2H3                             3.0810e+05    2.000       161.62
CH2OH+C2H3CHO=>CO+CH3OH+C2H3                            2.0360e+05    2.000      8618.97
HCCO+C2H3CHO=>CO+C2H3+CH2CO                             3.0810e+05    2.000      3698.82
CH3CO+C2H3CHO=>CO+C2H3+CH3CHO                           9.7440e+05    2.000     12086.82
CH3O2+C2H3CHO=>CO+CH3O2H+C2H3                           5.4800e+05    2.000     10438.75
C2H5O2+C2H3CHO=>CO+C2H5O2H+C2H3                         5.4800e+05    2.000     10438.75
O2+C4H4=HO2+C4H3                                        2.3850e+07    2.000     56172.82
C4H5+C4H4=C4H6+C4H3                                     3.7800e+05    2.000     10818.58
HO2+C4H4=H2O2+C4H3                                      7.5430e+05    2.000     19508.20
O+C4H4=OH+C4H3                                          1.8950e+07    2.000      8519.89
C2H5O2+C4H4=C2H5O2H+C4H3                                1.0650e+06    2.000     20047.18
C3H5-S+C4H8-1=C3H6+C4H71-3                              1.6200e+05    2.000      4594.58
C5H6=H+C5H5                                             1.5000e+15    0.000     81500.00
CH3+C4H3=>C5H6                                          1.0000e+13    0.000         0.00
C2H2+C3H4-A=C5H6                                        2.0000e+11    0.000     22000.00
C2H2+C3H4-P=C5H6                                        2.5000e+10    0.000     22000.00
C2H4+C3H3=H+C5H6                                        5.0000e+10    0.000     20400.00
H+C5H6=>C2H2+C3H5-A                                     2.0000e+12    0.000      8000.00
OH+C5H6=>HCO+C4H6                                       8.0000e+12    0.000         0.00
OH+C5H6=>HCO+C2H4+C2H2                                  2.0000e+12    0.000         0.00
OH+C5H6=>CH3+C2H2+CH2CO                                 2.0000e+13    0.000         0.00
O2+C5H6=>2CO+C3H6                                       1.0000e+13    0.000     39000.00
O2+C5H6=>CO+HCO+C3H5-A                                  4.0000e+13    0.000     39000.00
O+C5H6=>CO+C4H6                                         1.0000e+13    0.000         0.00
O+C5H6=>CH2CO+C3H4-A                                    3.0000e+12    0.000         0.00
O+C5H6=>CH2CO+C3H4-P                                    3.0000e+12    0.000         0.00
HO2+C5H5=>OH+CO+C4H5                                    3.3000e+13    0.000         0.00
HO2+C5H5=>OH+CO+C2H4+C2H                                1.5000e+13    0.000         0.00
HO2+C5H5=>OH+HCO+C4H4                                   3.0000e+12    0.000         0.00
OH+C5H5=>CO+C2H4+C2H2                                   2.0000e+14    0.250      4350.00
OH+C5H5=>H+CH2CO+C3H3                                   3.5000e+13    0.250      4350.00
OH+C5H5=>CO+C4H6                                        1.2500e+13    0.250      4350.00
O+C5H5=>CO+C4H5                                         1.0000e+14    0.000         0.00
O+C5H5=>HCCO+C3H4-A                                     5.0000e+12    0.000         0.00
O+C5H5=>HCCO+C3H4-P                                     5.0000e+12    0.000         0.00
H+C5H6=>H2+C5H5                                         1.2000e+15    0.000      7925.00
H2+C5H5=>H+C5H6                                         1.8000e+14    0.000     30000.00
OH+C5H6=>H2O+C5H5                                       1.0000e+14    0.000      1714.00
C5H5=>C2H2+C3H3                                         2.0000e+12    0.000     68000.00
CH3+C5H5=>C2H3+C4H5                                     1.0000e+12    0.000      3000.00
C2H3+C3H4-A=>H+C5H6                                     5.0000e+11    0.000      3000.00
C2H3+C3H4-P=>H+C5H6                                     5.0000e+11    0.000      3000.00
C2H4+C4H71-3=>H2+CH3+C5H6                               1.5000e+11    0.000     13000.00
O2+C5H6=HO2+C5H5                                        1.7040e+07    2.000     40722.49
CH3+C5H6=CH4+C5H5                                       3.9030e+05    2.000      4871.29
C4H3+C5H6=C4H4+C5H5                                     4.0870e+05    2.000      5333.37
C3H3+C5H6=C3H4-A+C5H5                                   2.7000e+05    2.000     13781.28
C3H5-A+C5H6=C3H6+C5H5                                   5.3880e+05    2.000     12833.61
HCO+C5H6=CH2O+C5H5                                      1.2630e+06    2.000     12360.44
O+C5H6=OH+C5H5                                          1.3530e+07    2.000      2579.54
HO2+C5H6=H2O2+C5H5                                      5.3880e+05    2.000     11887.73
HCCO+C5H6=CH2CO+C5H5                                    4.2800e+05    2.000      5333.37
C2H3+C5H6=C2H4+C5H5                                     1.4000e+06    2.000      4871.29
C2H5+C5H6=C2H6+C5H5                                     2.2980e+05    2.000      7658.07
C3H5-S+C5H6=C3H6+C5H5                                   2.7000e+05    2.000      4594.58
CH3O+C5H6=CH3OH+C5H5                                    4.2800e+05    2.000      1583.56
CH2OH+C5H6=CH3OH+C5H5                                   2.8280e+05    2.000     10472.57
CH3CO+C5H6=CH3CHO+C5H5                                  1.3530e+06    2.000     14065.90
CH2CHO+C5H6=CH3CHO+C5H5                                 2.2980e+05    2.000     11415.50
CH3O2+C5H6=CH3O2H+C5H5                                  7.6100e+05    2.000     12360.44
C2H5O2+C5H6=C2H5O2H+C5H5                                7.6100e+05    2.000     12360.44
C2H3+C4H6=>CH3+C5H6                                     1.0000e+12    0.000      2000.00
H+C3H5-A(+M)=C3H6(+M)                                   1.0000e+14    0.000         0.00
 LOW/   1.33e+60    -12.000       5967.8/
TROE/           0.02000   1097.   1.097e+04   6860./
H2/ 2.00/  H2O/ 6.00/  CH4/ 2.00/  CO/ 1.50/  CO2/ 2.00/  C2H6/ 3.00/  
C3H6+C3H5-A=>H2+CH3+C5H6                                1.0000e+11    0.000     15000.00
C3H6+C3H5-A=C2H3+C4H8-1                                 2.4000e+10    0.000     15000.00
C3H5-A+C4H6=C2H5+C5H6                                   8.0000e+11    0.000     15000.00
C2H4+PC4H9=NC3H7+C3H6                                   1.5000e+11    0.000      7600.00
C3H5-A+C3H3=C2H2+C4H6                                   2.5000e+11    0.000         0.00
C3H5-A+C4H71-3=C3H6+C4H6                                5.0000e+11    0.000      3000.00
C3H4-P=C3H4-A                                           1.4000e+52  -10.860     95400.00
 PLOG /  1.000000e-01    6.400000e+61    -1.459000e+01   8.820000e+04    /
 PLOG /  1.000000e+00    5.200000e+60    -1.393000e+01   9.110000e+04    /
 PLOG /  1.000000e+01    1.900000e+57    -1.262000e+01   9.330000e+04    /
 PLOG /  1.000000e+02    1.400000e+52    -1.086000e+01   9.540000e+04    /
HCO+C4H8-1=>CO+PC4H9                                    3.0000e+11    0.000      6000.00
O+PC4H9=>CH2O+NC3H7                                     2.0000e+13    0.000         0.00
O2+NC3H7=NC3H7O2                                        1.0000e+11    0.000         0.00
 PLOG /  1.000000e-02    9.200000e+08    4.050000e-01    -4.398650e+03   /
 PLOG /  1.000000e-01    1.450000e+14    -9.840000e-01   -1.710800e+03   /
 PLOG /  1.000000e+00    2.090000e+13    -4.990000e-01   -9.384230e+02   /
 PLOG /  1.000000e+01    1.150000e+20    -2.420000e+00   2.451260e+03    /
 PLOG /  1.000000e+02    2.070000e+16    -1.300000e+00   8.034190e+02    /
NC3H7O2=HO2+C3H6                                        6.2400e+08    1.250     29600.00
CH3CO2H=OH+CH3CO                                        1.0000e+16    0.000    109000.00
CH3CO2H=CO2+CH4                                         4.1790e+14   -0.310     72507.45
 PLOG /  9.870000e-02    1.540000e+43    -8.780000e+00   8.708898e+04    /
 PLOG /  9.870000e-01    4.009000e+29    -4.750000e+00   8.001929e+04    /
 PLOG /  9.870000e+00    1.258000e+22    -2.490000e+00   7.672776e+04    /
 PLOG /  9.870000e+01    4.179000e+14    -3.100000e-01   7.250745e+04    /
CH3CO2H=H2O+CH2CO                                       9.4400e+12    0.250     73083.23
 PLOG /  9.870000e-02    3.618000e+43    -8.850000e+00   8.838112e+04    /
 PLOG /  9.870000e-01    4.301000e+32    -5.530000e+00   8.362398e+04    /
 PLOG /  9.870000e+00    2.220000e+21    -2.190000e+00   7.778320e+04    /
 PLOG /  9.870000e+01    9.440000e+12    2.500000e-01    7.308323e+04    /
CH3CO2H=>H+CH2COOH                                      1.3200e+41   -7.570    114640.30
 PLOG /  9.870000e-02    2.630000e+57    -1.336000e+01   1.164189e+05    /
 PLOG /  9.870000e-01    6.310000e+58    -1.325000e+01   1.200106e+05    /
 PLOG /  9.870000e+00    8.510000e+52    -1.119000e+01   1.195450e+05    /
 PLOG /  9.870000e+01    1.320000e+41    -7.570000e+00   1.146403e+05    /
H+CH2COOH=>CH3CO2H                                      7.9490e+33   -6.070     10519.41
 PLOG /  9.870000e-02    5.125000e+51    -1.227000e+01   1.372870e+04    /
 PLOG /  9.870000e-01    4.167000e+51    -1.175000e+01   1.611580e+04    /
 PLOG /  9.870000e+00    1.150000e+45    -9.510000e+00   1.506945e+04    /
 PLOG /  9.870000e+01    7.949000e+33    -6.070000e+00   1.051941e+04    /
CH2COOH=OH+CH2CO                                        1.7400e+29   -4.370     60089.60
 PLOG /  9.870000e-02    9.770000e+46    -1.039000e+01   6.388170e+04    /
 PLOG /  9.870000e-01    1.050000e+46    -9.700000e+00   6.568245e+04    /
 PLOG /  9.870000e+00    4.370000e+39    -7.560000e+00   6.443470e+04    /
 PLOG /  9.870000e+01    1.740000e+29    -4.370000e+00   6.008960e+04    /
CH2COOH=CO2+CH3                                         5.6200e+20   -2.360     46013.60
 PLOG /  9.870000e-02    6.760000e+42    -9.230000e+00   5.441666e+04    /
 PLOG /  9.870000e-01    1.380000e+37    -7.360000e+00   5.306372e+04    /
 PLOG /  9.870000e+00    5.620000e+28    -4.770000e+00   4.968970e+04    /
 PLOG /  9.870000e+01    5.620000e+20    -2.360000e+00   4.601360e+04    /
H+CH2COOH=H2O+CH2CO                                     1.6200e+18   -1.440     11056.50
 PLOG /  9.870000e-02    2.451000e+21    -2.620000e+00   3.165930e+03    /
 PLOG /  9.870000e-01    2.511000e+25    -3.690000e+00   7.510720e+03    /
 PLOG /  9.870000e+00    5.245000e+26    -3.940000e+00   1.208940e+04    /
 PLOG /  9.870000e+01    1.620000e+18    -1.440000e+00   1.105650e+04    /
H+CH2COOH=CO2+CH4                                       5.2450e+18   -1.690     10183.10
 PLOG /  9.870000e-02    7.046000e+22    -3.120000e+00   3.588080e+03    /
 PLOG /  9.870000e-01    3.981000e+26    -4.110000e+00   7.754050e+03    /
 PLOG /  9.870000e+00    6.624000e+26    -4.070000e+00   1.134550e+04    /
 PLOG /  9.870000e+01    5.245000e+18    -1.690000e+00   1.018310e+04    /
OH+CH3CO2H=>H2O+CH2COOH                                 1.8970e+01    3.510      -196.29
H+CH3CO2H=>H2+CH2COOH                                   1.9920e+03    3.040      5794.45
CH3+CH3CO2H=>CH4+CH2COOH                                8.6930e+01    3.160      8175.07
O2+CH3CO2H=>HO2+CH2COOH                                 6.7070e+05    2.260     50638.87
HO2+CH3CO2H=>H2O2+CH2COOH                               2.2820e-01    3.830     17550.00
OH+CH3CO2H=>H2O+CO2+CH3                                 5.3700e+00    3.440      -761.33
H+CH3CO2H=>H2+CO2+CH3                                   2.1380e+09    1.300     16754.75
CH3+CH3CO2H=>CO2+CH4+CH3                                2.9430e+04    2.330     13465.19
HO2+CH3CO2H=>H2O2+CO2+CH3                               8.8980e+03    2.330     23111.92
O2+CH3CO2H=>HO2+CO2+CH3                                 1.7000e+06    2.000     50025.57
CH3CO3+CH3CO2H=>0.75OH+0.25CO2+0.25CH3+0.75CH2CO+CH3CO3H 1.3600e+05    2.000      9025.57
CH3O2+CH3CO2H=>0.75OH+0.25CO2+0.25CH3+CH3O2H+0.75CH2CO  3.0440e+05    2.000     15525.57
HCO+CH3CO2H=>0.75OH+0.25CO2+0.25CH3+CH2O+0.75CH2CO      5.0520e+05    2.000     15525.57
CH3CO2H+HCO3=>0.75OH+0.25CO2+0.25CH3+0.75CH2CO+HCO3H    1.3600e+05    2.000      9025.57
CH3O+CH3CO2H=>0.75OH+0.25CO2+0.25CH3+CH3OH+0.75CH2CO    1.7120e+05    2.000      3925.57
CH3CO+CH3CO2H=>0.75OH+0.25CO2+0.25CH3+CH3CHO+0.75CH2CO  5.4130e+05    2.000     17325.57
CH2OH+CH3CO2H=>0.75OH+0.25CO2+0.25CH3+CH3OH+0.75CH2CO   1.1310e+05    2.000     13525.57
CH2CHO+CH3CO2H=>0.75OH+0.25CO2+0.25CH3+CH3CHO+0.75CH2CO 9.1930e+04    2.000     14525.57
C2H5+CH3CO2H=>0.75OH+0.25CO2+0.25CH3+C2H6+0.75CH2CO     9.1930e+04    2.000     10525.57
C2H3+CH3CO2H=>0.75OH+0.25CO2+0.25CH3+C2H4+0.75CH2CO     2.7130e+05    2.000      7525.57
C4H5+CH3CO2H=>0.75OH+0.25CO2+0.25CH3+0.75CH2CO+C4H6     1.0800e+05    2.000      7225.57
C3H5-S+CH3CO2H=>0.75OH+0.25CO2+0.25CH3+0.75CH2CO+C3H6   1.0800e+05    2.000      7225.57
C3H5-A+CH3CO2H=>0.75OH+0.25CO2+0.25CH3+0.75CH2CO+C3H6   2.1550e+05    2.000     16025.57
C4H3+CH3CO2H=>0.75OH+0.25CO2+0.25CH3+0.75CH2CO+C4H4     1.6350e+05    2.000      8025.57
O+CH3CO2H=>1.75OH+0.25CO2+0.25CH3+0.75CH2CO             5.4130e+06    2.000      5025.57
C3H3+CH3CO2H=>0.75OH+0.25CO2+0.25CH3+0.75CH2CO+C3H4-A   1.0800e+05    2.000     17025.57
HCCO+CH3CO2H=>0.75OH+0.25CO2+0.25CH3+1.75CH2CO          1.7120e+05    2.000      8025.57
C2H5O2+CH3CO2H=>0.75OH+0.25CO2+0.25CH3+C2H5O2H+0.75CH2CO 3.0440e+05    2.000     15525.57
CH3O2+CH3CO3=>O2+CH2O+CH3CO2H                           5.0000e+11    0.000         0.00
O2+HCO=>HCO3                                            2.0000e+11    0.000         0.00
HCO3=>O2+HCO                                            7.0000e+12    0.000     34000.00
HO2+HCO3=>O2+HCO3H                                      2.0000e+11    0.000         0.00
CH3O2+HCO3=>O2+OH+CO+CH3O                               2.0000e+11    0.000         0.00
HCO3H=>H+OH+CO2                                         2.0000e+14    0.000     38000.00
CH3CO3H=>OH+CO2+CH3                                     1.0000e+15    0.000     37400.00
HO2+CH3CO3=>O2+CH3CO3H                                  2.0000e+12    0.000         0.00
HO2+CH3CO3=>O2+OH+CO2+CH3                               1.0000e+12    0.000         0.00
CH3O2+CH3CO3=>O2+CO2+CH3+CH3O                           9.0000e+11    0.000         0.00
2CH3CO3=>O2+2CO2+2CH3                                   2.5000e+12    0.000         0.00
CH2OHCH2CHO=HCO+PC2H4OH                                 1.0000e+16    0.000     82000.00
CH2OHCH2CHO=CH2OH+CH2CHO                                1.0000e+16    0.000     81000.00
CH2OHCH2CHO=H2O+C2H3CHO                                 4.0000e+13    0.000     51000.00
CH2OHCH2CHO=CH2O+CH3CHO                                 4.0000e+13    0.000     54000.00
NC3H7O2=>NC3-QOOH                                       3.0000e+11    0.000     22400.00
NC3-QOOH=>NC3H7O2                                       5.0000e+10    0.000     12000.00
NC3-QOOH=>OH+CH2O+C2H4                                  4.0000e+12    0.000     22500.00
NC3-QOOH=>OH+C2H5CHO                                    2.0000e+12    0.000     22500.00
O2+NC3-QOOH=>NC3-OOQOOH                                 2.0000e+12    0.000         0.00
NC3-OOQOOH=>O2+NC3-QOOH                                 1.0000e+14    0.000     29000.00
NC3-OOQOOH=>OH+C3-OQOOH                                 3.3000e+10    0.000     22900.00
C3-OQOOH=>OH+CH2O+0.2CH3CO+0.8CH2CHO                    2.0000e+15    0.000     42000.00
C3-OQOOH=>CH2O+CH3CO2H                                  5.7000e+01    2.130     27500.00
C3-OQOOH=>CH3CHO+HCOOH                                  4.7000e+01    2.150     25100.00
OH+C3-OQOOH=>H2O+HO2+C2H3CHO                            1.7500e+12    0.000       630.00
OH+C3-OQOOH=>H2O+OH+CH2O+CH2CO                          4.8000e+12    0.000       630.00
OH+C3-OQOOH=>H2O+OH+CO+CH3CHO                           1.2000e+12    0.000       630.00
2NC3H7O2=>O2+2CH2O+2C2H5                                2.5000e+10    0.000         0.00
CH3O2+NC3H7O2=>O2+CH3O+CH2O+C2H5                        1.0000e+11    0.000         0.00
CH3+NC3H7O2=>CH3O+CH2O+C2H5                             1.0000e+12    0.000     -1200.00
HO2+NC3-OOQOOH=>O2+2OH+CH2O+CH3CHO                      1.0000e+11    0.000     -1200.00
CH3O2+NC3-OOQOOH=>O2+CH3O2H+CH2O+CH3CHO                 1.0000e+11    0.000     -1200.00
O2+CH2OHCH2CHO=>HO2+CO+PC2H4OH                          4.7710e+06    2.000     38109.91
OH+CH2OHCH2CHO=>H2O+CO+PC2H4OH                          1.1180e+06    2.000     -3343.83
CH3+CH2OHCH2CHO=>CO+CH4+PC2H4OH                         1.0930e+05    2.000      3259.77
H+CH2OHCH2CHO=>H2+CO+PC2H4OH                            6.7390e+06    2.000      2387.18
CH3CO3+CH2OHCH2CHO=>CO+PC2H4OH+CH3CO3H                  9.5190e+04    2.000      4581.82
CH3O2+CH2OHCH2CHO=>CO+CH3O2H+PC2H4OH                    2.1310e+05    2.000     10438.75
HCO+CH2OHCH2CHO=>CO+CH2O+PC2H4OH                        3.5360e+05    2.000     10438.75
CH2OHCH2CHO+HCO3=>CO+PC2H4OH+HCO3H                      9.5190e+04    2.000      4581.82
HO2+CH2OHCH2CHO=>H2O2+CO+PC2H4OH                        1.5090e+05    2.000      9982.61
CH3O+CH2OHCH2CHO=>CO+CH3OH+PC2H4OH                      1.1980e+05    2.000       161.62
CH3CO+CH2OHCH2CHO=>CO+PC2H4OH+CH3CHO                    3.7890e+05    2.000     12086.82
CH2OH+CH2OHCH2CHO=>CO+CH3OH+PC2H4OH                     7.9170e+04    2.000      8618.97
CH2CHO+CH2OHCH2CHO=>CO+PC2H4OH+CH3CHO                   6.4350e+04    2.000      9527.24
C2H5+CH2OHCH2CHO=>CO+C2H6+PC2H4OH                       6.4350e+04    2.000      5917.09
C2H3+CH2OHCH2CHO=>CO+C2H4+PC2H4OH                       1.8990e+05    2.000      3259.77
C4H5+CH2OHCH2CHO=>CO+PC2H4OH+C4H6                       7.5610e+04    2.000      2997.19
C3H5-S+CH2OHCH2CHO=>CO+PC2H4OH+C3H6                     7.5610e+04    2.000      2997.19
C3H5-A+CH2OHCH2CHO=>CO+PC2H4OH+C3H6                     1.5090e+05    2.000     10895.64
C4H3+CH2OHCH2CHO=>CO+PC2H4OH+C4H4                       1.1440e+05    2.000      3698.82
O+CH2OHCH2CHO=>OH+CO+PC2H4OH                            3.7890e+06    2.000      1094.46
C3H3+CH2OHCH2CHO=>CO+PC2H4OH+C3H4-A                     7.5610e+04    2.000     11811.53
HCCO+CH2OHCH2CHO=>CO+PC2H4OH+CH2CO                      1.1980e+05    2.000      3698.82
C2H5O2+CH2OHCH2CHO=>CO+C2H5O2H+PC2H4OH                  2.1310e+05    2.000     10438.75
O2+CH2OHCH2CHO=>0.5OH+HO2+0.5CO2+0.5C2H5+0.5C2H3CHO     3.4080e+06    2.000     40722.49
OH+CH2OHCH2CHO=>H2O+0.5OH+0.5CO2+0.5C2H5+0.5C2H3CHO     7.9880e+05    2.000     -2259.83
CH3+CH2OHCH2CHO=>0.5OH+0.5CO2+CH4+0.5C2H5+0.5C2H3CHO    7.8060e+04    2.000      4871.29
H+CH2OHCH2CHO=>H2+0.5OH+0.5CO2+0.5C2H5+0.5C2H3CHO       4.8130e+06    2.000      3950.57
CH3CO3+CH2OHCH2CHO=>0.5OH+0.5CO2+0.5C2H5+CH3CO3H+0.5C2H3CHO 6.7990e+04    2.000      6260.57
CH3O2+CH2OHCH2CHO=>0.5OH+0.5CO2+CH3O2H+0.5C2H5+0.5C2H3CHO 1.5220e+05    2.000     12360.44
HCO+CH2OHCH2CHO=>0.5OH+0.5CO2+CH2O+0.5C2H5+0.5C2H3CHO   2.5260e+05    2.000     12360.44
CH2OHCH2CHO+HCO3=>0.5OH+0.5CO2+0.5C2H5+0.5C2H3CHO+HCO3H 6.7990e+04    2.000      6260.57
HO2+CH2OHCH2CHO=>0.5OH+H2O2+0.5CO2+0.5C2H5+0.5C2H3CHO   1.0780e+05    2.000     11887.73
CH3O+CH2OHCH2CHO=>0.5OH+0.5CO2+CH3OH+0.5C2H5+0.5C2H3CHO 8.5590e+04    2.000      1583.56
CH3CO+CH2OHCH2CHO=>0.5OH+0.5CO2+0.5C2H5+CH3CHO+0.5C2H3CHO 2.7070e+05    2.000     14065.90
CH2OH+CH2OHCH2CHO=>0.5OH+0.5CO2+CH3OH+0.5C2H5+0.5C2H3CHO 5.6550e+04    2.000     10472.57
CH2CHO+CH2OHCH2CHO=>0.5OH+0.5CO2+0.5C2H5+CH3CHO+0.5C2H3CHO 4.5970e+04    2.000     11415.50
C2H5+CH2OHCH2CHO=>0.5OH+0.5CO2+C2H6+0.5C2H5+0.5C2H3CHO  4.5970e+04    2.000      7658.07
C2H3+CH2OHCH2CHO=>0.5OH+0.5CO2+0.5C2H5+C2H4+0.5C2H3CHO  1.3570e+05    2.000      4871.29
C4H5+CH2OHCH2CHO=>0.5OH+0.5CO2+0.5C2H5+0.5C2H3CHO+C4H6  5.4010e+04    2.000      4594.58
C3H5-S+CH2OHCH2CHO=>0.5OH+0.5CO2+0.5C2H5+C3H6+0.5C2H3CHO 5.4010e+04    2.000      4594.58
C3H5-A+CH2OHCH2CHO=>0.5OH+0.5CO2+0.5C2H5+C3H6+0.5C2H3CHO 1.0780e+05    2.000     12833.61
C4H3+CH2OHCH2CHO=>0.5OH+0.5CO2+0.5C2H5+0.5C2H3CHO+C4H4  8.1740e+04    2.000      5333.37
O+CH2OHCH2CHO=>1.5OH+0.5CO2+0.5C2H5+0.5C2H3CHO          2.7070e+06    2.000      2579.54
C3H3+CH2OHCH2CHO=>0.5OH+0.5CO2+0.5C2H5+C3H4-A+0.5C2H3CHO 5.4010e+04    2.000     13781.28
HCCO+CH2OHCH2CHO=>0.5OH+0.5CO2+0.5C2H5+CH2CO+0.5C2H3CHO 8.5590e+04    2.000      5333.37
C2H5O2+CH2OHCH2CHO=>0.5OH+0.5CO2+0.5C2H5+C2H5O2H+0.5C2H3CHO 1.5220e+05    2.000     12360.44
O2+CH2OHCH2CHO=>HO2+0.2CH2O+0.8HCO+0.8CH3CHO+0.2CH2CHO  6.3040e+06    2.000     40722.49
OH+CH2OHCH2CHO=>H2O+0.2CH2O+0.8HCO+0.8CH3CHO+0.2CH2CHO  1.4780e+06    2.000     -2259.83
CH3+CH2OHCH2CHO=>CH4+0.2CH2O+0.8HCO+0.8CH3CHO+0.2CH2CHO 1.4440e+05    2.000      4871.29
H+CH2OHCH2CHO=>H2+0.2CH2O+0.8HCO+0.8CH3CHO+0.2CH2CHO    8.9050e+06    2.000      3950.57
CH3CO3+CH2OHCH2CHO=>0.2CH2O+0.8HCO+0.8CH3CHO+0.2CH2CHO+CH3CO3H 1.2580e+05    2.000      6260.57
CH3O2+CH2OHCH2CHO=>CH3O2H+0.2CH2O+0.8HCO+0.8CH3CHO+0.2CH2CHO 2.8160e+05    2.000     12360.44
HCO+CH2OHCH2CHO=>1.2CH2O+0.8HCO+0.8CH3CHO+0.2CH2CHO     4.6730e+05    2.000     12360.44
CH2OHCH2CHO+HCO3=>0.2CH2O+0.8HCO+0.8CH3CHO+0.2CH2CHO+HCO3H 1.2580e+05    2.000      6260.57
HO2+CH2OHCH2CHO=>H2O2+0.2CH2O+0.8HCO+0.8CH3CHO+0.2CH2CHO 1.9930e+05    2.000     11887.73
CH3O+CH2OHCH2CHO=>CH3OH+0.2CH2O+0.8HCO+0.8CH3CHO+0.2CH2CHO 1.5830e+05    2.000      1583.56
CH3CO+CH2OHCH2CHO=>0.2CH2O+0.8HCO+1.8CH3CHO+0.2CH2CHO   5.0070e+05    2.000     14065.90
CH2OH+CH2OHCH2CHO=>CH3OH+0.2CH2O+0.8HCO+0.8CH3CHO+0.2CH2CHO 1.0460e+05    2.000     10472.57
CH2CHO+CH2OHCH2CHO=>0.2CH2O+0.8HCO+1.8CH3CHO+0.2CH2CHO  8.5040e+04    2.000     11415.50
C2H5+CH2OHCH2CHO=>0.2CH2O+0.8HCO+C2H6+0.8CH3CHO+0.2CH2CHO 8.5040e+04    2.000      7658.07
C2H3+CH2OHCH2CHO=>0.2CH2O+0.8HCO+C2H4+0.8CH3CHO+0.2CH2CHO 2.5100e+05    2.000      4871.29
C4H5+CH2OHCH2CHO=>0.2CH2O+0.8HCO+0.8CH3CHO+0.2CH2CHO+C4H6 9.9910e+04    2.000      4594.58
C3H5-S+CH2OHCH2CHO=>0.2CH2O+0.8HCO+0.8CH3CHO+0.2CH2CHO+C3H6 9.9910e+04    2.000      4594.58
C3H5-A+CH2OHCH2CHO=>0.2CH2O+0.8HCO+0.8CH3CHO+0.2CH2CHO+C3H6 1.9930e+05    2.000     12833.61
C4H3+CH2OHCH2CHO=>0.2CH2O+0.8HCO+0.8CH3CHO+0.2CH2CHO+C4H4 1.5120e+05    2.000      5333.37
O+CH2OHCH2CHO=>OH+0.2CH2O+0.8HCO+0.8CH3CHO+0.2CH2CHO    5.0070e+06    2.000      2579.54
C3H3+CH2OHCH2CHO=>0.2CH2O+0.8HCO+0.8CH3CHO+0.2CH2CHO+C3H4-A 9.9910e+04    2.000     13781.28
HCCO+CH2OHCH2CHO=>0.2CH2O+0.8HCO+0.8CH3CHO+0.2CH2CHO+CH2CO 1.5830e+05    2.000      5333.37
C2H5O2+CH2OHCH2CHO=>0.2CH2O+0.8HCO+C2H5O2H+0.8CH3CHO+0.2CH2CHO 2.8160e+05    2.000     12360.44
O2+C3-OQOOH=>OH+HO2+0.2CO+0.8CH2O+0.2CH3CHO+0.8CH2CO    3.4080e+06    2.000     38109.91
OH+C3-OQOOH=>H2O+OH+0.2CO+0.8CH2O+0.2CH3CHO+0.8CH2CO    7.9880e+05    2.000     -3343.83
CH3+C3-OQOOH=>OH+0.2CO+CH4+0.8CH2O+0.2CH3CHO+0.8CH2CO   7.8060e+04    2.000      3259.77
H+C3-OQOOH=>H2+OH+0.2CO+0.8CH2O+0.2CH3CHO+0.8CH2CO      4.8130e+06    2.000      2387.18
CH3CO3+C3-OQOOH=>OH+0.2CO+0.8CH2O+0.2CH3CHO+0.8CH2CO+CH3CO3H 6.7990e+04    2.000      4581.82
CH3O2+C3-OQOOH=>OH+0.2CO+CH3O2H+0.8CH2O+0.2CH3CHO+0.8CH2CO 1.5220e+05    2.000     10438.75
HCO+C3-OQOOH=>OH+0.2CO+1.8CH2O+0.2CH3CHO+0.8CH2CO       2.5260e+05    2.000     10438.75
C3-OQOOH+HCO3=>OH+0.2CO+0.8CH2O+0.2CH3CHO+0.8CH2CO+HCO3H 6.7990e+04    2.000      4581.82
HO2+C3-OQOOH=>OH+H2O2+0.2CO+0.8CH2O+0.2CH3CHO+0.8CH2CO  1.0780e+05    2.000      9982.61
CH3O+C3-OQOOH=>OH+0.2CO+CH3OH+0.8CH2O+0.2CH3CHO+0.8CH2CO 8.5590e+04    2.000       161.62
CH3CO+C3-OQOOH=>OH+0.2CO+0.8CH2O+1.2CH3CHO+0.8CH2CO     2.7070e+05    2.000     12086.82
CH2OH+C3-OQOOH=>OH+0.2CO+CH3OH+0.8CH2O+0.2CH3CHO+0.8CH2CO 5.6550e+04    2.000      8618.97
CH2CHO+C3-OQOOH=>OH+0.2CO+0.8CH2O+1.2CH3CHO+0.8CH2CO    4.5970e+04    2.000      9527.24
C2H5+C3-OQOOH=>OH+0.2CO+0.8CH2O+C2H6+0.2CH3CHO+0.8CH2CO 4.5970e+04    2.000      5917.09
C2H3+C3-OQOOH=>OH+0.2CO+0.8CH2O+C2H4+0.2CH3CHO+0.8CH2CO 1.3570e+05    2.000      3259.77
C4H5+C3-OQOOH=>OH+0.2CO+0.8CH2O+0.2CH3CHO+0.8CH2CO+C4H6 5.4010e+04    2.000      2997.19
C3H5-S+C3-OQOOH=>OH+0.2CO+0.8CH2O+0.2CH3CHO+0.8CH2CO+C3H6 5.4010e+04    2.000      2997.19
C3H5-A+C3-OQOOH=>OH+0.2CO+0.8CH2O+0.2CH3CHO+0.8CH2CO+C3H6 1.0780e+05    2.000     10895.64
C4H3+C3-OQOOH=>OH+0.2CO+0.8CH2O+0.2CH3CHO+0.8CH2CO+C4H4 8.1740e+04    2.000      3698.82
O+C3-OQOOH=>2OH+0.2CO+0.8CH2O+0.2CH3CHO+0.8CH2CO        2.7070e+06    2.000      1094.46
C3H3+C3-OQOOH=>OH+0.2CO+0.8CH2O+0.2CH3CHO+0.8CH2CO+C3H4-A 5.4010e+04    2.000     11811.53
HCCO+C3-OQOOH=>OH+0.2CO+0.8CH2O+0.2CH3CHO+1.8CH2CO      8.5590e+04    2.000      3698.82
C2H5O2+C3-OQOOH=>OH+0.2CO+0.8CH2O+C2H5O2H+0.2CH3CHO+0.8CH2CO 1.5220e+05    2.000     10438.75
O2+NC5H11=>NC5H12OO                                     2.0000e+12    0.000         0.00
NC5H12OO=>O2+NC5H11                                     3.0000e+13    0.000     30000.00
NC5H12OO=>NC5-QOOH                                      3.0000e+12    0.000     24100.00
NC5-QOOH=>NC5H12OO                                      9.0000e+10    0.000     16100.00
HO2+NC5H10=>NC5-QOOH                                    1.0000e+12    0.000     13000.00
NC5-QOOH=>HO2+NC5H10                                    2.0000e+13    0.000     23500.00
NC5-QOOH=>OH+CH3CHO+C3H6                                3.0000e+13    0.000     24000.00
NC5-QOOH=>OH+0.5CH2O+0.5C2H4+0.5C2H5CHO+0.5C4H8-1       2.0000e+13    0.000     24000.00
O2+NC5-QOOH=>NC5-OOQOOH                                 2.0000e+12    0.000         0.00
NC5-OOQOOH=>O2+NC5-QOOH                                 1.0000e+14    0.000     30000.00
NC5-OOQOOH=>OH+NC5-OQOOH                                5.0000e+11    0.000     23000.00
NC5-OQOOH=>OH+CH2CHO+C2H5CHO                            5.4000e+14    0.000     43000.00
NC5-OQOOH=>OH+CO+C2H5+CH3CHO                            1.1200e+15    0.000     43000.00
NC5-OQOOH=>C2H5CHO+CH3CO2H                              5.1000e+05    1.130     26100.00
NC5-OQOOH=>CH3CHO+CH2OHCH2CHO                           5.1000e+05    1.130     26100.00
CH3O2+NC5H12OO=>O2+CH3O+0.5CH2O+0.5CH3CHO+0.5NC3H7+0.5PC4H9 1.0000e+11    0.000     -1200.00
2NC5H12OO=>O2+0.4CH2O+1.6CH3CHO+1.6NC3H7+0.4PC4H9       1.0000e+11    0.000     -1200.00
HO2+NC5-OOQOOH=>O2+2OH+0.5CH2O+0.5CH3CHO+0.5C2H5CHO+0.5C3H7CHO 1.0000e+11    0.000     -1200.00
CH3O2+NC5-OOQOOH=>O2+OH+CH3O+0.5CH2O+0.5CH3CHO+0.5C2H5CHO+0.5C3H7CHO 1.0000e+11    0.000     -1200.00
NC5H11=>0.2CH3+0.55C2H5+0.25C2H4+0.25NC3H7+0.55C3H6+0.2C4H8-1 3.3000e+13    0.000     30000.00
NC5H10=C2H5+C3H5-A                                      2.0000e+16    0.000     74500.00
NC5H10=CH3+C4H71-3                                      5.0000e+16    0.000     80000.00
NC5H10=C2H3+NC3H7                                       1.0000e+17    0.000     99000.00
O2+NC5H10=>CH3CHO+C2H5CHO                               1.0000e+14    0.000     39000.00
H+NC5H10=NC5H11                                         2.0000e+13    0.000      2500.00
O2+NC5H11=>HO2+NC5H10                                   7.5000e+11    0.000      3000.00
C3H6+C3H3=>CH3+C5H6                                     2.0000e+11    0.000     15000.00
C4H8-1=H2+C4H6                                          3.0000e+13    0.000     70000.00
2C4H71-3=C4H8-1+C4H6                                    6.0000e+11    0.000         0.00
C4H71-3=C2H4+C2H3                                       1.5000e+13    0.000     50000.00
O2+C4H71-3=>CH3O+C2H3CHO                                2.0000e+13    0.000     16000.00
C3H6+C3H5-A=CH3+LC5H8                                   2.0000e+10    0.000     15000.00
LC5H8=>CH3+C4H5                                         1.0000e+16    0.000     87000.00
LC5H8=>C2H3+C3H5-S                                      7.5000e+16    0.000    105000.00
C2H3+C3H5-A=>0.05C2H4+0.05C3H4-A+0.95LC5H8              5.0000e+12    0.000         0.00
H+LC5H8=>0.5CH3+0.3C2H4+0.2C2H3+0.2C3H6+0.3C3H5-S+0.5C4H6 3.0000e+13    0.000      2000.00
C2H3+C3H6=>H+LC5H8                                      6.0000e+10    0.000      6000.00
C2H3+C4H8-1=>CH3+LC5H8                                  4.0000e+11    0.000      6000.00
C2H3+LC5H8=>C2H5+C5H6                                   1.0000e+12    0.000      3000.00
C2H4+C3H5-A=H+LC5H8                                     3.3000e+10    0.000     22000.00
C3H6+C3H5-A=>0.8H2+CH3+0.8C5H6+0.2LC5H8                 5.0000e+10    0.000     22000.00
C3H6+C3H5-S=C2H5+C4H6                                   1.0000e+11    0.000      6000.00
C3H6+C3H5-S=CH3+LC5H8                                   3.0000e+10    0.000      6000.00
C3H6+C3H5-S=C2H3+C4H8-1                                 7.0000e+10    0.000      6000.00
C2H2+C3H6=LC5H8                                         1.5000e+11    0.000     32000.00
O+LC5H8=>CO+C4H8-1                                      4.0000e+11    0.000         0.00
OH+LC5H8=CH2O+C4H71-3                                   3.0000e+12    0.000         0.00
O2+LC5H8=>OH+CO+C2H5+C2H2                               5.0000e+13    0.000     36000.00
O2+LC5H8=>CH3CHO+C2H3CHO                                5.0000e+13    0.000     36000.00
C3H7CHO=>CH3+HCO+C2H4                                   1.0900e+24   -2.246     90369.30
C3H7CHO=C2H5+CH2CHO                                     5.0400e+27   -3.494     84479.10
C3H7CHO=HCO+NC3H7                                       7.4850e+27   -3.510     86757.50
C3H7CHO=>H+CO+NC3H7                                     2.7150e+17   -0.578     88995.00
C3H7CHO=C2H6+CH2CO                                      1.0000e+14    0.000     75000.00
OH+C3H7CHO=>H2O+CO+NC3H7                                2.0000e+13    0.000       630.00
H+C3H7CHO=>H2+CO+NC3H7                                  1.6000e+14    0.000      6360.00
HO2+C3H7CHO=>H2O2+CO+NC3H7                              5.0000e+12    0.000     12460.00
CH3+C3H7CHO=>CO+CH4+NC3H7                               1.0000e+12    0.000      7234.20
O2+C3H7CHO=>HO2+CO+NC3H7                                1.1930e+07    2.000     38109.91
C2H5+C3H7CHO=>CO+C2H6+NC3H7                             1.6090e+05    2.000      5917.09
C2H3+C3H7CHO=>CO+C2H4+NC3H7                             4.7480e+05    2.000      3259.77
HCO+C3H7CHO=>CO+CH2O+NC3H7                              8.8410e+05    2.000     10438.75
O+C3H7CHO=>OH+CO+NC3H7                                  9.4730e+06    2.000      1094.46
CH2CHO+C3H7CHO=>CO+CH3CHO+NC3H7                         1.6090e+05    2.000      9527.24
C3H5-A+C3H7CHO=>CO+NC3H7+C3H6                           3.7710e+05    2.000     10895.64
CH3CO+C3H7CHO=>CO+CH3CHO+NC3H7                          9.4730e+05    2.000     12086.82
C3H5-S+C3H7CHO=>CO+NC3H7+C3H6                           1.8900e+05    2.000      2997.19
C4H5+C3H7CHO=>CO+NC3H7+C4H6                             1.8900e+05    2.000      2997.19
C4H3+C3H7CHO=>CO+NC3H7+C4H4                             2.8610e+05    2.000      3698.82
CH3O+C3H7CHO=>CO+CH3OH+NC3H7                            2.9960e+05    2.000       161.62
CH2OH+C3H7CHO=>CO+CH3OH+NC3H7                           1.9790e+05    2.000      8618.97
C3H3+C3H7CHO=>CO+NC3H7+C3H4-A                           1.8900e+05    2.000     11811.53
HCCO+C3H7CHO=>CO+CH2CO+NC3H7                            2.9960e+05    2.000      3698.82
CH3O2+C3H7CHO=>CO+CH3O2H+NC3H7                          5.3270e+05    2.000     10438.75
C2H5O2+C3H7CHO=>CO+C2H5O2H+NC3H7                        5.3270e+05    2.000     10438.75
C3H7CHO+C6H5O=>CO+NC3H7+C6H5OH                          1.8900e+05    2.000     10621.42
NC7H14=C3H5-A+PC4H9                                     5.0000e+15    0.000     74500.00
NC7H14=>0.5CH3+0.5C2H5+0.5NC3H7+0.5C4H71-3+0.5C4H6      3.0000e+15    0.000     73000.00
O2+NC7H14=>0.6CH2O+0.7CH3CHO+0.7C2H5CHO+0.58NC5H10      1.0000e+14    0.000     39000.00
H+NC7H14=NC7H15                                         2.5000e+13    0.000      2500.00
OH+NC7H14=>0.7CH3CHO+0.3C2H5CHO+0.3PC4H9+0.7NC5H11      5.0000e+12    0.000         0.00
NC7H15=C2H4+NC5H11                                      6.2000e+12    0.000     30000.00
NC7H15=C3H6+PC4H9                                       1.4200e+13    0.000     30000.00
NC7H15=NC3H7+C4H8-1                                     7.5000e+12    0.000     30000.00
NC7H15=C2H5+NC5H10                                      5.6000e+12    0.000     30000.00
O2+NC7H15=>HO2+NC7H14                                   7.5000e+11    0.000      3000.00
H+C6H5O(+M)=C6H5OH(+M)                                  2.5000e+14    0.000         0.00
 LOW/   1.00e+94    -21.840      13880.0/
TROE/           0.2000   1.000e-30   1.000e+30   1.000e-10/
H2O/ 6.00/  H2/ 2.00/  CO2/ 2.00/  CO/ 1.50/  CH4/ 2.00/  C2H6/ 3.00/  
C6H5OH=CO+C5H6                                          8.6200e+15   -0.610     74118.07
O2+C6H5OH=>H+CO+HCO+C2H2+CH2CO                          1.0000e+17    0.000     53000.00
O2+C6H5OH=>CO+CO2+C4H6                                  2.0000e+17    0.000     55500.00
H+C6H5O=CO+C5H6                                         2.0000e+14    0.000         0.00
OH+C6H5O=>CO+HCO+C4H5                                   5.0000e+12    0.000         0.00
HO2+C6H5O=>OH+CO+HCO+2C2H2                              1.0000e+12    0.000      6000.00
O+C6H5O=>2CO+C4H5                                       1.0000e+14    0.000         0.00
C6H5O=CO+C5H5                                           2.8550e+59  -14.400     68564.00
 PLOG /  1.000000e-02    2.855000e+59    -1.440000e+01   6.856400e+04    /
 PLOG /  1.000000e-01    8.250000e+70    -1.720000e+01   8.184300e+04    /
 PLOG /  1.000000e+00    6.600000e+73    -1.760000e+01   8.898500e+04    /
 PLOG /  1.000000e+01    2.205000e+68    -1.580000e+01   8.945600e+04    /
 PLOG /  1.000000e+02    1.885000e+71    -1.618000e+01   9.861100e+04    /
C5H5+C6H5OH=C5H6+C6H5O                                  3.0000e+12    0.000     25000.00
O2+C6H5OH=>HO2+C6H5O                                    8.5190e+06    2.000     45025.57
C4H3+C6H5OH=>C4H4+C6H5O                                 2.0440e+05    2.000      8025.57
CH3O+C6H5OH=>CH3OH+C6H5O                                2.1400e+05    2.000      3925.57
C2H3+C6H5OH=>C2H4+C6H5O                                 3.3910e+05    2.000      7525.57
CH2CHO+C6H5OH=>CH3CHO+C6H5O                             1.1490e+05    2.000     14525.57
HO2+C6H5OH=>H2O2+C6H5O                                  2.6940e+05    2.000     15025.57
C3H5-S+C6H5OH=>C3H6+C6H5O                               1.3500e+05    2.000      7225.57
OH+C6H5OH=>H2O+C6H5O                                    1.9970e+06    2.000      -474.43
C2H5+C6H5OH=>C2H6+C6H5O                                 1.1490e+05    2.000     10525.57
H+C6H5OH=>H2+C6H5O                                      1.2030e+07    2.000      6525.57
HCO+C6H5OH=>CH2O+C6H5O                                  6.3150e+05    2.000     15525.57
C4H5+C6H5OH=>C4H6+C6H5O                                 1.3500e+05    2.000      7225.57
O+C6H5OH=>OH+C6H5O                                      6.7670e+06    2.000      5025.57
CH3+C6H5OH=>CH4+C6H5O                                   1.9520e+05    2.000      7525.57
C3H5-A+C6H5OH=>C3H6+C6H5O                               2.6940e+05    2.000     16025.57
C3H3+C6H5OH=>C3H4-A+C6H5O                               1.3500e+05    2.000     17025.57
CH2OH+C6H5OH=>CH3OH+C6H5O                               1.4140e+05    2.000     13525.57
CH3CO+C6H5OH=>CH3CHO+C6H5O                              6.7670e+05    2.000     17325.57
HCCO+C6H5OH=>CH2CO+C6H5O                                2.1400e+05    2.000      8025.57
CH3O2+C6H5OH=>CH3O2H+C6H5O                              3.8050e+05    2.000     15525.57
C2H5O2+C6H5OH=>C2H5O2H+C6H5O                            3.8050e+05    2.000     15525.57
H2+C6H5O=>H+C6H5OH                                      3.7800e+05    2.000     17256.81
CH4+C6H5O=>CH3+C6H5OH                                   1.8900e+05    2.000     20262.59
C2H4+C6H5O=>C2H3+C6H5OH                                 2.1600e+05    2.000     20602.87
C2H6+C6H5O=>C2H5+C6H5OH                                 2.4300e+05    2.000     15725.57
C3H4-P+C6H5O=>C3H3+C6H5OH                               1.6200e+06    2.000     20602.87
C3H4-A+C6H5O=>C3H3+C6H5OH                               1.6200e+06    2.000     20602.87
C3H6+C6H5O=>C3H5-A+C6H5OH                               8.1010e+04    2.000     12549.65
C3H6+C6H5O=>C3H5-S+C6H5OH                               1.0800e+05    2.000     20602.87
C4H4+C6H5O=>C4H3+C6H5OH                                 3.7800e+05    2.000     20262.59
C4H6+C6H5O=>C4H5+C6H5OH                                 6.4810e+05    2.000     20602.87
C4H8-1+C6H5O=>C4H71-3+C6H5OH                            1.6200e+05    2.000     12549.65
H2O+C6H5O=>OH+C6H5OH                                    2.7000e+05    2.000     26841.27
H2O2+C6H5O=>HO2+C6H5OH                                  2.1600e+04    2.000      7048.52
CH2O+C6H5O=>HCO+C6H5OH                                  2.1600e+05    2.000     10621.42
CH3OH+C6H5O=>CH3O+C6H5OH                                1.3500e+04    2.000     14591.31
CH3OH+C6H5O=>CH2OH+C6H5OH                               8.1010e+04    2.000     15725.57
CH2CO+C6H5O=>HCCO+C6H5OH                                2.1600e+05    2.000     20602.87
CH3CHO+C6H5O=>CH3CO+C6H5OH                              1.6200e+05    2.000     10621.42
CH3CHO+C6H5O=>CH2CHO+C6H5OH                             8.1010e+04    2.000     15725.57
CH3O2H+C6H5O=>CH3O2+C6H5OH                              5.4010e+04    2.000     12549.65
C2H5O2H+C6H5O=>0.5OH+0.5C2H5O2+0.5CH3CHO+C6H5OH         1.0800e+05    2.000     12549.65
C2H5OH+C6H5O=>0.33H+0.67CH3+0.67CH2O+0.33CH3CHO+C6H5OH  2.7000e+04    2.000     15725.57
C2H5OH+C6H5O=>PC2H4OH+C6H5OH                            8.1010e+04    2.000     15725.57
C2H5OH+C6H5O=>SC2H4OH+C6H5OH                            7.0210e+04    2.000     12549.65
C2H3CHO+C6H5O=>0.99CO+0.01HCO+0.99C2H3+0.01C2H2+C6H5OH  1.9440e+05    2.000     10621.42
C2H5CHO+C6H5O=>CO+C2H5+C6H5OH                           4.8610e+04    2.000     12549.65
HCOOH+C6H5O=>OH+CO+C6H5OH                               1.3500e+04    2.000     15725.57
HCOOH+C6H5O=>H+CO2+C6H5OH                               1.3500e+04    2.000     15725.57
CH2OHCHO+C6H5O=>CO+CH2OH+C6H5OH                         1.0800e+05    2.000     10621.42
CH2OHCHO+C6H5O=>H+CHOCHO+C6H5OH                         2.7000e+04    2.000     12549.65
CHOCHO+C6H5O=>CO+HCO+C6H5OH                             2.1600e+05    2.000     10621.42
LC5H8+C6H5O=>0.8H+0.2C2H3+0.1C3H4-P+0.1C3H4-A+0.8C5H6+C6H5OH 1.0800e+05    2.000     12549.65
O2+NC7H15=>NC7H15-OO                                    2.0000e+12    0.000         0.00
NC7H15-OO=>O2+NC7H15                                    3.0000e+13    0.000     30000.00
NC7H15-OO=>NC7-QOOH                                     3.0000e+12    0.000     25100.00
NC7-QOOH=>NC7H15-OO                                     6.0000e+10    0.000     16100.00
NC7-QOOH=>HO2+NC7H14                                    2.0000e+12    0.000     24000.00
HO2+NC7H14=>NC7-QOOH                                    8.0000e+11    0.000     15000.00
NC7-QOOH=>OH+CH2O+C2H4+C4H8-1                           3.0000e+11    0.000     22500.00
NC7-QOOH=>OH+0.1C2H4+CH3CHO+0.75NC5H10+0.15NC7H14       5.0000e+11    0.000     22500.00
NC7-QOOH=>OH+C3H6+C3H7CHO                               2.5000e+11    0.000     22500.00
NC7-QOOH=>OH+0.25C2H4+0.5CH3CHO+C3H6+0.5C2H5CHO+0.25C4H8-1 3.0000e+11    0.000     22500.00
NC7-QOOH=>OH+0.25C2H4+0.9C3H6+C2H5CHO+0.2C4H8-1         6.0000e+11    0.000     22500.00
O2+NC7-QOOH=>NC7-OOQOOH                                 2.0000e+12    0.000         0.00
NC7-OOQOOH=>O2+NC7-QOOH                                 2.0000e+14    0.000     28500.00
NC7-OOQOOH=>OH+NC7-OQOOH                                1.0000e+12    0.000     25000.00
NC7-OQOOH=>OH+CH3CHO+CH3CO+0.18NC5H10+0.3NC7H14         1.5000e+15    0.000     42000.00
NC7-OQOOH=>OH+NC3H7+C4H6O2                              1.5000e+15    0.000     42000.00
NC7-OQOOH=>OH+C2H5+CH2CO+C2H5CHO                        9.0000e+14    0.000     42000.00
NC7-OQOOH=>OH+CH2O+CH2CO+PC4H9                          2.0000e+14    0.000     42000.00
HO2+NC7-OOQOOH=>O2+2OH+0.5CH2O+0.5CH3CHO+0.5C2H5CHO+0.4NC5H10+0.5C3H7CHO 1.0000e+11    0.000     -1200.00
CH3O2+NC7-OOQOOH=>O2+OH+CH3O+0.5CH2O+0.5CH3CHO+0.5C2H5CHO+0.4NC5H10+0.5C3H7CHO 1.0000e+11    0.000     -1200.00
CH2OHCH2OH=2CH2OH                                       1.0000e+16    0.000     83000.00
CH2OHCH2OH=OH+PC2H4OH                                   1.0000e+16    0.000     93000.00
CH2OHCH2OH=CH3OH+CH2O                                   1.0000e+14    0.000     67000.00
CH2OHCH2OH=H2O+CH3CHO                                   1.0000e+14    0.000     67000.00
C3H4O3=>H+HCO+CHOCHO                                    1.0000e+16    0.000     77000.00
C4H6O2=2CH3CO                                           1.0000e+16    0.000     72000.00
C6H6O3=>H+HCO+FURFURAL                                  4.0000e+16    0.000     78000.00
C6H6O3=CH2O+FURFURAL                                    1.0000e+14    0.000     63000.00
C4H3O=>CO+C3H3                                          1.5000e+12    0.000     38000.00
C4H3O=>C2H2+HCCO                                        1.5000e+12    0.000     38000.00
C4H3O=>C2H+CH2CO                                        1.5000e+12    0.000     38000.00
CH3+C4H3O=>MEFU2                                        3.0000e+12    0.000         0.00
OH+C4H3O=>CO+CH2O+C2H2                                  5.0000e+12    0.000         0.00
MEFU2=>CO+C4H6                                          2.0000e+15    0.000     81000.00
MEFU2=>H+CH2CO+C3H3                                     1.5000e+16    0.000     85000.00
MEFU2=>H+HCCO+C3H4-P                                    1.5000e+16    0.000     85000.00
H+MEFU2=>CO+CH3+0.25C3H4-P+0.75C3H4-A                   2.0000e+13    0.000      2500.00
H+MEFU2=>CH3+C2H2+CH2CO                                 2.0000e+13    0.000      2500.00
OH+MEFU2=>HCO+C2H2+CH3CHO                               1.0000e+12    0.000      3000.00
DMF=>CO+LC5H8                                           2.0000e+15    0.000     81500.00
DMF=>CO+C2H4+C3H4-P                                     1.5000e+15    0.000     81500.00
DMF=>CO+C2H4+C3H4-A                                     1.0000e+15    0.000     81500.00
DMF=>H+RDMF                                             2.5000e+16    0.000     81500.00
DMF=>CO+CH3+C4H5                                        2.5000e+16    0.000     93000.00
H+DMF=CH3CO+C4H6                                        8.0000e+12    0.000      2000.00
H+DMF=CH3+MEFU2                                         2.5000e+13    0.000      2000.00
H+DMF=CH2CO+C4H71-3                                     1.0000e+13    0.000      2000.00
H+DMF=>CO+C2H2+NC3H7                                    1.5000e+13    0.000      2000.00
RDMF=>H2+C6H5O                                          3.0000e+13    0.000     30000.00
RDMF=>H+CO+C5H6                                         5.0000e+13    0.000     30000.00
RDMF=>CO+CH3+C4H4                                       6.0000e+13    0.000     30000.00
RDMF=>2C2H2+CH3CO                                       2.0000e+13    0.000     32000.00
C6H10O5=>OH+HCO+CH2OHCHO+C2H3CHO                        5.0000e+16    0.000     80000.00
C6H10O5=>2OH+CH2CO+C4H6O2                               2.5000e+16    0.000     88000.00
C6H10O5=>H2O+C6H8O4                                     1.5000e+14    0.000     64000.00
C6H10O5=>2H2O+C6H6O3                                    1.5000e+14    0.000     64000.00
C6H10O5=>CH2OHCH2CHO+C3H4O3                             1.7000e+13    0.000     65000.00
C6H10O5=>CO2+C2H4+CH3CHO+HCOOH                          2.0000e+14    0.000     64000.00
C6H8O4=>H2O+C6H6O3                                      1.0000e+14    0.000     65000.00
O2+CH2OHCH2OH=>OH+HO2+CH3CHO                            5.1110e+06    2.000     40722.49
H+CH2OHCH2OH=>H2+OH+CH3CHO                              7.2200e+06    2.000      3950.57
O+CH2OHCH2OH=>2OH+CH3CHO                                4.0600e+06    2.000      2579.54
OH+CH2OHCH2OH=>H2O+OH+CH3CHO                            1.1980e+06    2.000     -2259.83
HO2+CH2OHCH2OH=>OH+H2O2+CH3CHO                          1.6160e+05    2.000     11887.73
HCO+CH2OHCH2OH=>OH+CH2O+CH3CHO                          3.7890e+05    2.000     12360.44
CH3+CH2OHCH2OH=>OH+CH4+CH3CHO                           1.1710e+05    2.000      4871.29
C2H5+CH2OHCH2OH=>OH+C2H6+CH3CHO                         6.8950e+04    2.000      7658.07
C2H3+CH2OHCH2OH=>OH+C2H4+CH3CHO                         2.0350e+05    2.000      3950.57
CH3O2+CH2OHCH2OH=>OH+CH3O2H+CH3CHO                      2.2830e+05    2.000     12360.44
C3H3+CH2OHCH2OH=>OH+CH3CHO+C3H4-A                       8.1010e+04    2.000     13781.28
CH2CHO+CH2OHCH2OH=>OH+2CH3CHO                           6.8950e+04    2.000     11415.50
CH3O+CH2OHCH2OH=>OH+CH3OH+CH3CHO                        1.2840e+05    2.000      1583.56
C3H5-A+CH2OHCH2OH=>OH+CH3CHO+C3H6                       1.6160e+05    2.000     12833.61
C3H5-S+CH2OHCH2OH=>OH+CH3CHO+C3H6                       8.1010e+04    2.000      4594.58
CH3CO+CH2OHCH2OH=>OH+2CH3CHO                            4.0600e+05    2.000     14065.90
C4H5+CH2OHCH2OH=>OH+CH3CHO+C4H6                         8.1010e+04    2.000      4594.58
C4H3+CH2OHCH2OH=>OH+CH3CHO+C4H4                         1.2260e+05    2.000      5333.37
HCCO+CH2OHCH2OH=>OH+CH3CHO+CH2CO                        1.2840e+05    2.000      5333.37
CH2OH+CH2OHCH2OH=>OH+CH3OH+CH3CHO                       8.4830e+04    2.000     10472.57
C2H5O2+CH2OHCH2OH=>OH+C2H5O2H+CH3CHO                    2.2830e+05    2.000     12360.44
C6H5O+CH2OHCH2OH=>OH+CH3CHO+C6H5OH                      8.1010e+04    2.000     12549.65
O2+CH2OHCH2OH=>0.5H+HO2+0.5CH2OH+0.5CH2O+0.5CH2OHCHO    3.4080e+06    2.000     40722.49
H+CH2OHCH2OH=>H2+0.5H+0.5CH2OH+0.5CH2O+0.5CH2OHCHO      4.8130e+06    2.000      3950.57
O+CH2OHCH2OH=>0.5H+OH+0.5CH2OH+0.5CH2O+0.5CH2OHCHO      2.7070e+06    2.000      2579.54
OH+CH2OHCH2OH=>0.5H+H2O+0.5CH2OH+0.5CH2O+0.5CH2OHCHO    7.9880e+05    2.000     -2259.83
HO2+CH2OHCH2OH=>0.5H+H2O2+0.5CH2OH+0.5CH2O+0.5CH2OHCHO  1.0780e+05    2.000     11887.73
HCO+CH2OHCH2OH=>0.5H+0.5CH2OH+1.5CH2O+0.5CH2OHCHO       2.5260e+05    2.000     12360.44
CH3+CH2OHCH2OH=>0.5H+CH4+0.5CH2OH+0.5CH2O+0.5CH2OHCHO   7.8060e+04    2.000      4871.29
C2H5+CH2OHCH2OH=>0.5H+0.5CH2OH+0.5CH2O+C2H6+0.5CH2OHCHO 4.5970e+04    2.000      7658.07
C2H3+CH2OHCH2OH=>0.5H+0.5CH2OH+0.5CH2O+C2H4+0.5CH2OHCHO 1.3570e+05    2.000      3950.57
CH3O2+CH2OHCH2OH=>0.5H+CH3O2H+0.5CH2OH+0.5CH2O+0.5CH2OHCHO 1.5220e+05    2.000     12360.44
C3H3+CH2OHCH2OH=>0.5H+0.5CH2OH+0.5CH2O+0.5CH2OHCHO+C3H4-A 5.4010e+04    2.000     13781.28
CH2CHO+CH2OHCH2OH=>0.5H+0.5CH2OH+0.5CH2O+CH3CHO+0.5CH2OHCHO 4.5970e+04    2.000     11415.50
CH3O+CH2OHCH2OH=>0.5H+CH3OH+0.5CH2OH+0.5CH2O+0.5CH2OHCHO 8.5590e+04    2.000      1583.56
C3H5-A+CH2OHCH2OH=>0.5H+0.5CH2OH+0.5CH2O+0.5CH2OHCHO+C3H6 1.0780e+05    2.000     12833.61
C3H5-S+CH2OHCH2OH=>0.5H+0.5CH2OH+0.5CH2O+0.5CH2OHCHO+C3H6 5.4010e+04    2.000      4594.58
CH3CO+CH2OHCH2OH=>0.5H+0.5CH2OH+0.5CH2O+CH3CHO+0.5CH2OHCHO 2.7070e+05    2.000     14065.90
C4H5+CH2OHCH2OH=>0.5H+0.5CH2OH+0.5CH2O+0.5CH2OHCHO+C4H6 5.4010e+04    2.000      4594.58
C4H3+CH2OHCH2OH=>0.5H+0.5CH2OH+0.5CH2O+0.5CH2OHCHO+C4H4 8.1740e+04    2.000      5333.37
HCCO+CH2OHCH2OH=>0.5H+0.5CH2OH+0.5CH2O+CH2CO+0.5CH2OHCHO 8.5590e+04    2.000      5333.37
CH2OH+CH2OHCH2OH=>0.5H+CH3OH+0.5CH2OH+0.5CH2O+0.5CH2OHCHO 5.6550e+04    2.000     10472.57
C2H5O2+CH2OHCH2OH=>0.5H+0.5CH2OH+0.5CH2O+C2H5O2H+0.5CH2OHCHO 1.5220e+05    2.000     12360.44
C6H5O+CH2OHCH2OH=>0.5H+0.5CH2OH+0.5CH2O+0.5CH2OHCHO+C6H5OH 5.4010e+04    2.000     12549.65
O2+C3H4O3=>H+HO2+CO+CHOCHO                              1.3630e+07    2.000     38109.91
H+C3H4O3=>H2+H+CO+CHOCHO                                1.9250e+07    2.000      2387.18
O+C3H4O3=>H+OH+CO+CHOCHO                                1.0830e+07    2.000      1094.46
OH+C3H4O3=>H+H2O+CO+CHOCHO                              3.1950e+06    2.000     -3343.83
HO2+C3H4O3=>H+H2O2+CO+CHOCHO                            4.3100e+05    2.000      9982.61
HCO+C3H4O3=>H+CO+CH2O+CHOCHO                            1.0100e+06    2.000     10438.75
CH3+C3H4O3=>H+CO+CH4+CHOCHO                             3.1220e+05    2.000      3259.77
C2H5+C3H4O3=>H+CO+C2H6+CHOCHO                           1.8390e+05    2.000      5917.09
C2H3+C3H4O3=>H+CO+C2H4+CHOCHO                           5.4260e+05    2.000      2387.18
CH3O2+C3H4O3=>H+CO+CH3O2H+CHOCHO                        6.0880e+05    2.000     10438.75
C3H3+C3H4O3=>H+CO+CHOCHO+C3H4-A                         2.1600e+05    2.000     11811.53
CH2CHO+C3H4O3=>H+CO+CH3CHO+CHOCHO                       1.8390e+05    2.000      9527.24
CH3O+C3H4O3=>H+CO+CH3OH+CHOCHO                          3.4240e+05    2.000       161.62
C3H5-A+C3H4O3=>H+CO+CHOCHO+C3H6                         4.3100e+05    2.000     10895.64
C3H5-S+C3H4O3=>H+CO+CHOCHO+C3H6                         2.1600e+05    2.000      2997.19
CH3CO+C3H4O3=>H+CO+CH3CHO+CHOCHO                        1.0830e+06    2.000     12086.82
C4H5+C3H4O3=>H+CO+CHOCHO+C4H6                           2.1600e+05    2.000      2997.19
C4H3+C3H4O3=>H+CO+CHOCHO+C4H4                           3.2700e+05    2.000      3698.82
HCCO+C3H4O3=>H+CO+CH2CO+CHOCHO                          3.4240e+05    2.000      3698.82
CH2OH+C3H4O3=>H+CO+CH3OH+CHOCHO                         2.2620e+05    2.000      8618.97
C2H5O2+C3H4O3=>H+CO+C2H5O2H+CHOCHO                      6.0880e+05    2.000     10438.75
C6H5O+C3H4O3=>H+CO+CHOCHO+C6H5OH                        2.1600e+05    2.000     10621.42
O2+C6H6O3=>H+HO2+CO+FURFURAL                            6.8150e+06    2.000     38109.91
H+C6H6O3=>H2+H+CO+FURFURAL                              9.6270e+06    2.000      2387.18
O+C6H6O3=>H+OH+CO+FURFURAL                              5.4130e+06    2.000      1094.46
OH+C6H6O3=>H+H2O+CO+FURFURAL                            1.5980e+06    2.000     -3343.83
HO2+C6H6O3=>H+H2O2+CO+FURFURAL                          2.1550e+05    2.000      9982.61
HCO+C6H6O3=>H+CO+CH2O+FURFURAL                          5.0520e+05    2.000     10438.75
CH3+C6H6O3=>H+CO+CH4+FURFURAL                           1.5610e+05    2.000      3259.77
C2H5+C6H6O3=>H+CO+C2H6+FURFURAL                         9.1930e+04    2.000      5917.09
C2H3+C6H6O3=>H+CO+C2H4+FURFURAL                         2.7130e+05    2.000      2387.18
CH3O2+C6H6O3=>H+CO+CH3O2H+FURFURAL                      3.0440e+05    2.000     10438.75
C3H3+C6H6O3=>H+CO+C3H4-A+FURFURAL                       1.0800e+05    2.000     11811.53
CH2CHO+C6H6O3=>H+CO+CH3CHO+FURFURAL                     9.1930e+04    2.000      9527.24
CH3O+C6H6O3=>H+CO+CH3OH+FURFURAL                        1.7120e+05    2.000       161.62
C3H5-A+C6H6O3=>H+CO+C3H6+FURFURAL                       2.1550e+05    2.000     10895.64
C3H5-S+C6H6O3=>H+CO+C3H6+FURFURAL                       1.0800e+05    2.000      2997.19
CH3CO+C6H6O3=>H+CO+CH3CHO+FURFURAL                      5.4130e+05    2.000     12086.82
C4H5+C6H6O3=>H+CO+C4H6+FURFURAL                         1.0800e+05    2.000      2997.19
C4H3+C6H6O3=>H+CO+C4H4+FURFURAL                         1.6350e+05    2.000      3698.82
HCCO+C6H6O3=>H+CO+CH2CO+FURFURAL                        1.7120e+05    2.000      3698.82
CH2OH+C6H6O3=>H+CO+CH3OH+FURFURAL                       1.1310e+05    2.000      8618.97
C2H5O2+C6H6O3=>H+CO+C2H5O2H+FURFURAL                    3.0440e+05    2.000     10438.75
C6H5O+C6H6O3=>H+CO+C6H5OH+FURFURAL                      1.0800e+05    2.000     10621.42
O2+FURFURAL=>HO2+1.5CO+0.5C3H3+0.5C4H3O                 1.3630e+07    2.000     38109.91
H+FURFURAL=>H2+1.5CO+0.5C3H3+0.5C4H3O                   1.9250e+07    2.000      2387.18
O+FURFURAL=>OH+1.5CO+0.5C3H3+0.5C4H3O                   1.0830e+07    2.000      1094.46
OH+FURFURAL=>H2O+1.5CO+0.5C3H3+0.5C4H3O                 3.1950e+06    2.000     -3343.83
HO2+FURFURAL=>H2O2+1.5CO+0.5C3H3+0.5C4H3O               4.3100e+05    2.000      9982.61
HCO+FURFURAL=>1.5CO+CH2O+0.5C3H3+0.5C4H3O               1.0100e+06    2.000     10438.75
CH3+FURFURAL=>1.5CO+CH4+0.5C3H3+0.5C4H3O                3.1220e+05    2.000      3259.77
C2H5+FURFURAL=>1.5CO+C2H6+0.5C3H3+0.5C4H3O              1.8390e+05    2.000      5917.09
C2H3+FURFURAL=>1.5CO+C2H4+0.5C3H3+0.5C4H3O              5.4260e+05    2.000      2387.18
CH3O2+FURFURAL=>1.5CO+CH3O2H+0.5C3H3+0.5C4H3O           6.0880e+05    2.000     10438.75
C3H3+FURFURAL=>1.5CO+C3H4-A+0.5C3H3+0.5C4H3O            2.1600e+05    2.000     11811.53
CH2CHO+FURFURAL=>1.5CO+CH3CHO+0.5C3H3+0.5C4H3O          1.8390e+05    2.000      9527.24
CH3O+FURFURAL=>1.5CO+CH3OH+0.5C3H3+0.5C4H3O             3.4240e+05    2.000       161.62
C3H5-A+FURFURAL=>1.5CO+C3H6+0.5C3H3+0.5C4H3O            4.3100e+05    2.000     10895.64
C3H5-S+FURFURAL=>1.5CO+C3H6+0.5C3H3+0.5C4H3O            2.1600e+05    2.000      2997.19
CH3CO+FURFURAL=>1.5CO+CH3CHO+0.5C3H3+0.5C4H3O           1.0830e+06    2.000     12086.82
C4H5+FURFURAL=>1.5CO+0.5C3H3+C4H6+0.5C4H3O              2.1600e+05    2.000      2997.19
C4H3+FURFURAL=>1.5CO+0.5C3H3+C4H4+0.5C4H3O              3.2700e+05    2.000      3698.82
HCCO+FURFURAL=>1.5CO+CH2CO+0.5C3H3+0.5C4H3O             3.4240e+05    2.000      3698.82
CH2OH+FURFURAL=>1.5CO+CH3OH+0.5C3H3+0.5C4H3O            2.2620e+05    2.000      8618.97
C2H5O2+FURFURAL=>1.5CO+C2H5O2H+0.5C3H3+0.5C4H3O         6.0880e+05    2.000     10438.75
C6H5O+FURFURAL=>1.5CO+0.5C3H3+C6H5OH+0.5C4H3O           2.1600e+05    2.000     10621.42
O2+MEFU2=>HO2+CO+C4H5                                   6.8150e+06    2.000     40722.49
H+MEFU2=>H2+CO+C4H5                                     9.6270e+06    2.000      3950.57
O+MEFU2=>OH+CO+C4H5                                     5.4130e+06    2.000      2579.54
OH+MEFU2=>H2O+CO+C4H5                                   1.5980e+06    2.000     -2259.83
HO2+MEFU2=>H2O2+CO+C4H5                                 2.1550e+05    2.000     11887.73
HCO+MEFU2=>CO+CH2O+C4H5                                 5.0520e+05    2.000     12360.44
CH3+MEFU2=>CO+CH4+C4H5                                  1.5610e+05    2.000      4871.29
C2H5+MEFU2=>CO+C2H6+C4H5                                9.1930e+04    2.000      7658.07
C2H3+MEFU2=>CO+C2H4+C4H5                                2.7130e+05    2.000      3950.57
CH3O2+MEFU2=>CO+CH3O2H+C4H5                             3.0440e+05    2.000     12360.44
C3H3+MEFU2=>CO+C3H4-A+C4H5                              1.0800e+05    2.000     13781.28
CH2CHO+MEFU2=>CO+CH3CHO+C4H5                            9.1930e+04    2.000     11415.50
CH3O+MEFU2=>CO+CH3OH+C4H5                               1.7120e+05    2.000      1583.56
C3H5-A+MEFU2=>CO+C3H6+C4H5                              2.1550e+05    2.000     12833.61
C3H5-S+MEFU2=>CO+C3H6+C4H5                              1.0800e+05    2.000      4594.58
CH3CO+MEFU2=>CO+CH3CHO+C4H5                             5.4130e+05    2.000     14065.90
C4H5+MEFU2=>CO+C4H6+C4H5                                1.0800e+05    2.000      4594.58
C4H3+MEFU2=>CO+C4H5+C4H4                                1.6350e+05    2.000      5333.37
HCCO+MEFU2=>CO+CH2CO+C4H5                               1.7120e+05    2.000      5333.37
CH2OH+MEFU2=>CO+CH3OH+C4H5                              1.1310e+05    2.000     10472.57
C2H5O2+MEFU2=>CO+C2H5O2H+C4H5                           3.0440e+05    2.000     12360.44
C6H5O+MEFU2=>CO+C4H5+C6H5OH                             1.0800e+05    2.000     12549.65
O2+DMF=>HO2+RDMF                                        1.3630e+07    2.000     40722.49
H+DMF=>H2+RDMF                                          1.9250e+07    2.000      3950.57
O+DMF=>OH+RDMF                                          1.0830e+07    2.000      2579.54
OH+DMF=>H2O+RDMF                                        3.1950e+06    2.000     -2259.83
HO2+DMF=>H2O2+RDMF                                      4.3100e+05    2.000     11887.73
HCO+DMF=>CH2O+RDMF                                      1.0100e+06    2.000     12360.44
CH3+DMF=>CH4+RDMF                                       3.1220e+05    2.000      4871.29
C2H5+DMF=>C2H6+RDMF                                     1.8390e+05    2.000      7658.07
C2H3+DMF=>C2H4+RDMF                                     5.4260e+05    2.000      3950.57
CH3O2+DMF=>CH3O2H+RDMF                                  6.0880e+05    2.000     12360.44
C3H3+DMF=>C3H4-A+RDMF                                   2.1600e+05    2.000     13781.28
CH2CHO+DMF=>CH3CHO+RDMF                                 1.8390e+05    2.000     11415.50
CH3O+DMF=>CH3OH+RDMF                                    3.4240e+05    2.000      1583.56
C3H5-A+DMF=>C3H6+RDMF                                   4.3100e+05    2.000     12833.61
C3H5-S+DMF=>C3H6+RDMF                                   2.1600e+05    2.000      4594.58
CH3CO+DMF=>CH3CHO+RDMF                                  1.0830e+06    2.000     14065.90
C4H5+DMF=>C4H6+RDMF                                     2.1600e+05    2.000      4594.58
C4H3+DMF=>C4H4+RDMF                                     3.2700e+05    2.000      5333.37
HCCO+DMF=>CH2CO+RDMF                                    3.4240e+05    2.000      5333.37
CH2OH+DMF=>CH3OH+RDMF                                   2.2620e+05    2.000     10472.57
C2H5O2+DMF=>C2H5O2H+RDMF                                6.0880e+05    2.000     12360.44
C6H5O+DMF=>C6H5OH+RDMF                                  2.1600e+05    2.000     12549.65
O2+C6H10O5=>HO2+1.75CH2O+CH2CHO+0.75CHOCHO+0.25C3H4O3   6.8150e+06    2.000     40722.49
H+C6H10O5=>H2+1.75CH2O+CH2CHO+0.75CHOCHO+0.25C3H4O3     9.6270e+06    2.000      3950.57
O+C6H10O5=>OH+1.75CH2O+CH2CHO+0.75CHOCHO+0.25C3H4O3     5.4130e+06    2.000      2579.54
OH+C6H10O5=>H2O+1.75CH2O+CH2CHO+0.75CHOCHO+0.25C3H4O3   1.5980e+06    2.000     -2259.83
HO2+C6H10O5=>H2O2+1.75CH2O+CH2CHO+0.75CHOCHO+0.25C3H4O3 2.1550e+05    2.000     11887.73
HCO+C6H10O5=>2.75CH2O+CH2CHO+0.75CHOCHO+0.25C3H4O3      5.0520e+05    2.000     12360.44
CH3+C6H10O5=>CH4+1.75CH2O+CH2CHO+0.75CHOCHO+0.25C3H4O3  1.5610e+05    2.000      4871.29
C2H5+C6H10O5=>1.75CH2O+C2H6+CH2CHO+0.75CHOCHO+0.25C3H4O3 9.1930e+04    2.000      7658.07
C2H3+C6H10O5=>1.75CH2O+C2H4+CH2CHO+0.75CHOCHO+0.25C3H4O3 2.7130e+05    2.000      3950.57
CH3O2+C6H10O5=>CH3O2H+1.75CH2O+CH2CHO+0.75CHOCHO+0.25C3H4O3 3.0440e+05    2.000     12360.44
C3H3+C6H10O5=>1.75CH2O+CH2CHO+0.75CHOCHO+C3H4-A+0.25C3H4O3 1.0800e+05    2.000     13781.28
CH2CHO+C6H10O5=>1.75CH2O+CH3CHO+CH2CHO+0.75CHOCHO+0.25C3H4O3 9.1930e+04    2.000     11415.50
CH3O+C6H10O5=>CH3OH+1.75CH2O+CH2CHO+0.75CHOCHO+0.25C3H4O3 1.7120e+05    2.000      1583.56
C3H5-A+C6H10O5=>1.75CH2O+CH2CHO+0.75CHOCHO+C3H6+0.25C3H4O3 2.1550e+05    2.000     12833.61
C3H5-S+C6H10O5=>1.75CH2O+CH2CHO+0.75CHOCHO+C3H6+0.25C3H4O3 1.0800e+05    2.000      4594.58
CH3CO+C6H10O5=>1.75CH2O+CH3CHO+CH2CHO+0.75CHOCHO+0.25C3H4O3 5.4130e+05    2.000     14065.90
C4H5+C6H10O5=>1.75CH2O+CH2CHO+0.75CHOCHO+C4H6+0.25C3H4O3 1.0800e+05    2.000      4594.58
C4H3+C6H10O5=>1.75CH2O+CH2CHO+0.75CHOCHO+C4H4+0.25C3H4O3 1.6350e+05    2.000      5333.37
HCCO+C6H10O5=>1.75CH2O+CH2CHO+CH2CO+0.75CHOCHO+0.25C3H4O3 1.7120e+05    2.000      5333.37
CH2OH+C6H10O5=>CH3OH+1.75CH2O+CH2CHO+0.75CHOCHO+0.25C3H4O3 1.1310e+05    2.000     10472.57
C2H5O2+C6H10O5=>1.75CH2O+C2H5O2H+CH2CHO+0.75CHOCHO+0.25C3H4O3 3.0440e+05    2.000     12360.44
C6H5O+C6H10O5=>1.75CH2O+CH2CHO+0.75CHOCHO+C6H5OH+0.25C3H4O3 1.0800e+05    2.000     12549.65
O2+C6H10O5=>HO2+CO+CO2+CH3O+CH2O+C2H4                   2.5560e+06    2.000     40722.49
H+C6H10O5=>H2+CO+CO2+CH3O+CH2O+C2H4                     3.6100e+06    2.000      3950.57
O+C6H10O5=>OH+CO+CO2+CH3O+CH2O+C2H4                     2.0300e+06    2.000      2579.54
OH+C6H10O5=>H2O+CO+CO2+CH3O+CH2O+C2H4                   5.9910e+05    2.000     -2259.83
HO2+C6H10O5=>H2O2+CO+CO2+CH3O+CH2O+C2H4                 8.0820e+04    2.000     11887.73
HCO+C6H10O5=>CO+CO2+CH3O+2CH2O+C2H4                     1.8950e+05    2.000     12360.44
CH3+C6H10O5=>CO+CO2+CH4+CH3O+CH2O+C2H4                  5.8550e+04    2.000      4871.29
C2H5+C6H10O5=>CO+CO2+CH3O+CH2O+C2H6+C2H4                3.4470e+04    2.000      7658.07
C2H3+C6H10O5=>CO+CO2+CH3O+CH2O+2C2H4                    1.0170e+05    2.000      3950.57
CH3O2+C6H10O5=>CO+CO2+CH3O2H+CH3O+CH2O+C2H4             1.1420e+05    2.000     12360.44
C3H3+C6H10O5=>CO+CO2+CH3O+CH2O+C2H4+C3H4-A              4.0500e+04    2.000     13781.28
CH2CHO+C6H10O5=>CO+CO2+CH3O+CH2O+C2H4+CH3CHO            3.4470e+04    2.000     11415.50
CH3O+C6H10O5=>CO+CO2+CH3OH+CH3O+CH2O+C2H4               6.4200e+04    2.000      1583.56
C3H5-A+C6H10O5=>CO+CO2+CH3O+CH2O+C2H4+C3H6              8.0820e+04    2.000     12833.61
C3H5-S+C6H10O5=>CO+CO2+CH3O+CH2O+C2H4+C3H6              4.0500e+04    2.000      4594.58
CH3CO+C6H10O5=>CO+CO2+CH3O+CH2O+C2H4+CH3CHO             2.0300e+05    2.000     14065.90
C4H5+C6H10O5=>CO+CO2+CH3O+CH2O+C2H4+C4H6                4.0500e+04    2.000      4594.58
C4H3+C6H10O5=>CO+CO2+CH3O+CH2O+C2H4+C4H4                6.1310e+04    2.000      5333.37
HCCO+C6H10O5=>CO+CO2+CH3O+CH2O+C2H4+CH2CO               6.4200e+04    2.000      5333.37
CH2OH+C6H10O5=>CO+CO2+CH3OH+CH3O+CH2O+C2H4              4.2410e+04    2.000     10472.57
C2H5O2+C6H10O5=>CO+CO2+CH3O+CH2O+C2H5O2H+C2H4           1.1420e+05    2.000     12360.44
C6H5O+C6H10O5=>CO+CO2+CH3O+CH2O+C2H4+C6H5OH             4.0500e+04    2.000     12549.65
O2+C6H10O5=>OH+HO2+0.5CO+0.5CH2O+0.5C4H6O2+0.5C6H8O4    1.7040e+06    2.000     40722.49
H+C6H10O5=>H2+OH+0.5CO+0.5CH2O+0.5C4H6O2+0.5C6H8O4      2.4070e+06    2.000      3950.57
O+C6H10O5=>2OH+0.5CO+0.5CH2O+0.5C4H6O2+0.5C6H8O4        1.3530e+06    2.000      2579.54
OH+C6H10O5=>H2O+OH+0.5CO+0.5CH2O+0.5C4H6O2+0.5C6H8O4    3.9940e+05    2.000     -2259.83
HO2+C6H10O5=>OH+H2O2+0.5CO+0.5CH2O+0.5C4H6O2+0.5C6H8O4  5.3880e+04    2.000     11887.73
HCO+C6H10O5=>OH+0.5CO+1.5CH2O+0.5C4H6O2+0.5C6H8O4       1.2630e+05    2.000     12360.44
CH3+C6H10O5=>OH+0.5CO+CH4+0.5CH2O+0.5C4H6O2+0.5C6H8O4   3.9030e+04    2.000      4871.29
C2H5+C6H10O5=>OH+0.5CO+0.5CH2O+C2H6+0.5C4H6O2+0.5C6H8O4 2.2980e+04    2.000      7658.07
C2H3+C6H10O5=>OH+0.5CO+0.5CH2O+C2H4+0.5C4H6O2+0.5C6H8O4 6.7830e+04    2.000      3950.57
CH3O2+C6H10O5=>OH+0.5CO+CH3O2H+0.5CH2O+0.5C4H6O2+0.5C6H8O4 7.6100e+04    2.000     12360.44
C3H3+C6H10O5=>OH+0.5CO+0.5CH2O+C3H4-A+0.5C4H6O2+0.5C6H8O4 2.7000e+04    2.000     13781.28
CH2CHO+C6H10O5=>OH+0.5CO+0.5CH2O+CH3CHO+0.5C4H6O2+0.5C6H8O4 2.2980e+04    2.000     11415.50
CH3O+C6H10O5=>OH+0.5CO+CH3OH+0.5CH2O+0.5C4H6O2+0.5C6H8O4 4.2800e+04    2.000      1583.56
C3H5-A+C6H10O5=>OH+0.5CO+0.5CH2O+C3H6+0.5C4H6O2+0.5C6H8O4 5.3880e+04    2.000     12833.61
C3H5-S+C6H10O5=>OH+0.5CO+0.5CH2O+C3H6+0.5C4H6O2+0.5C6H8O4 2.7000e+04    2.000      4594.58
CH3CO+C6H10O5=>OH+0.5CO+0.5CH2O+CH3CHO+0.5C4H6O2+0.5C6H8O4 1.3530e+05    2.000     14065.90
C4H5+C6H10O5=>OH+0.5CO+0.5CH2O+C4H6+0.5C4H6O2+0.5C6H8O4 2.7000e+04    2.000      4594.58
C4H3+C6H10O5=>OH+0.5CO+0.5CH2O+C4H4+0.5C4H6O2+0.5C6H8O4 4.0870e+04    2.000      5333.37
HCCO+C6H10O5=>OH+0.5CO+0.5CH2O+CH2CO+0.5C4H6O2+0.5C6H8O4 4.2800e+04    2.000      5333.37
CH2OH+C6H10O5=>OH+0.5CO+CH3OH+0.5CH2O+0.5C4H6O2+0.5C6H8O4 2.8280e+04    2.000     10472.57
C2H5O2+C6H10O5=>OH+0.5CO+0.5CH2O+C2H5O2H+0.5C4H6O2+0.5C6H8O4 7.6100e+04    2.000     12360.44
C6H5O+C6H10O5=>OH+0.5CO+0.5CH2O+0.5C4H6O2+C6H5OH+0.5C6H8O4 2.7000e+04    2.000     12549.65
O2+C6H8O4=>OH+HO2+C6H6O3                                3.4080e+06    2.000     40722.49
H+C6H8O4=>H2+OH+C6H6O3                                  4.8130e+06    2.000      3950.57
O+C6H8O4=>2OH+C6H6O3                                    2.7070e+06    2.000      2579.54
OH+C6H8O4=>H2O+OH+C6H6O3                                7.9880e+05    2.000     -2259.83
HO2+C6H8O4=>OH+H2O2+C6H6O3                              1.0780e+05    2.000     11887.73
HCO+C6H8O4=>OH+CH2O+C6H6O3                              2.5260e+05    2.000     12360.44
CH3+C6H8O4=>OH+CH4+C6H6O3                               7.8060e+04    2.000      4871.29
C2H5+C6H8O4=>OH+C2H6+C6H6O3                             4.5970e+04    2.000      7658.07
C2H3+C6H8O4=>OH+C2H4+C6H6O3                             1.3570e+05    2.000      3950.57
CH3O2+C6H8O4=>OH+CH3O2H+C6H6O3                          1.5220e+05    2.000     12360.44
C3H3+C6H8O4=>OH+C3H4-A+C6H6O3                           5.4010e+04    2.000     13781.28
CH2CHO+C6H8O4=>OH+CH3CHO+C6H6O3                         4.5970e+04    2.000     11415.50
CH3O+C6H8O4=>OH+CH3OH+C6H6O3                            8.5590e+04    2.000      1583.56
C3H5-A+C6H8O4=>OH+C3H6+C6H6O3                           1.0780e+05    2.000     12833.61
C3H5-S+C6H8O4=>OH+C3H6+C6H6O3                           5.4010e+04    2.000      4594.58
CH3CO+C6H8O4=>OH+CH3CHO+C6H6O3                          2.7070e+05    2.000     14065.90
C4H5+C6H8O4=>OH+C4H6+C6H6O3                             5.4010e+04    2.000      4594.58
C4H3+C6H8O4=>OH+C4H4+C6H6O3                             8.1740e+04    2.000      5333.37
HCCO+C6H8O4=>OH+CH2CO+C6H6O3                            8.5590e+04    2.000      5333.37
CH2OH+C6H8O4=>OH+CH3OH+C6H6O3                           5.6550e+04    2.000     10472.57
C2H5O2+C6H8O4=>OH+C2H5O2H+C6H6O3                        1.5220e+05    2.000     12360.44
C6H5O+C6H8O4=>OH+C6H5OH+C6H6O3                          5.4010e+04    2.000     12549.65
CATECHOL=H+RCATEPH                                      5.0000e+16    0.000    112000.00
C6H5OH=H+RPHENPH                                        5.0000e+16    0.000    112000.00
H+C6H5OH=H2+RPHENPH                                     1.4200e+08    1.770      6570.00
OH+C6H5OH=H2O+RPHENPH                                   2.0200e+03    2.858      1289.41
O+C6H5OH=OH+RPHENPH                                     7.8000e+06    2.153      9205.60
O2+C6H5OH=HO2+RPHENPH                                   9.0000e+07    1.989     53168.67
HO2+C6H5OH=H2O2+RPHENPH                                 4.2000e+01    3.650     22217.30
CH3+C6H5OH=CH4+RPHENPH                                  4.6140e+12    0.000     14628.78
H+CYC5H4O=>CO+C2H3+C2H2                                 1.0000e+13    0.000      2000.00
H+RCATEC(+M)=CATECHOL(+M)                               1.5000e+14    0.000         0.00
 LOW/   2.00e+20      0.000          0.0/
TROE/           0.2000   1.000e-30   1.000e+30   1.000e-10/
H2O/ 6.00/  H2/ 2.00/  CO2/ 2.00/  CO/ 1.50/  CH4/ 2.00/  C2H6/ 3.00/  
CATECHOL=OH+C6H5O                                       8.0000e+15    0.000    115000.00
CATECHOL=>OH+CO+C5H5                                    6.0000e+12    0.910     79600.00
CATECHOL=>2CO+C4H6                                      4.0000e+11    0.610     67000.00
O2+CATECHOL=>H+CO+HCO+2CH2CO                            1.0000e+17    0.000     62000.00
H+CATECHOL=OH+C6H5OH                                    3.0000e+13    0.000      5100.00
H+CATECHOL=>OH+CO+C5H6                                  2.0000e+13    0.000      6000.00
O2+RCATEC=>OH+3CO+0.5C3H4-P+0.5C3H4-A                   1.0000e+11    0.000     15000.00
O2+RCATEC=>HO2+2CO+C4H4                                 2.0000e+11    0.000     14000.00
RCATEC=>H+2CO+C4H4                                      5.0000e+11    0.000     49500.00
RCATEC=>H+2CO+2C2H2                                     8.0000e+11    0.000     49500.00
RCATEC=>H+CO+CYC5H4O                                    2.0000e+12    0.000     49500.00
RCATEC=>CO+CH2CO+C3H3                                   6.5000e+11    0.000     49500.00
RCATEC=>CO+HCCO+C3H4-P                                  2.5000e+11    0.000     49500.00
O2+C6H5OH=OH+RCATEC                                     4.0000e+13    0.000     44000.00
O+C6H5OH=H+RCATEC                                       1.5000e+13    0.000      4000.00
GUAIACOL=CH3+RCATEC                                     5.0000e+14    0.000     57100.00
GUAIACOL=>CO+CH2CO+C4H6                                 2.5000e+13    0.000     64000.00
H+GUAIACOL=CH3+CATECHOL                                 2.0000e+13    0.000      3000.00
H+GUAIACOL=CH3O+C6H5OH                                  3.0000e+12    0.000      6000.00
OH+GUAIACOL=CH3O+CATECHOL                               1.0000e+13    0.000      4500.00
SALICALD=>H+CO+RPHENPH                                  3.0000e+15    0.000     91500.00
SALICALD=>HCO+RPHENPH                                   3.0000e+15    0.000    106200.00
SALICALD=CO+C6H5OH                                      2.0000e+03    2.000     45000.00
O+SALICALD=>OH+CO+C6H5O                                 1.0000e+13    0.000      3000.00
H+SALICALD=HCO+C6H5OH                                   1.0000e+13    0.000      5000.00
VANILLIN=CO+GUAIACOL                                    2.0000e+03    2.000     40000.00
VANILLIN=CH3+RC7H5O3                                    5.0000e+14    0.000     61200.00
H+VANILLIN=HCO+GUAIACOL                                 1.2000e+13    0.000      5000.00
H+VANILLIN=CH3O+SALICALD                                1.0000e+13    0.000      5000.00
OH+VANILLIN=CH3O+C7H6O3                                 1.5000e+13    0.000      6000.00
O2+CATECHOL=>HO2+RCATEC                                 1.3600e+07    2.000     38109.91
HO2+CATECHOL=>H2O2+RCATEC                               4.3100e+05    2.000      9982.61
H+CATECHOL=>H2+RCATEC                                   1.9300e+07    2.000      2387.18
OH+CATECHOL=>H2O+RCATEC                                 3.2000e+06    2.000     -3343.83
O+CATECHOL=>OH+RCATEC                                   1.0800e+07    2.000      1094.46
HCO+CATECHOL=>CH2O+RCATEC                               1.0100e+06    2.000     10438.75
CH3+CATECHOL=>CH4+RCATEC                                3.1200e+05    2.000      3259.77
C2H5+CATECHOL=>C2H6+RCATEC                              1.8400e+05    2.000      5917.09
C3H5-A+CATECHOL=>C3H6+RCATEC                            1.9300e+05    2.000     13236.28
C2H3+CATECHOL=>C2H4+RCATEC                              5.4300e+05    2.000      3259.77
C3H3+CATECHOL=>C3H4-A+RCATEC                            2.1600e+05    2.000     12730.05
C4H3+CATECHOL=>C4H4+RCATEC                              3.2700e+05    2.000      3698.82
C4H5+CATECHOL=>C4H6+RCATEC                              2.1600e+05    2.000      2997.19
CH3CO+CATECHOL=>CH3CHO+RCATEC                           1.0800e+06    2.000     12086.82
CH3O+CATECHOL=>CH3OH+RCATEC                             3.4200e+05    2.000       161.62
CH2CHO+CATECHOL=>CH3CHO+RCATEC                          1.8400e+05    2.000      9527.24
C6H5O+CATECHOL=>C6H5OH+RCATEC                           2.1600e+05    2.000     10621.42
H2+RCATEC=>H+CATECHOL                                   3.7800e+05    2.300     17256.81
CH4+RCATEC=>CH3+CATECHOL                                1.8900e+05    2.300     20262.59
C2H4+RCATEC=>C2H3+CATECHOL                              2.1600e+05    2.300     20602.87
C2H6+RCATEC=>C2H5+CATECHOL                              2.4300e+05    2.300     15725.57
C3H4-P+RCATEC=>C3H3+CATECHOL                            1.6200e+06    2.300     20602.87
C3H4-A+RCATEC=>C3H3+CATECHOL                            1.6200e+06    2.300     20602.87
C3H6+RCATEC=>C3H5-A+CATECHOL                            8.1010e+04    2.300     12549.65
C3H6+RCATEC=>C3H5-S+CATECHOL                            1.0800e+05    2.300     20602.87
C4H4+RCATEC=>C4H3+CATECHOL                              3.7800e+05    2.300     20262.59
C4H6+RCATEC=>C4H5+CATECHOL                              6.4810e+05    2.300     20602.87
RCATEC+C7H6O3=>CO+CATECHOL+RCATEC                       1.0800e+05    2.300     10621.42
RCATEC+C7H6O3=>H+2CO+CATECHOL+CYC5H4O                   1.0800e+05    2.300     10621.42
RCATEC+GUAIACOL=>H+CATECHOL+SALICALD                    3.7500e+05    2.300     15725.57
RCATEC+VANILLIN=>H+CATECHOL+C8H6O3                      1.0000e+05    2.300     10621.42
RCATEC+VANILLIN=>CO+CATECHOL+RGUAIPH                    1.0000e+05    2.300     10621.42
RCATEC+C8H6O3=>CO+CATECHOL+RSALICPH                     2.1600e+05    2.300     10621.42
RCATEC+C8H6O3=>3CO+C5H5+CATECHOL                        1.0800e+05    2.300     10621.42
H2+RC7H5O3=>H+C7H6O3                                    3.7800e+05    2.100     17256.81
CH4+RC7H5O3=>CH3+C7H6O3                                 1.8900e+05    2.100     20262.59
C2H4+RC7H5O3=>C2H3+C7H6O3                               2.1600e+05    2.100     20602.87
C2H6+RC7H5O3=>C2H5+C7H6O3                               2.4300e+05    2.100     15725.57
C3H4-P+RC7H5O3=>C3H3+C7H6O3                             1.6200e+06    2.100     20602.87
C3H4-A+RC7H5O3=>C3H3+C7H6O3                             1.6200e+06    2.100     20602.87
C3H6+RC7H5O3=>C3H5-A+C7H6O3                             8.1010e+04    2.100     12549.65
C3H6+RC7H5O3=>C3H5-S+C7H6O3                             1.0800e+05    2.100     20602.87
C4H4+RC7H5O3=>C4H3+C7H6O3                               3.7800e+05    2.100     20262.59
C4H6+RC7H5O3=>C4H5+C7H6O3                               6.4810e+05    2.100     20602.87
C8H6O3+RC7H5O3=>3CO+C5H5+C7H6O3                         1.0800e+05    2.100     10621.42
VANILLIN+RC7H5O3=>CO+RGUAIPH+C7H6O3                     1.0800e+05    2.100     10621.42
VANILLIN+RC7H5O3=>H+C8H6O3+C7H6O3                       1.0800e+05    2.100     10621.42
CH3OH+RSALICPH=>CH2OH+SALICALD                          4.0600e+04    2.000      2025.57
CH2CO+RSALICPH=>HCCO+SALICALD                           5.9210e+04    2.000      4912.59
CH3CHO+RSALICPH=>CH3CO+SALICALD                         8.1200e+04    2.000     -1408.57
H2+RSALICPH=>H+SALICALD                                 1.8000e+05    2.000      2025.57
C2H6+RSALICPH=>C2H5+SALICALD                            1.2180e+05    2.000      2025.57
C2H4+RSALICPH=>C2H3+SALICALD                            1.0830e+05    2.000      5307.08
C3H6+RSALICPH=>C3H5-A+SALICALD                          4.0600e+04    2.000      -111.23
C5H6+RSALICPH=>C5H5+SALICALD                            1.3530e+05    2.000      -111.23
VANILLIN+RSALICPH=>CO+SALICALD+RGUAIPH                  4.0000e+04    2.000     -1408.57
VANILLIN+RSALICPH=>H+SALICALD+C8H6O3                    4.0000e+04    2.000     -1408.57
CH3OH+RGUAIPH=>CH2OH+GUAIACOL                           4.0600e+04    2.000      2025.57
CH2CO+RGUAIPH=>HCCO+GUAIACOL                            5.9210e+04    2.000      4912.59
CH3CHO+RGUAIPH=>CH3CO+GUAIACOL                          8.1200e+04    2.000         0.00
H2+RGUAIPH=>H+GUAIACOL                                  1.8000e+05    2.000      2025.57
C2H6+RGUAIPH=>C2H5+GUAIACOL                             1.2180e+05    2.000      2025.57
C2H4+RGUAIPH=>C2H3+GUAIACOL                             1.0830e+05    2.000      5307.08
C3H6+RGUAIPH=>C3H5-A+GUAIACOL                           4.0600e+04    2.000      -111.23
C5H6+RGUAIPH=>C5H5+GUAIACOL                             1.3530e+05    2.000      -111.23
VANILLIN+RGUAIPH=>CO+GUAIACOL+RGUAIPH                   4.0000e+04    2.000         0.00
VANILLIN+RGUAIPH=>H+GUAIACOL+C8H6O3                     4.0000e+04    2.000         0.00
CH3OH+RCATEPH=>CH2OH+CATECHOL                           4.0600e+04    2.000      2025.57
CH2CO+RCATEPH=>HCCO+CATECHOL                            5.9210e+04    2.000      4912.59
CH3CHO+RCATEPH=>CH3CO+CATECHOL                          8.1200e+04    2.000     -1408.57
H2+RCATEPH=>H+CATECHOL                                  1.8000e+05    2.000      2025.57
C2H6+RCATEPH=>C2H5+CATECHOL                             1.2180e+05    2.000      2025.57
C2H4+RCATEPH=>C2H3+CATECHOL                             1.0830e+05    2.000      5307.08
C3H6+RCATEPH=>C3H5-A+CATECHOL                           4.0600e+04    2.000      -111.23
C5H6+RCATEPH=>C5H5+CATECHOL                             1.3530e+05    2.000      -111.23
VANILLIN+RCATEPH=>H+CATECHOL+C8H6O3                     4.0000e+04    2.000     -1408.57
CH3OH+RPHENPH=>CH2OH+C6H5OH                             4.0600e+04    2.000      2025.57
CH2CO+RPHENPH=>HCCO+C6H5OH                              5.9210e+04    2.000      4912.59
CH3CHO+RPHENPH=>CH3CO+C6H5OH                            8.1200e+04    2.000     -1408.57
C2H6+RPHENPH=>C2H5+C6H5OH                               1.2180e+05    2.000      2025.57
C2H4+RPHENPH=>C2H3+C6H5OH                               1.0830e+05    2.000      5307.08
C3H6+RPHENPH=>C3H5-A+C6H5OH                             4.0600e+04    2.000      -111.23
C5H6+RPHENPH=>C5H5+C6H5OH                               1.3530e+05    2.000      -111.23
VANILLIN+RPHENPH=>H+C6H5OH+C8H6O3                       4.0000e+04    2.000     -1408.57
O2+C7H6O3=>HO2+CO+RCATEPH                               6.8200e+06    2.000     38109.91
HO2+C7H6O3=>H2O2+CO+RCATEPH                             2.1600e+05    2.000      9982.61
H+C7H6O3=>H2+CO+RCATEPH                                 9.6300e+06    2.000      2387.18
OH+C7H6O3=>H2O+CO+RCATEPH                               1.6000e+06    2.000     -3343.83
O+C7H6O3=>OH+CO+RCATEPH                                 5.4100e+06    2.000      1094.46
HCO+C7H6O3=>CO+CH2O+RCATEPH                             5.0500e+05    2.000     10438.75
CH3+C7H6O3=>CO+CH4+RCATEPH                              1.5600e+05    2.000      3259.77
C2H5+C7H6O3=>CO+C2H6+RCATEPH                            9.1900e+04    2.000      5917.09
C3H5-A+C7H6O3=>CO+C3H6+RCATEPH                          9.6300e+04    2.000     13236.28
C2H3+C7H6O3=>CO+C2H4+RCATEPH                            2.7100e+05    2.000      3259.77
C3H3+C7H6O3=>CO+C3H4-A+RCATEPH                          1.0800e+05    2.000     12730.05
C4H3+C7H6O3=>CO+C4H4+RCATEPH                            1.6400e+05    2.000      3698.82
C4H5+C7H6O3=>CO+C4H6+RCATEPH                            1.0800e+05    2.000      2997.19
CH3CO+C7H6O3=>CO+CH3CHO+RCATEPH                         5.4100e+05    2.000     12086.82
CH3O+C7H6O3=>CO+CH3OH+RCATEPH                           1.7100e+05    2.000       161.62
CH2CHO+C7H6O3=>CO+CH3CHO+RCATEPH                        9.1900e+04    2.000      9527.24
C6H5O+C7H6O3=>CO+C6H5OH+RCATEPH                         1.0800e+05    2.000     10621.42
O2+C7H6O3=>H+HO2+2CO+CYC5H4O                            6.8200e+06    2.000     38109.91
HO2+C7H6O3=>H+H2O2+2CO+CYC5H4O                          2.1600e+05    2.000      9982.61
H+C7H6O3=>H2+H+2CO+CYC5H4O                              9.6300e+06    2.000      2387.18
OH+C7H6O3=>H+H2O+2CO+CYC5H4O                            1.6000e+06    2.000     -3343.83
O+C7H6O3=>H+OH+2CO+CYC5H4O                              5.4100e+06    2.000      1094.46
HCO+C7H6O3=>H+2CO+CH2O+CYC5H4O                          5.0500e+05    2.000     10438.75
CH3+C7H6O3=>H+2CO+CH4+CYC5H4O                           1.5600e+05    2.000      3259.77
C2H5+C7H6O3=>H+2CO+C2H6+CYC5H4O                         9.1900e+04    2.000      5917.09
C3H5-A+C7H6O3=>H+2CO+C3H6+CYC5H4O                       9.6300e+04    2.000     13236.28
C2H3+C7H6O3=>H+2CO+C2H4+CYC5H4O                         2.7100e+05    2.000      3259.77
C3H3+C7H6O3=>H+2CO+C3H4-A+CYC5H4O                       1.0800e+05    2.000     12730.05
C4H3+C7H6O3=>H+2CO+C4H4+CYC5H4O                         1.6400e+05    2.000      3698.82
C4H5+C7H6O3=>H+2CO+C4H6+CYC5H4O                         1.0800e+05    2.000      2997.19
CH3CO+C7H6O3=>H+2CO+CH3CHO+CYC5H4O                      5.4100e+05    2.000     12086.82
CH3O+C7H6O3=>H+2CO+CH3OH+CYC5H4O                        1.7100e+05    2.000       161.62
CH2CHO+C7H6O3=>H+2CO+CH3CHO+CYC5H4O                     9.1900e+04    2.000      9527.24
C6H5O+C7H6O3=>H+2CO+C6H5OH+CYC5H4O                      1.0800e+05    2.000     10621.42
O2+GUAIACOL=>H+HO2+SALICALD                             6.9000e+06    2.000     45025.57
H+GUAIACOL=>H2+H+SALICALD                               9.7200e+06    2.000      6525.57
O+GUAIACOL=>H+OH+SALICALD                               5.4700e+06    2.000      5025.57
OH+GUAIACOL=>H+H2O+SALICALD                             1.6100e+06    2.000      -474.43
HO2+GUAIACOL=>H+H2O2+SALICALD                           2.1800e+05    2.000     15025.57
HCO+GUAIACOL=>H+CH2O+SALICALD                           5.1200e+05    2.000     15525.57
CH3+GUAIACOL=>H+CH4+SALICALD                            1.6800e+05    2.000      7525.57
C2H5+GUAIACOL=>H+C2H6+SALICALD                          9.3100e+04    2.000     10525.57
C2H3+GUAIACOL=>H+C2H4+SALICALD                          2.7400e+05    2.000      6525.57
C3H3+GUAIACOL=>H+C3H4-A+SALICALD                        1.0900e+05    2.000     17025.57
CH2CHO+GUAIACOL=>H+CH3CHO+SALICALD                      9.3100e+04    2.000     14525.57
CH3O+GUAIACOL=>H+CH3OH+SALICALD                         1.7300e+05    2.000      3925.57
C3H5-A+GUAIACOL=>H+C3H6+SALICALD                        2.1800e+05    2.000     16025.57
CH3CO+GUAIACOL=>H+CH3CHO+SALICALD                       5.4700e+05    2.000     17325.57
C4H5+GUAIACOL=>H+C4H6+SALICALD                          1.0900e+05    2.000      7225.57
C4H3+GUAIACOL=>H+C4H4+SALICALD                          1.6500e+05    2.000      8025.57
C6H5O+GUAIACOL=>H+C6H5OH+SALICALD                       1.0900e+05    2.000     15725.57
O2+SALICALD=>HO2+CO+RPHENPH                             1.1300e+06    2.000     38109.91
HO2+SALICALD=>H2O2+CO+RPHENPH                           3.5700e+04    2.000      9982.61
H+SALICALD=>H2+CO+RPHENPH                               1.5900e+06    2.000      2387.18
OH+SALICALD=>H2O+CO+RPHENPH                             2.6400e+05    2.000     -3343.83
O+SALICALD=>OH+CO+RPHENPH                               8.9500e+05    2.000      1094.46
HCO+SALICALD=>CO+CH2O+RPHENPH                           8.3500e+04    2.000     10438.75
CH3+SALICALD=>CO+CH4+RPHENPH                            2.5800e+04    2.000      3259.77
C2H5+SALICALD=>CO+C2H6+RPHENPH                          1.5200e+04    2.000      5917.09
C3H5-A+SALICALD=>CO+C3H6+RPHENPH                        1.5900e+04    2.000     13236.28
C2H3+SALICALD=>CO+C2H4+RPHENPH                          4.4700e+04    2.000      3259.77
C3H3+SALICALD=>CO+C3H4-A+RPHENPH                        1.7800e+04    2.000     12730.05
C4H3+SALICALD=>CO+C4H4+RPHENPH                          2.7100e+04    2.000      3698.82
C4H5+SALICALD=>CO+C4H6+RPHENPH                          1.7800e+04    2.000      2997.19
CH3CO+SALICALD=>CO+CH3CHO+RPHENPH                       8.9500e+04    2.000     12086.82
CH3O+SALICALD=>CO+CH3OH+RPHENPH                         2.8200e+04    2.000       161.62
CH2CHO+SALICALD=>CO+CH3CHO+RPHENPH                      1.5200e+04    2.000      9527.24
C6H5O+SALICALD=>CO+C6H5OH+RPHENPH                       1.7800e+04    2.000     10621.42
O2+SALICALD=>HO2+2CO+C5H5                               8.5300e+06    2.000     40722.49
HO2+SALICALD=>H2O2+2CO+C5H5                             2.7000e+05    2.000     11887.73
H+SALICALD=>H2+2CO+C5H5                                 1.2000e+07    2.000      3950.57
OH+SALICALD=>H2O+2CO+C5H5                               2.0000e+06    2.000     -2259.83
O+SALICALD=>OH+2CO+C5H5                                 6.7800e+06    2.000      2579.54
HCO+SALICALD=>2CO+CH2O+C5H5                             6.3300e+05    2.000     12360.44
CH3+SALICALD=>2CO+CH4+C5H5                              1.9500e+05    2.000      4871.29
C2H5+SALICALD=>2CO+C2H6+C5H5                            1.1500e+05    2.000      7658.07
C3H5-A+SALICALD=>2CO+C3H6+C5H5                          1.2000e+05    2.000     15253.34
C2H3+SALICALD=>2CO+C2H4+C5H5                            3.4000e+05    2.000      4871.29
C3H3+SALICALD=>2CO+C3H4-A+C5H5                          1.3500e+05    2.000     14730.58
C4H3+SALICALD=>2CO+C4H4+C5H5                            2.0400e+05    2.000      5333.37
C4H5+SALICALD=>2CO+C4H6+C5H5                            1.3500e+05    2.000      4594.58
CH3CO+SALICALD=>2CO+CH3CHO+C5H5                         6.7800e+05    2.000     14065.90
CH3O+SALICALD=>2CO+CH3OH+C5H5                           2.1400e+05    2.000      1583.56
CH2CHO+SALICALD=>2CO+CH3CHO+C5H5                        1.1500e+05    2.000     11415.50
C6H5O+SALICALD=>2CO+C5H5+C6H5OH                         1.3500e+05    2.000     12549.65
RCATEC+SALICALD=>2CO+C5H5+CATECHOL                      5.4000e+04    2.000     10621.42
O2+VANILLIN=>H+HO2+C8H6O3                               1.0200e+07    2.000     38109.91
HO2+VANILLIN=>H+H2O2+C8H6O3                             3.2300e+05    2.000      9982.61
H+VANILLIN=>H2+H+C8H6O3                                 1.4500e+07    2.000      2387.18
OH+VANILLIN=>H+H2O+C8H6O3                               2.4000e+06    2.000     -3343.83
O+VANILLIN=>H+OH+C8H6O3                                 8.1000e+06    2.000      1094.46
HCO+VANILLIN=>H+CH2O+C8H6O3                             7.5800e+05    2.000     10438.75
CH3+VANILLIN=>H+CH4+C8H6O3                              2.3400e+05    2.000      3259.77
C2H5+VANILLIN=>H+C2H6+C8H6O3                            1.3800e+05    2.000      5917.09
C3H5-A+VANILLIN=>H+C3H6+C8H6O3                          1.4500e+05    2.000     13236.28
C2H3+VANILLIN=>H+C2H4+C8H6O3                            4.0700e+05    2.000      3259.77
C3H3+VANILLIN=>H+C3H4-A+C8H6O3                          1.6200e+05    2.000     12730.05
C4H3+VANILLIN=>H+C4H4+C8H6O3                            2.4500e+05    2.000      3698.82
C4H5+VANILLIN=>H+C4H6+C8H6O3                            1.6200e+05    2.000      2997.19
CH3CO+VANILLIN=>H+CH3CHO+C8H6O3                         8.1000e+05    2.000     12086.82
CH3O+VANILLIN=>H+CH3OH+C8H6O3                           2.5700e+05    2.000       161.62
CH2CHO+VANILLIN=>H+CH3CHO+C8H6O3                        1.3800e+05    2.000      9527.24
C6H5O+VANILLIN=>H+C6H5OH+C8H6O3                         1.6200e+05    2.000     10621.42
O2+VANILLIN=>HO2+CO+RGUAIPH                             1.7100e+06    2.000     38109.91
HO2+VANILLIN=>H2O2+CO+RGUAIPH                           5.4000e+04    2.000      9982.61
H+VANILLIN=>H2+CO+RGUAIPH                               2.4100e+06    2.000      2387.18
OH+VANILLIN=>H2O+CO+RGUAIPH                             4.0000e+05    2.000     -3343.83
O+VANILLIN=>OH+CO+RGUAIPH                               1.3600e+06    2.000      1094.46
HCO+VANILLIN=>CO+CH2O+RGUAIPH                           1.2700e+05    2.000     10438.75
CH3+VANILLIN=>CO+CH4+RGUAIPH                            3.9100e+04    2.000      3259.77
C2H5+VANILLIN=>CO+C2H6+RGUAIPH                          2.3000e+04    2.000      5917.09
C3H5-A+VANILLIN=>CO+C3H6+RGUAIPH                        2.4100e+04    2.000     13236.28
C2H3+VANILLIN=>CO+C2H4+RGUAIPH                          6.8000e+04    2.000      3259.77
C3H3+VANILLIN=>CO+C3H4-A+RGUAIPH                        2.7000e+04    2.000     12730.05
C4H3+VANILLIN=>CO+C4H4+RGUAIPH                          4.0900e+04    2.000      3698.82
C4H5+VANILLIN=>CO+C4H6+RGUAIPH                          2.7000e+04    2.000      2997.19
CH3CO+VANILLIN=>CO+CH3CHO+RGUAIPH                       1.3600e+05    2.000     12086.82
CH3O+VANILLIN=>CO+CH3OH+RGUAIPH                         4.2800e+04    2.000       161.62
CH2CHO+VANILLIN=>CO+CH3CHO+RGUAIPH                      2.3000e+04    2.000      9527.24
C6H5O+VANILLIN=>CO+C6H5OH+RGUAIPH                       2.7000e+04    2.000     10621.42
O2+C8H6O3=>HO2+CO+RSALICPH                              1.3600e+07    2.000     38109.91
HO2+C8H6O3=>H2O2+CO+RSALICPH                            4.3100e+05    2.000      9982.61
H+C8H6O3=>H2+CO+RSALICPH                                1.9300e+07    2.000      2387.18
OH+C8H6O3=>H2O+CO+RSALICPH                              3.2000e+06    2.000     -3343.83
O+C8H6O3=>OH+CO+RSALICPH                                1.0800e+07    2.000      1094.46
HCO+C8H6O3=>CO+CH2O+RSALICPH                            1.0100e+06    2.000     10438.75
CH3+C8H6O3=>CO+CH4+RSALICPH                             3.1200e+05    2.000      3259.77
C2H5+C8H6O3=>CO+C2H6+RSALICPH                           1.8400e+05    2.000      5917.09
C3H5-A+C8H6O3=>CO+C3H6+RSALICPH                         1.9300e+05    2.000     13236.28
C2H3+C8H6O3=>CO+C2H4+RSALICPH                           5.4300e+05    2.000      3259.77
C3H3+C8H6O3=>CO+C3H4-A+RSALICPH                         2.1600e+05    2.000     12730.05
C4H3+C8H6O3=>CO+C4H4+RSALICPH                           3.2700e+05    2.000      3698.82
C4H5+C8H6O3=>CO+C4H6+RSALICPH                           2.1600e+05    2.000      2997.19
CH3CO+C8H6O3=>CO+CH3CHO+RSALICPH                        1.0800e+06    2.000     12086.82
CH3O+C8H6O3=>CO+CH3OH+RSALICPH                          3.4200e+05    2.000       161.62
CH2CHO+C8H6O3=>CO+CH3CHO+RSALICPH                       1.8400e+05    2.000      9527.24
C6H5O+C8H6O3=>CO+C6H5OH+RSALICPH                        2.1600e+05    2.000     10621.42
O2+C8H6O3=>HO2+3CO+C5H5                                 3.4100e+06    2.000     40722.49
HO2+C8H6O3=>H2O2+3CO+C5H5                               1.0800e+05    2.000     11887.73
H+C8H6O3=>H2+3CO+C5H5                                   4.8100e+06    2.000      3950.57
OH+C8H6O3=>H2O+3CO+C5H5                                 7.9900e+05    2.000     -2259.83
O+C8H6O3=>OH+3CO+C5H5                                   2.7100e+06    2.000      2579.54
HCO+C8H6O3=>3CO+CH2O+C5H5                               2.5300e+05    2.000     12360.44
CH3+C8H6O3=>3CO+CH4+C5H5                                7.8100e+04    2.000      4871.29
C2H5+C8H6O3=>3CO+C2H6+C5H5                              4.6000e+04    2.000      7658.07
C3H5-A+C8H6O3=>3CO+C3H6+C5H5                            4.8100e+04    2.000     15253.34
C2H3+C8H6O3=>3CO+C2H4+C5H5                              1.3600e+05    2.000      4871.29
C3H3+C8H6O3=>3CO+C3H4-A+C5H5                            5.4000e+04    2.000     14730.58
C4H3+C8H6O3=>3CO+C4H4+C5H5                              8.1700e+04    2.000      5333.37
C4H5+C8H6O3=>3CO+C4H6+C5H5                              5.4000e+04    2.000      4594.58
CH3CO+C8H6O3=>3CO+CH3CHO+C5H5                           2.7100e+05    2.000     14065.90
CH3O+C8H6O3=>3CO+CH3OH+C5H5                             8.5600e+04    2.000      1583.56
CH2CHO+C8H6O3=>3CO+CH3CHO+C5H5                          4.6000e+04    2.000     11415.50
C6H5O+C8H6O3=>3CO+C5H5+C6H5OH                           5.4000e+04    2.000     12549.65
H+SALICALD=>H2+RSALICPH                                 1.4200e+08    1.770      6570.00
OH+SALICALD=>H2O+RSALICPH                               2.0200e+03    2.858      1289.41
O+SALICALD=>OH+RSALICPH                                 7.8000e+06    2.153      9205.60
O2+SALICALD=>HO2+RSALICPH                               1.0000e+05    2.000     60000.00
HO2+SALICALD=>H2O2+RSALICPH                             4.2000e+01    3.650     22217.30
HCO+SALICALD=>CH2O+RSALICPH                             1.4930e+13    0.000     25426.59
CH3+SALICALD=>CH4+RSALICPH                              4.6140e+12    0.000     14628.78
H+GUAIACOL=>H2+RGUAIPH                                  1.4200e+08    1.770      6570.00
OH+GUAIACOL=>H2O+RGUAIPH                                2.0200e+03    2.858      1289.41
O+GUAIACOL=>OH+RGUAIPH                                  7.8000e+06    2.153      9205.60
O2+GUAIACOL=>HO2+RGUAIPH                                9.0000e+07    1.989     53168.67
HO2+GUAIACOL=>H2O2+RGUAIPH                              4.2000e+01    3.650     22217.30
HCO+GUAIACOL=>CH2O+RGUAIPH                              1.4930e+13    0.000     25426.59
CH3+GUAIACOL=>CH4+RGUAIPH                               4.6140e+12    0.000     14628.78
OH+C6H5O=>H+HCO+CYC5H4O                                 3.0000e+12    0.000         0.00
H+CYC5H4O=>CO+C4H5                                      2.0000e+13    0.000      2000.00
O2+CYC5H4O=>HO2+CO+C4H3                                 2.3850e+07    2.000     51172.82
O+CYC5H4O=>OH+CO+C4H3                                   1.8950e+07    2.000      8519.89
C3H5-A+CYC5H4O=>CO+C3H6+C4H3                            7.5430e+05    2.000     20585.50
H+CYC5H4O=>H2+CO+C4H3                                   3.3690e+07    2.000     10204.13
C4H5+CYC5H4O=>CO+C4H6+C4H3                              3.7800e+05    2.000     10984.13
C4H3+CYC5H4O=>CO+C4H4+C4H3                              5.7220e+05    2.000     11871.57
CH3+CYC5H4O=>CO+CH4+C4H3                                5.4640e+05    2.000     11317.39
C2H5+CYC5H4O=>CO+C2H6+C4H3                              3.2180e+05    2.000     14621.99
C2H3+CYC5H4O=>CO+C2H4+C4H3                              9.4960e+05    2.000     11317.39
C3H5-S+CYC5H4O=>CO+C3H6+C4H3                            3.7800e+05    2.000     10984.13
OH+CYC5H4O=>H2O+CO+C4H3                                 5.5920e+06    2.000      2076.14
HO2+CYC5H4O=>H2O2+CO+C4H3                               7.5430e+05    2.000     19508.20
CH3O+CYC5H4O=>CO+CH3OH+C4H3                             5.9920e+05    2.000      7271.30
CH2OH+CYC5H4O=>CO+CH3OH+C4H3                            3.9590e+05    2.000     17886.99
HCO+CYC5H4O=>CO+CH2O+C4H3                               1.7680e+06    2.000     20047.18
CH3CO+CYC5H4O=>CO+CH3CHO+C4H3                           1.8950e+06    2.000     21982.24
CH2CHO+CYC5H4O=>CO+CH3CHO+C4H3                          3.2180e+05    2.000     18968.53
C3H3+CYC5H4O=>CO+C3H4-A+C4H3                            3.7800e+05    2.000     21660.27
HCCO+CYC5H4O=>CO+CH2CO+C4H3                             5.9920e+05    2.000     11871.57
CH3O2+CYC5H4O=>CO+CH3O2H+C4H3                           1.0650e+06    2.000     20047.18
C2H5O2+CYC5H4O=>CO+C2H5O2H+C4H3                         1.0650e+06    2.000     20047.18
C6H5O+CYC5H4O=>CO+C4H3+C6H5OH                           3.7800e+05    2.000     20262.59
O2+NC10H21=>HO2+NC10H20                                 5.0000e+11    0.000      3500.00
NC10H21=>0.4CH3+0.85C2H4+0.4NC7H15+0.1NC7H14+0.24NC10H20+0.2NC10H21 5.0000e+12    0.000     30000.00
NC10H21=>0.5C2H5+0.35C2H4+0.5NC3H7+0.7C3H6+0.5NC7H14+0.12NC10H20 1.0000e+13    0.000     30000.00
NC10H21=>0.6PC4H9+0.4C4H8-1+0.4NC5H11+0.45NC5H10+0.25NC7H14 1.0000e+13    0.000     30000.00
NC10H21=>0.75C3H6+0.25NC5H11+0.25NC5H10+0.75NC7H15      1.0000e+13    0.000     30000.00
NC10H20=>0.5C3H5-A+0.5C4H71-3+0.25NC5H11+0.75NC7H15     1.0000e+16    0.000     72000.00
H+NC10H20=NC10H21                                       3.0000e+13    0.000      2500.00
OH+NC10H20=>0.500000100000003CH3CHO+0.499999899999997C2H5CHO+0.833333300000011NC7H15+0.166666699999992NC10H21 5.0000e+12    0.000         0.00
NC10H19=>0.6C2H4+0.6C3H6+0.5C3H5-A+0.5C4H71-3+0.5NC7H14 2.2500e+13    0.000     31000.00
NC10H19=>0.25C2H4+0.5C4H6+NC5H11+0.5LC5H8               2.7500e+13    0.000     31000.00
O2+NC10H20=>HO2+NC10H19                                 3.7480e+07    2.000     40722.49
C2H5+NC10H20=>C2H6+NC10H19                              5.0560e+05    2.000      7658.07
HO2+NC10H20=>H2O2+NC10H19                               1.1850e+06    2.000     11887.73
CH3+NC10H20=>CH4+NC10H19                                8.5870e+05    2.000      4871.29
C3H5-A+NC10H20=>C3H6+NC10H19                            1.1850e+06    2.000     12833.61
H+NC10H20=>H2+NC10H19                                   5.2950e+07    2.000      3950.57
OH+NC10H20=>H2O+NC10H19                                 8.7870e+06    2.000     -2259.83
C2H3+NC10H20=>C2H4+NC10H19                              1.4920e+06    2.000      4871.29
C6H5O+NC10H20=>C6H5OH+NC10H19                           5.9410e+05    2.000     12549.65
HCO+NC10H20=>CH2O+NC10H19                               2.7790e+06    2.000     12360.44
C4H5+NC10H20=>C4H6+NC10H19                              5.9410e+05    2.000      4594.58
O+NC10H20=>OH+NC10H19                                   2.9770e+07    2.000      2579.54
HCCO+NC10H20=>CH2CO+NC10H19                             9.4150e+05    2.000      5333.37
C3H5-S+NC10H20=>C3H6+NC10H19                            5.9410e+05    2.000      4594.58
CH3O+NC10H20=>CH3OH+NC10H19                             9.4150e+05    2.000      1583.56
CH2OH+NC10H20=>CH3OH+NC10H19                            6.2210e+05    2.000     10472.57
CH3CO+NC10H20=>CH3CHO+NC10H19                           2.9770e+06    2.000     14065.90
CH2CHO+NC10H20=>CH3CHO+NC10H19                          5.0560e+05    2.000     11415.50
CH3O2+NC10H20=>CH3O2H+NC10H19                           1.6740e+06    2.000     12360.44
C2H5O2+NC10H20=>C2H5O2H+NC10H19                         1.6740e+06    2.000     12360.44
O2+NC10H21=>NC10H21-OO                                  2.0000e+12    0.000         0.00
NC10H21-OO=>O2+NC10H21                                  5.0000e+13    0.000     31000.00
NC10H21-OO=>NC10-QOOH                                   3.0000e+12    0.000     24800.00
NC10-QOOH=>NC10H21-OO                                   2.0000e+10    0.000     16100.00
NC10-QOOH=>HO2+NC10H20                                  3.0000e+11    0.000     19000.00
NC10-QOOH=>OH+CH2O+0.349999986928105C2H4+0.233332954248366NC7H14+0.666666934640523NC10H20 6.0000e+11    0.000     22500.00
NC10-QOOH=>OH+0.500000013071895C2H4+CH3CHO+0.666667045751634NC7H14+0.233333065359477NC10H20 8.0000e+11    0.000     22500.00
NC10-QOOH=>OH+0.7C2H4+C2H5CHO+0.6NC7H14+0.140000000000000NC10H20 6.0000e+11    0.000     22500.00
O2+NC10-QOOH=>NC10-OOQOOH                               2.0000e+12    0.000         0.00
NC10-OOQOOH=>O2+NC10-QOOH                               2.0000e+14    0.000     29000.00
NC10-OOQOOH=>OH+NC10-OQOOH                              1.5000e+12    0.000     24500.00
NC10-OQOOH=>OH+CH2O+CH3CO+0.5NC5H10+0.45NC10H20         1.5000e+15    0.000     41500.00
NC10-OQOOH=>OH+CH3CO+C2H5CHO+0.1NC5H10+0.2NC7H14+0.31NC10H20 1.5000e+15    0.000     42500.00
NC10-OQOOH=>OH+CO+C2H5+CH3CHO+0.09NC5H10+0.65NC7H14     2.5000e+15    0.000     42500.00
NC10-OQOOH=>OH+CO+CH2O+C2H5+0.29NC5H10+0.65NC7H14       2.0000e+15    0.000     42500.00
2NC10H21-OO=>O2+0.5CH3CHO+C2H5CHO+0.5C3H7CHO+2NC7H15    1.0000e+11    0.000     -2600.00
NC10H21-OO+NC10-OOQOOH=>2O2+2C2H5CHO+2NC7H15            4.0000e+10    0.000     -2600.00
NC10H21-OO+NC10-OOQOOH=>2O2+CH3CHO+C3H7CHO+2NC7H15      6.0000e+10    0.000     -2600.00
MACRIL=>CO2+CH3+C2H3                                    2.0000e+16    0.000     85000.00
OH+MACRIL=CH3CHO+CH3OCO                                 2.0000e+12    0.000         0.00
OH+MACRIL=>CO2+CH3O+C2H4                                1.0000e+12    0.000         0.00
OH+MACRIL=>CH3O+CH2O+CH2CO                              1.0000e+12    0.000         0.00
H+MACRIL=CH3O+C2H3CHO                                   2.0000e+13    0.000      3000.00
H+MACRIL=C2H4+CH3OCO                                    2.0000e+13    0.000      3000.00
MCROT=>CO2+CH3+C3H5-S                                   5.0000e+16    0.000     82000.00
MCROT=>CH3OCO+C3H5-S                                    3.5000e+15    0.000     84438.90
OH+MCROT=>CH3O+CH3CHO+CH2CO                             1.0000e+12    0.000         0.00
H+MCROT=CH3+MACRIL                                      1.2000e+13    0.000      2000.00
H+MCROT=>CH3O+C2H4+CH2CO                                1.0000e+13    0.000      2000.00
H+MCROT=CH3OCO+C3H6                                     1.0000e+13    0.000      2000.00
O2+RMBX=HO2+MCROT                                       2.5000e+12    0.000      6000.00
RMBX=>H+MCROT                                           1.0000e+14    0.000     42000.00
RMBX=CH3+MACRIL                                         7.0000e+12    0.000     29000.00
RMBX=>CH3O+C2H4+CH2CO                                   1.1000e+14    0.000     33000.00
RMBX=>CO2+CH3+C3H6                                      3.5000e+13    0.000     33000.00
MD=>0.25NC3H7+0.25PC4H9+0.375NC5H11+0.125NC7H15+0.5RMBX+0.5RME7 6.0000e+16    0.000     83000.00
MD=>0.29999999CH3+0.700000010000000C2H5+0.56666667RME7+0.43333333RMDX 2.0000e+16    0.000     83000.00
MD=>0.999999996377307CH3O+1.000000003622693CH2CO+0.666666704101162NC7H15+0.333333306766917NC10H21 2.0000e+16    0.000     85200.00
MD=>CO2+1.000000011904762CH3+0.333333297619048NC7H15+0.666666690476190NC10H21 2.0000e+16    0.000     86800.00
MD=>CH3OCO+0.333333333333333NC7H15+0.666666666666667NC10H21 2.0000e+16    0.000     89900.00
H+RMDX=>MD                                              1.0000e+14    0.000         0.00
RMDX=>0.45C2H4+0.25C3H6+0.25C4H8-1+0.25NC5H10+0.3RMBX+0.7RME7 7.0000e+12    0.000     30000.00
RMDX=>1.025C2H4+CH3OCO+0.95C3H6+0.4NC7H14+0.13NC10H20   3.5000e+12    0.000     30000.00
RMDX=>CH3O+0.975C2H4+CH2CO+0.65C3H6+0.4NC7H14+0.13NC10H20 3.5000e+12    0.000     30000.00
RMDX=>0.45C2H5+0.25NC3H7+0.15PC4H9+0.15NC5H11+UME7      6.0000e+12    0.000     30000.00
RMDX=>0.2C2H4+0.7NC5H11+0.3NC7H15+0.6MACRIL+0.2MCROT+0.2UME7 7.0000e+12    0.000     30000.00
RMDX=>0.999999944625409CO+1.000000055374591CH2O+0.333332964169381NC7H15+0.666666925081434NC10H21 2.0000e+12    0.000     30000.00
RMDX=>CO+CH3O+0.1C2H4+0.4NC7H14+0.6NC10H20              1.5000e+12    0.000     30000.00
O2+RMDX=>HO2+UME10                                      1.0000e+12    0.000      2000.00
RMDX=>H+UME10                                           1.0000e+14    0.000     41000.00
UME10=>0.8C2H4+0.140000000000000C3H6+0.5C3H5-A+0.5C4H71-3+0.84RMBX+0.16RME7 1.0000e+16    0.000     72000.00
UME10=>CH3O+CH2CO+0.6C3H5-A+0.4C4H8-1+0.4C4H71-3+0.6NC5H10 5.0000e+15    0.000     72000.00
UME10=>CH3O+CH2CO+0.5NC3H7+0.5PC4H9+0.5C4H6+0.5LC5H8    5.0000e+15    0.000     72000.00
H+UME10=>RMDX                                           2.0000e+13    0.000      3000.00
OH+UME10=>CH3O+CH3CHO+CH2CO+0.5NC5H10+0.5NC7H14         2.0000e+12    0.000         0.00
RME7=>H+UME7                                            1.0000e+14    0.000     41000.00
RME7=>1.000000000000002C2H5+0.666666666666669MCROT+0.333333333333332UME7 1.0000e+13    0.000     30000.00
RME7=>0.5NC3H7+0.5PC4H9+0.5MACRIL+0.5MCROT              2.0000e+13    0.000     30000.00
RME7=>CO+CH3O+0.5NC5H10+0.5NC7H14                       5.0000e+12    0.000     30000.00
O2+RME7=>HO2+UME7                                       1.0000e+12    0.000      2500.00
UME7=>CH3O+C2H4+CH2CO+C3H5-A                            1.0000e+16    0.000     72000.00
H+UME7=>RME7                                            1.5000e+13    0.000      3000.00
H+UME7=>CH3O+C2H3CHO+C4H8-1                             1.0000e+13    0.000      3000.00
H+UME7=>CH3O+C2H5CHO+C4H6                               1.0000e+13    0.000      3000.00
OH+UME7=>CH3O+CH3CHO+CH2CO+C3H6                         2.0000e+12    0.000         0.00
MPA=>0.499999994594595C2H5+0.500000005405405NC3H7+0.416666667567568RMDX+0.583333332432432RMPAX 4.0000e+16    0.000     83000.00
MPA=>0.5PC4H9+0.5NC5H11+0.75RMDX+0.25RMPAX              4.0000e+16    0.000     83000.00
MPA=>0.249999984615384NC5H11+0.750000015384616NC7H15+0.166666676923077RME7+0.833333323076923RMDX 4.0000e+16    0.000     83000.00
MPA=>0.500000016666667NC7H15+0.499999983333333NC10H21+0.833333316666667RME7+0.166666683333333RMDX 4.0000e+16    0.000     83000.00
H+RMPAX=>MPA                                            1.0000e+14    0.000         0.00
RMPAX=>0.249999994444445C2H4+0.249999991666667C3H6+0.249999988888889C4H8-1+0.249999986111111NC5H10+0.583333308333333RMDX+0.416666691666667RMPAX 1.0000e+13    0.000     30000.00
RMPAX=>0.499999945945946C2H5+0.500000054054054NC3H7+0.416666675675675UME10+0.583333324324325UME16 3.7500e+12    0.000     30000.00
RMPAX=>0.5PC4H9+0.5NC5H11+0.75UME10+0.25UME16           3.7500e+12    0.000     30000.00
RMPAX=>CH3O+C2H4+CH2CO+0.5C3H6+0.7NC5H10+NC7H14         3.7500e+12    0.000     30000.00
RMPAX=>C2H4+CH3OCO+0.5C3H6+0.3NC5H10+NC10H20            3.7500e+12    0.000     30000.00
RMPAX=>C2H4+0.45C4H8-1+0.1NC5H10+0.5NC7H14+0.6RME7+0.4RMDX 5.0000e+12    0.000     30000.00
O2+RMPAX=>HO2+UME16                                     1.0000e+12    0.000      2000.00
UME16=>0.8C2H4+0.1C3H6+0.5C3H5-A+0.5C4H71-3+0.9RMDX+0.1RMPAX 1.5000e+16    0.000     72000.00
UME16=>CH3O+1.1C2H4+CH2CO+C3H5-A+0.4NC7H14+0.6NC10H20   5.0000e+15    0.000     72000.00
UME16=>CH3O+0.6C2H4+CH2CO+C4H71-3+0.4NC7H14+0.6NC10H20  5.0000e+15    0.000     72000.00
RMPAX=>H+UME16                                          1.0000e+14    0.000     41000.00
H+UME16=>RMPAX                                          2.0000e+13    0.000      3000.00
OH+UME16=>CH3O+C2H4+CH3CHO+CH2CO+NC10H20                1.0000e+12    0.000         0.00
OH+UME16=>CH3O+0.95C2H4+CH2CO+C2H5CHO+0.3NC7H14+0.7NC10H20 1.0000e+12    0.000         0.00
RSTEAX=>0.825C2H4+0.5C3H6+0.1C4H8-1+0.25NC5H10+0.6RMDX+0.4RSTEAX 1.0000e+13    0.000     30000.00
RSTEAX=>0.499999955555555C2H5+1.000000177777778C2H4+0.500000044444444NC3H7+0.416666733333333UME10+0.583333266666667UME16 3.7500e+12    0.000     30000.00
RSTEAX=>C2H4+0.5PC4H9+0.5NC5H11+0.75UME10+0.25UME16     3.7500e+12    0.000     30000.00
RSTEAX=>CH3O+2C2H4+CH2CO+0.5C3H6+0.7NC5H10+NC7H14       3.7500e+12    0.000     30000.00
RSTEAX=>2C2H4+CH3OCO+0.5C3H6+0.3NC5H10+NC10H20          3.7500e+12    0.000     30000.00
RSTEAX=>2C2H4+0.45C4H8-1+0.1NC5H10+0.5NC7H14+0.6RME7+0.4RMDX 5.0000e+12    0.000     30000.00
RSTEAX=>H+MEOLE                                         1.0000e+14    0.000     41000.00
O2+RSTEAX=>HO2+MEOLE                                    1.0000e+12    0.000      2000.00
MEOLE=>0.5NC5H11+LC5H8+0.5NC7H15+RME7                   7.0000e+15    0.000     74000.00
MEOLE=>C4H6+NC7H15+RME7                                 1.3000e+16    0.000     74000.00
MEOLE=>0.6667C4H6+0.333300000000000LC5H8+0.4444NC7H15+0.5556NC10H21+0.6667RMBX+0.333300000000000RME7 2.0000e+16    0.000     82000.00
MEOLE=>1.000000121212119NC5H11+1.000000060606063LC5H8+0.666666969696970RME7+0.333333030303030RMDX 1.0000e+16    0.000     82000.00
MEOLE=>C2H4+0.5PC4H9+0.5C4H6+0.5NC5H11+0.5LC5H8+RME7    2.0000e+16    0.000     82000.00
MEOLE=>C2H5+C2H4+C3H6+C4H6+RME7                         1.0000e+16    0.000     82000.00
MEOLE=>CH3O+CH2CO+C4H71-3+NC5H10+NC7H14                 2.0000e+16    0.000     85200.00
MEOLE=>C2H4+CH3OCO+C3H6+C3H5-A+C4H8-1+NC5H10            2.0000e+16    0.000     89900.00
MEOLE=>CO2+CH3+C2H4+C4H71-3+0.8NC5H10+NC7H14            2.0000e+16    0.000     86800.00
H+MEOLE=>RSTEAX                                         2.0000e+13    0.000      2000.00
OH+MEOLE=>0.999983050847459NC5H10+1.000000000000014C3H7CHO+0.333305084745759RME7+0.666694915254234RMDX 9.0000e+11    0.000         0.00
OH+MEOLE=>1.000008163265306C2H4+1.000016326530612C4H8-1+C3H7CHO+0.666693877551020RME7+0.333306122448980RMDX 3.5000e+11    0.000         0.00
OH+MEOLE=>C3H7CHO+0.600009569377990NC10H20+0.666698564593301RME7+0.333301435406699RMDX 1.7500e+12    0.000         0.00
O+MEOLE=>0.999999906779662NC5H10+1.000000000000007C3H7CHO+0.333333177966100UME7+0.666666822033897UME10 1.0000e+14    0.000         0.00
H+RMEOLES=>MEOLE                                        1.0000e+14    0.000         0.00
H+RMEOLEA=>MEOLE                                        1.0000e+14    0.000      3000.00
RMEOLES=>C2H4+0.5C3H5-A+0.5C4H71-3+0.9NC10H20+0.5MACRIL+0.5MCROT 8.0000e+12    0.000     30000.00
RMEOLES=>0.875C2H4+C4H71-3+0.75NC7H14+UME7              3.0000e+12    0.000     30000.00
RMEOLES=>0.625C2H4+C3H5-A+0.4NC5H10+0.25NC7H14+UME10    3.0000e+12    0.000     30000.00
O2+RMEOLEA=>HO2+MLINO                                   1.0000e+12    0.000      2000.00
O2+RMEOLES=>HO2+MLINO                                   1.0000e+12    0.000      2000.00
MLINO=>0.999992090395480NC3H7+1.499998870056497C4H6+0.499997175141243LC5H8+0.166652542372881RMBX+0.833347457627119RME7 2.0000e+16    0.000     82000.00
H+RMLINX=>MLINO                                         1.0000e+14    0.000         0.00
RMLINX=>0.25C2H4+0.5C3H5-A+0.5C4H71-3+C4H6+UME10        7.0000e+12    0.000     30000.00
H+MLINO=>RMEOLES                                        2.0000e+13    0.000      2000.00
H+MLINO=>RMEOLEA                                        2.0000e+13    0.000      2000.00
MEOLE=>0.5C2H4+0.5C3H6+C4H6+0.75MD+0.25MPA              1.0000e+12    0.000     50000.00
MLINO=>0.5C2H4+C3H6+C4H6+UME10                          2.0000e+12    0.000     50000.00
RALDEST=>CO+RMBX                                        1.5000e+13    0.000     29000.00
RALDEST=>HCO+MCROT                                      3.0000e+12    0.000     29000.00
RALDEST=>CH3O+CH2CO+C2H3CHO                             3.0000e+12    0.000     29000.00
RALDEST=>CH2CHO+MACRIL                                  6.0000e+12    0.000     29000.00
RALDEST=>CO+CH2O+C2H4+CH2CHO                            3.0000e+12    0.000     29000.00
ALDINS=>C2H5+CH2CHO+C4H6+C5H6                           3.0000e+16    0.000     82000.00
ALDINS=>CH2CHO+C3H4-A+C4H71-3+C4H6                      3.0000e+16    0.000     82000.00
O2+MACRIL=>HO2+CO+CH2O+C2H3                             5.1110e+06    2.000     45025.57
C2H3+MACRIL=>CO+CH2O+C2H4+C2H3                          2.0350e+05    2.000      7525.57
CH3+MACRIL=>CO+CH4+CH2O+C2H3                            1.1710e+05    2.000      7525.57
OH+MACRIL=>H2O+CO+CH2O+C2H3                             1.1980e+06    2.000      -474.43
CH3O+MACRIL=>CO+CH3OH+CH2O+C2H3                         1.2840e+05    2.000      3925.57
H+MACRIL=>H2+CO+CH2O+C2H3                               7.2200e+06    2.000      6525.57
C3H5-S+MACRIL=>CO+CH2O+C2H3+C3H6                        8.1010e+04    2.000      7225.57
C2H5+MACRIL=>CO+CH2O+C2H6+C2H3                          6.8950e+04    2.000     10525.57
HO2+MACRIL=>H2O2+CO+CH2O+C2H3                           1.6160e+05    2.000     15025.57
C3H5-A+MACRIL=>CO+CH2O+C2H3+C3H6                        1.6160e+05    2.000     16025.57
O+MACRIL=>OH+CO+CH2O+C2H3                               4.0600e+06    2.000      5025.57
HCO+MACRIL=>CO+2CH2O+C2H3                               3.7890e+05    2.000     15525.57
CH2CHO+MACRIL=>CO+CH2O+C2H3+CH3CHO                      6.8950e+04    2.000     14525.57
C4H5+MACRIL=>CO+CH2O+C2H3+C4H6                          8.1010e+04    2.000      7225.57
CH2OH+MACRIL=>CO+CH3OH+CH2O+C2H3                        8.4830e+04    2.000     13525.57
CH3CO+MACRIL=>CO+CH2O+C2H3+CH3CHO                       4.0600e+05    2.000     17325.57
HCCO+MACRIL=>CO+CH2O+C2H3+CH2CO                         1.2840e+05    2.000      8025.57
CH3O2+MACRIL=>CO+CH3O2H+CH2O+C2H3                       2.2830e+05    2.000     15525.57
C2H5O2+MACRIL=>CO+CH2O+C2H5O2H+C2H3                     2.2830e+05    2.000     15525.57
C6H5O+MACRIL=>CO+CH2O+C2H3+C6H5OH                       8.1010e+04    2.000     15725.57
NC10H19+MACRIL=>CO+CH2O+C2H3+NC10H20                    8.1010e+04    2.000     14025.57
O2+MACRIL=>HO2+C2H2+CH3OCO                              6.8150e+06    2.000     51633.86
C2H3+MACRIL=>C2H4+C2H2+CH3OCO                           2.7130e+05    2.000     11601.78
CH3+MACRIL=>CH4+C2H2+CH3OCO                             1.5610e+05    2.000     11601.78
OH+MACRIL=>H2O+C2H2+CH3OCO                              1.5980e+06    2.000      2267.44
CH3O+MACRIL=>CH3OH+C2H2+CH3OCO                          1.7120e+05    2.000      7522.23
H+MACRIL=>H2+C2H2+CH3OCO                                9.6270e+06    2.000     10480.03
C3H5-S+MACRIL=>C2H2+CH3OCO+C3H6                         1.0800e+05    2.000     11266.02
C2H5+MACRIL=>C2H6+C2H2+CH3OCO                           9.1930e+04    2.000     14929.22
HO2+MACRIL=>H2O2+C2H2+CH3OCO                            2.1550e+05    2.000     19844.40
C3H5-A+MACRIL=>C2H2+CH3OCO+C3H6                         2.1550e+05    2.000     20927.50
O+MACRIL=>OH+C2H2+CH3OCO                                5.4130e+06    2.000      8781.96
HCO+MACRIL=>CH2O+C2H2+CH3OCO                            5.0520e+05    2.000     20386.31
CH2CHO+MACRIL=>C2H2+CH3CHO+CH3OCO                       9.1930e+04    2.000     19301.75
C4H5+MACRIL=>C2H2+CH3OCO+C4H6                           1.0800e+05    2.000     11266.02
CH2OH+MACRIL=>CH3OH+C2H2+CH3OCO                         1.1310e+05    2.000     18214.10
CH3CO+MACRIL=>C2H2+CH3CHO+CH3OCO                        5.4130e+05    2.000     22331.49
HCCO+MACRIL=>C2H2+CH2CO+CH3OCO                          1.7120e+05    2.000     12160.02
CH3O2+MACRIL=>CH3O2H+C2H2+CH3OCO                        3.0440e+05    2.000     20386.31
C2H5O2+MACRIL=>C2H5O2H+C2H2+CH3OCO                      3.0440e+05    2.000     20386.31
C6H5O+MACRIL=>C2H2+CH3OCO+C6H5OH                        1.0800e+05    2.000     20602.87
NC10H19+MACRIL=>C2H2+CH3OCO+NC10H20                     1.0800e+05    2.000     18758.33
O2+MCROT=>HO2+CO+CH2O+C3H5-S                            6.8150e+06    2.000     51633.86
C2H3+MCROT=>CO+CH2O+C2H4+C3H5-S                         2.7130e+05    2.000     11601.78
CH3+MCROT=>CO+CH4+CH2O+C3H5-S                           1.5610e+05    2.000     11601.78
OH+MCROT=>H2O+CO+CH2O+C3H5-S                            1.5980e+06    2.000      2267.44
CH3O+MCROT=>CO+CH3OH+CH2O+C3H5-S                        1.7120e+05    2.000      7522.23
H+MCROT=>H2+CO+CH2O+C3H5-S                              9.6270e+06    2.000     10480.03
C3H5-S+MCROT=>CO+CH2O+C3H6+C3H5-S                       1.0800e+05    2.000     11266.02
C2H5+MCROT=>CO+CH2O+C2H6+C3H5-S                         9.1930e+04    2.000     14929.22
HO2+MCROT=>H2O2+CO+CH2O+C3H5-S                          2.1550e+05    2.000     19844.40
C3H5-A+MCROT=>CO+CH2O+C3H6+C3H5-S                       2.1550e+05    2.000     20927.50
O+MCROT=>OH+CO+CH2O+C3H5-S                              5.4130e+06    2.000      8781.96
HCO+MCROT=>CO+2CH2O+C3H5-S                              5.0520e+05    2.000     20386.31
CH2CHO+MCROT=>CO+CH2O+CH3CHO+C3H5-S                     9.1930e+04    2.000     19301.75
C4H5+MCROT=>CO+CH2O+C3H5-S+C4H6                         1.0800e+05    2.000     11266.02
CH2OH+MCROT=>CO+CH3OH+CH2O+C3H5-S                       1.1310e+05    2.000     18214.10
CH3CO+MCROT=>CO+CH2O+CH3CHO+C3H5-S                      5.4130e+05    2.000     22331.49
HCCO+MCROT=>CO+CH2O+CH2CO+C3H5-S                        1.7120e+05    2.000     12160.02
CH3O2+MCROT=>CO+CH3O2H+CH2O+C3H5-S                      3.0440e+05    2.000     20386.31
C2H5O2+MCROT=>CO+CH2O+C2H5O2H+C3H5-S                    3.0440e+05    2.000     20386.31
C6H5O+MCROT=>CO+CH2O+C3H5-S+C6H5OH                      1.0800e+05    2.000     20602.87
NC10H19+MCROT=>CO+CH2O+C3H5-S+NC10H20                   1.0800e+05    2.000     18758.33
O2+MCROT=>HO2+CH3OCO+0.5C3H4-P+0.5C3H4-A                3.4080e+06    2.000     51633.86
C2H3+MCROT=>C2H4+CH3OCO+0.5C3H4-P+0.5C3H4-A             1.3570e+05    2.000     11601.78
CH3+MCROT=>CH4+CH3OCO+0.5C3H4-P+0.5C3H4-A               7.8060e+04    2.000     11601.78
OH+MCROT=>H2O+CH3OCO+0.5C3H4-P+0.5C3H4-A                7.9880e+05    2.000      2267.44
CH3O+MCROT=>CH3OH+CH3OCO+0.5C3H4-P+0.5C3H4-A            8.5590e+04    2.000      7522.23
H+MCROT=>H2+CH3OCO+0.5C3H4-P+0.5C3H4-A                  4.8130e+06    2.000     10480.03
C3H5-S+MCROT=>CH3OCO+C3H6+0.5C3H4-P+0.5C3H4-A           5.4010e+04    2.000     11266.02
C2H5+MCROT=>C2H6+CH3OCO+0.5C3H4-P+0.5C3H4-A             4.5970e+04    2.000     14929.22
HO2+MCROT=>H2O2+CH3OCO+0.5C3H4-P+0.5C3H4-A              1.0780e+05    2.000     19844.40
C3H5-A+MCROT=>CH3OCO+C3H6+0.5C3H4-P+0.5C3H4-A           1.0780e+05    2.000     20927.50
O+MCROT=>OH+CH3OCO+0.5C3H4-P+0.5C3H4-A                  2.7070e+06    2.000      8781.96
HCO+MCROT=>CH2O+CH3OCO+0.5C3H4-P+0.5C3H4-A              2.5260e+05    2.000     20386.31
CH2CHO+MCROT=>CH3CHO+CH3OCO+0.5C3H4-P+0.5C3H4-A         4.5970e+04    2.000     19301.75
C4H5+MCROT=>CH3OCO+0.5C3H4-P+0.5C3H4-A+C4H6             5.4010e+04    2.000     11266.02
CH2OH+MCROT=>CH3OH+CH3OCO+0.5C3H4-P+0.5C3H4-A           5.6550e+04    2.000     18214.10
CH3CO+MCROT=>CH3CHO+CH3OCO+0.5C3H4-P+0.5C3H4-A          2.7070e+05    2.000     22331.49
HCCO+MCROT=>CH2CO+CH3OCO+0.5C3H4-P+0.5C3H4-A            8.5590e+04    2.000     12160.02
CH3O2+MCROT=>CH3O2H+CH3OCO+0.5C3H4-P+0.5C3H4-A          1.5220e+05    2.000     20386.31
C2H5O2+MCROT=>C2H5O2H+CH3OCO+0.5C3H4-P+0.5C3H4-A        1.5220e+05    2.000     20386.31
C6H5O+MCROT=>CH3OCO+0.5C3H4-P+0.5C3H4-A+C6H5OH          5.4010e+04    2.000     20602.87
NC10H19+MCROT=>CH3OCO+0.5C3H4-P+0.5C3H4-A+NC10H20       5.4010e+04    2.000     18758.33
O2+MD=>HO2+RMDX                                         2.0450e+07    2.000     40722.49
C2H3+MD=>C2H4+RMDX                                      8.1390e+05    2.000      4871.29
CH3+MD=>CH4+RMDX                                        4.6840e+05    2.000      4871.29
OH+MD=>H2O+RMDX                                         4.7930e+06    2.000     -2259.83
CH3O+MD=>CH3OH+RMDX                                     5.1360e+05    2.000      1583.56
H+MD=>H2+RMDX                                           2.8880e+07    2.000      3950.57
C3H5-S+MD=>C3H6+RMDX                                    3.2400e+05    2.000      4594.58
C2H5+MD=>C2H6+RMDX                                      2.7580e+05    2.000      7658.07
HO2+MD=>H2O2+RMDX                                       6.4650e+05    2.000     11887.73
C3H5-A+MD=>C3H6+RMDX                                    6.4650e+05    2.000     12833.61
O+MD=>OH+RMDX                                           1.6240e+07    2.000      2579.54
HCO+MD=>CH2O+RMDX                                       1.5160e+06    2.000     12360.44
CH2CHO+MD=>CH3CHO+RMDX                                  2.7580e+05    2.000     11415.50
C4H5+MD=>C4H6+RMDX                                      3.2400e+05    2.000      4594.58
CH2OH+MD=>CH3OH+RMDX                                    3.3930e+05    2.000     10472.57
CH3CO+MD=>CH3CHO+RMDX                                   1.6240e+06    2.000     14065.90
HCCO+MD=>CH2CO+RMDX                                     5.1360e+05    2.000      5333.37
CH3O2+MD=>CH3O2H+RMDX                                   9.1330e+05    2.000     12360.44
C2H5O2+MD=>C2H5O2H+RMDX                                 9.1330e+05    2.000     12360.44
C6H5O+MD=>C6H5OH+RMDX                                   3.2400e+05    2.000     12549.65
NC10H19+MD=>NC10H20+RMDX                                3.2400e+05    2.000     10943.77
O2+MPA=>HO2+RMPAX                                       6.4740e+07    2.000     40722.49
C2H3+MPA=>C2H4+RMPAX                                    2.5770e+06    2.000      4871.29
CH3+MPA=>CH4+RMPAX                                      1.4830e+06    2.000      4871.29
OH+MPA=>H2O+RMPAX                                       1.5180e+07    2.000     -2259.83
CH3O+MPA=>CH3OH+RMPAX                                   1.6260e+06    2.000      1583.56
H+MPA=>H2+RMPAX                                         9.1450e+07    2.000      3950.57
C3H5-S+MPA=>C3H6+RMPAX                                  1.0260e+06    2.000      4594.58
C2H5+MPA=>C2H6+RMPAX                                    8.7340e+05    2.000      7658.07
HO2+MPA=>H2O2+RMPAX                                     2.0470e+06    2.000     11887.73
C3H5-A+MPA=>C3H6+RMPAX                                  2.0470e+06    2.000     12833.61
O+MPA=>OH+RMPAX                                         5.1430e+07    2.000      2579.54
HCO+MPA=>CH2O+RMPAX                                     4.7990e+06    2.000     12360.44
CH2CHO+MPA=>CH3CHO+RMPAX                                8.7340e+05    2.000     11415.50
C4H5+MPA=>C4H6+RMPAX                                    1.0260e+06    2.000      4594.58
CH2OH+MPA=>CH3OH+RMPAX                                  1.0740e+06    2.000     10472.57
CH3CO+MPA=>CH3CHO+RMPAX                                 5.1430e+06    2.000     14065.90
HCCO+MPA=>CH2CO+RMPAX                                   1.6260e+06    2.000      5333.37
CH3O2+MPA=>CH3O2H+RMPAX                                 2.8920e+06    2.000     12360.44
C2H5O2+MPA=>C2H5O2H+RMPAX                               2.8920e+06    2.000     12360.44
C6H5O+MPA=>C6H5OH+RMPAX                                 1.0260e+06    2.000     12549.65
NC10H19+MPA=>NC10H20+RMPAX                              1.0260e+06    2.000     10943.77
O2+MEOLE=>HO2+RMEOLEA                                   2.0450e+07    2.000     40722.49
C2H3+MEOLE=>C2H4+RMEOLEA                                8.1390e+05    2.000      4871.29
CH3+MEOLE=>CH4+RMEOLEA                                  4.6840e+05    2.000      4871.29
OH+MEOLE=>H2O+RMEOLEA                                   4.7930e+06    2.000     -2259.83
CH3O+MEOLE=>CH3OH+RMEOLEA                               5.1360e+05    2.000      1583.56
H+MEOLE=>H2+RMEOLEA                                     2.8880e+07    2.000      3950.57
C3H5-S+MEOLE=>C3H6+RMEOLEA                              3.2400e+05    2.000      4594.58
C2H5+MEOLE=>C2H6+RMEOLEA                                2.7580e+05    2.000      7658.07
HO2+MEOLE=>H2O2+RMEOLEA                                 6.4650e+05    2.000     11887.73
C3H5-A+MEOLE=>C3H6+RMEOLEA                              6.4650e+05    2.000     12833.61
O+MEOLE=>OH+RMEOLEA                                     1.6240e+07    2.000      2579.54
HCO+MEOLE=>CH2O+RMEOLEA                                 1.5160e+06    2.000     12360.44
CH2CHO+MEOLE=>CH3CHO+RMEOLEA                            2.7580e+05    2.000     11415.50
C4H5+MEOLE=>C4H6+RMEOLEA                                3.2400e+05    2.000      4594.58
CH2OH+MEOLE=>CH3OH+RMEOLEA                              3.3930e+05    2.000     10472.57
CH3CO+MEOLE=>CH3CHO+RMEOLEA                             1.6240e+06    2.000     14065.90
HCCO+MEOLE=>CH2CO+RMEOLEA                               5.1360e+05    2.000      5333.37
CH3O2+MEOLE=>CH3O2H+RMEOLEA                             9.1330e+05    2.000     12360.44
C2H5O2+MEOLE=>C2H5O2H+RMEOLEA                           9.1330e+05    2.000     12360.44
C6H5O+MEOLE=>C6H5OH+RMEOLEA                             3.2400e+05    2.000     12549.65
NC10H19+MEOLE=>NC10H20+RMEOLEA                          3.2400e+05    2.000     10943.77
O2+MEOLE=>HO2+RMEOLES                                   4.7710e+07    2.000     40722.49
C2H3+MEOLE=>C2H4+RMEOLES                                1.8990e+06    2.000      4871.29
CH3+MEOLE=>CH4+RMEOLES                                  1.0930e+06    2.000      4871.29
OH+MEOLE=>H2O+RMEOLES                                   1.1180e+07    2.000     -2259.83
CH3O+MEOLE=>CH3OH+RMEOLES                               1.1980e+06    2.000      1583.56
H+MEOLE=>H2+RMEOLES                                     6.7390e+07    2.000      3950.57
C3H5-S+MEOLE=>C3H6+RMEOLES                              7.5610e+05    2.000      4594.58
C2H5+MEOLE=>C2H6+RMEOLES                                6.4350e+05    2.000      7658.07
HO2+MEOLE=>H2O2+RMEOLES                                 1.5090e+06    2.000     11887.73
C3H5-A+MEOLE=>C3H6+RMEOLES                              1.5090e+06    2.000     12833.61
O+MEOLE=>OH+RMEOLES                                     3.7890e+07    2.000      2579.54
HCO+MEOLE=>CH2O+RMEOLES                                 3.5360e+06    2.000     12360.44
CH2CHO+MEOLE=>CH3CHO+RMEOLES                            6.4350e+05    2.000     11415.50
C4H5+MEOLE=>C4H6+RMEOLES                                7.5610e+05    2.000      4594.58
CH2OH+MEOLE=>CH3OH+RMEOLES                              7.9170e+05    2.000     10472.57
CH3CO+MEOLE=>CH3CHO+RMEOLES                             3.7890e+06    2.000     14065.90
HCCO+MEOLE=>CH2CO+RMEOLES                               1.1980e+06    2.000      5333.37
CH3O2+MEOLE=>CH3O2H+RMEOLES                             2.1310e+06    2.000     12360.44
C2H5O2+MEOLE=>C2H5O2H+RMEOLES                           2.1310e+06    2.000     12360.44
C6H5O+MEOLE=>C6H5OH+RMEOLES                             7.5610e+05    2.000     12549.65
NC10H19+MEOLE=>NC10H20+RMEOLES                          7.5610e+05    2.000     10943.77
O2+MLINO=>HO2+RMLINX                                    3.4080e+07    2.000     40722.49
C2H3+MLINO=>C2H4+RMLINX                                 1.3570e+06    2.000      4871.29
CH3+MLINO=>CH4+RMLINX                                   7.8060e+05    2.000      4871.29
OH+MLINO=>H2O+RMLINX                                    7.9880e+06    2.000     -2259.83
CH3O+MLINO=>CH3OH+RMLINX                                8.5590e+05    2.000      1583.56
H+MLINO=>H2+RMLINX                                      4.8130e+07    2.000      3950.57
C3H5-S+MLINO=>C3H6+RMLINX                               5.4010e+05    2.000      4594.58
C2H5+MLINO=>C2H6+RMLINX                                 4.5970e+05    2.000      7658.07
HO2+MLINO=>H2O2+RMLINX                                  1.0780e+06    2.000     11887.73
C3H5-A+MLINO=>C3H6+RMLINX                               1.0780e+06    2.000     12833.61
O+MLINO=>OH+RMLINX                                      2.7070e+07    2.000      2579.54
HCO+MLINO=>CH2O+RMLINX                                  2.5260e+06    2.000     12360.44
CH2CHO+MLINO=>CH3CHO+RMLINX                             4.5970e+05    2.000     11415.50
C4H5+MLINO=>C4H6+RMLINX                                 5.4010e+05    2.000      4594.58
CH2OH+MLINO=>CH3OH+RMLINX                               5.6550e+05    2.000     10472.57
CH3CO+MLINO=>CH3CHO+RMLINX                              2.7070e+06    2.000     14065.90
HCCO+MLINO=>CH2CO+RMLINX                                8.5590e+05    2.000      5333.37
CH3O2+MLINO=>CH3O2H+RMLINX                              1.5220e+06    2.000     12360.44
C2H5O2+MLINO=>C2H5O2H+RMLINX                            1.5220e+06    2.000     12360.44
C6H5O+MLINO=>C6H5OH+RMLINX                              5.4010e+05    2.000     12549.65
NC10H19+MLINO=>NC10H20+RMLINX                           5.4010e+05    2.000     10943.77
O2+ALDINS=>HO2+C2H4+CH2CHO+C4H6+C5H6                    5.1110e+06    2.000     45025.57
C2H3+ALDINS=>2C2H4+CH2CHO+C4H6+C5H6                     2.0350e+05    2.000      7525.57
CH3+ALDINS=>CH4+C2H4+CH2CHO+C4H6+C5H6                   1.1710e+05    2.000      7525.57
OH+ALDINS=>H2O+C2H4+CH2CHO+C4H6+C5H6                    1.1980e+06    2.000      -474.43
CH3O+ALDINS=>CH3OH+C2H4+CH2CHO+C4H6+C5H6                1.2840e+05    2.000      3925.57
H+ALDINS=>H2+C2H4+CH2CHO+C4H6+C5H6                      7.2200e+06    2.000      6525.57
C3H5-S+ALDINS=>C2H4+CH2CHO+C3H6+C4H6+C5H6               8.1010e+04    2.000      7225.57
C2H5+ALDINS=>C2H6+C2H4+CH2CHO+C4H6+C5H6                 6.8950e+04    2.000     10525.57
HO2+ALDINS=>H2O2+C2H4+CH2CHO+C4H6+C5H6                  1.6160e+05    2.000     15025.57
C3H5-A+ALDINS=>C2H4+CH2CHO+C3H6+C4H6+C5H6               1.6160e+05    2.000     16025.57
O+ALDINS=>OH+C2H4+CH2CHO+C4H6+C5H6                      4.0600e+06    2.000      5025.57
HCO+ALDINS=>CH2O+C2H4+CH2CHO+C4H6+C5H6                  3.7890e+05    2.000     15525.57
CH2CHO+ALDINS=>C2H4+CH3CHO+CH2CHO+C4H6+C5H6             6.8950e+04    2.000     14525.57
C4H5+ALDINS=>C2H4+CH2CHO+2C4H6+C5H6                     8.1010e+04    2.000      7225.57
CH2OH+ALDINS=>CH3OH+C2H4+CH2CHO+C4H6+C5H6               8.4830e+04    2.000     13525.57
CH3CO+ALDINS=>C2H4+CH3CHO+CH2CHO+C4H6+C5H6              4.0600e+05    2.000     17325.57
HCCO+ALDINS=>C2H4+CH2CHO+CH2CO+C4H6+C5H6                1.2840e+05    2.000      8025.57
CH3O2+ALDINS=>CH3O2H+C2H4+CH2CHO+C4H6+C5H6              2.2830e+05    2.000     15525.57
C2H5O2+ALDINS=>C2H5O2H+C2H4+CH2CHO+C4H6+C5H6            2.2830e+05    2.000     15525.57
C6H5O+ALDINS=>C2H4+CH2CHO+C4H6+C5H6+C6H5OH              8.1010e+04    2.000     15725.57
NC10H19+ALDINS=>C2H4+CH2CHO+C4H6+C5H6+NC10H20           8.1010e+04    2.000     14025.57
O2+RMBX=>RMBOOX                                         3.5000e+11    0.000         0.00
RMBOOX=>O2+RMBX                                         2.0000e+13    0.000     28000.00
RMBOOX=>QMBOOX                                          1.5000e+12    0.000     26000.00
QMBOOX=>RMBOOX                                          1.0000e+10    0.000     16000.00
QMBOOX=>HO2+MCROT                                       2.0000e+11    0.000     21000.00
QMBOOX=>OH+ETMB583                                      1.5000e+10    0.000     11500.00
O2+RMDX=>RMDOOX                                         2.0000e+12    0.000         0.00
RMDOOX=>O2+RMDX                                         5.0000e+13    0.000     29500.00
RMDOOX=>QMDOOH                                          1.0000e+12    0.000     24100.00
QMDOOH=>RMDOOX                                          2.0000e+10    0.000     16000.00
O2+QMDOOH=>ZMDOOH                                       2.0000e+12    0.000         0.00
QMDOOH=>HO2+UME10                                       3.0000e+12    0.000     24000.00
HO2+UME10=>QMDOOH                                       8.0000e+11    0.000     15000.00
QMDOOH=>0.999999873684210OH+0.500000073684211C2H5CHO+0.500000178947369C3H7CHO+0.166666810526316MCROT+0.833333126315790UME7 1.0000e+12    0.000     22500.00
QMDOOH=>OH+0.5CH2O+0.5CH3CHO+0.5UME7+0.5UME10           1.0000e+12    0.000     22500.00
ZMDOOH=>O2+QMDOOH                                       5.0000e+13    0.000     29500.00
ZMDOOH=>OH+MDKETO                                       1.0000e+12    0.000     24100.00
MDKETO=>OH+C2H4+CH3CHO+CH2CO+RMBX                       2.5000e+15    0.000     43000.00
MDKETO=>1.000001471810089OH+1.000001483679525CH2CO+1.000000035608309C2H5CHO+0.833331103857567RMBX+0.166667400593472RMDX 5.0000e+15    0.000     43000.00
MDKETO=>OH+CH3OCO+C7H15COCHO                            7.5000e+15    0.000     43000.00
O2+RMPAX=>RMPAOOX                                       2.0000e+12    0.000         0.00
RMPAOOX=>O2+RMPAX                                       5.0000e+13    0.000     30500.00
RMPAOOX=>QMPAOOH                                        1.0000e+12    0.000     24500.00
QMPAOOH=>RMPAOOX                                        2.0000e+10    0.000     16000.00
O2+QMPAOOH=>ZMPAOOH                                     2.0000e+12    0.000         0.00
QMPAOOH=>HO2+UME16                                      3.0000e+12    0.000     24000.00
HO2+UME16=>QMPAOOH                                      8.0000e+11    0.000     15000.00
QMPAOOH=>OH+ETEROMPA                                    1.0000e+10    0.000     14000.00
QMPAOOH=>OH+0.2C2H4+0.5C2H5CHO+0.5C3H7CHO+0.65UME10+0.35UME16 5.0000e+11    0.000     22500.00
QMPAOOH=>OH+0.5CH2O+0.75C2H4+0.5CH3CHO+0.5UME10+0.5UME16 1.5000e+12    0.000     22500.00
ZMPAOOH=>O2+QMPAOOH                                     5.0000e+13    0.000     29500.00
ZMPAOOH=>OH+0.25MDKETO+0.75MSTEAKETO                    1.0000e+12    0.000     24500.00
O2+RSTEAX=>RMSTEAOOX                                    2.0000e+12    0.000         0.00
RMSTEAOOX=>O2+RSTEAX                                    5.0000e+13    0.000     30500.00
RMSTEAOOX=>QMSTEAOOH                                    1.0000e+12    0.000     24500.00
QMSTEAOOH=>RMSTEAOOX                                    2.0000e+10    0.000     16000.00
O2+QMSTEAOOH=>ZMSTEAOOH                                 2.0000e+12    0.000         0.00
QMSTEAOOH=>HO2+MEOLE                                    3.0000e+12    0.000     24000.00
HO2+MEOLE=>QMSTEAOOH                                    6.0000e+11    0.000     15000.00
QMSTEAOOH=>OH+C2H4+ETEROMPA                             1.0000e+10    0.000     14000.00
QMSTEAOOH=>OH+1.35C2H4+0.5C2H5CHO+0.5C3H7CHO+0.7UME10+0.3UME16 5.0000e+11    0.000     22500.00
QMSTEAOOH=>0.999999999073135OH+0.500000001288921CH2O+1.999999998551774C2H4+0.500000000564808CH3CHO+0.583333331940623UME10+0.416666667595945UME16 1.5000e+12    0.000     22500.00
ZMSTEAOOH=>O2+QMSTEAOOH                                 5.0000e+13    0.000     29500.00
ZMSTEAOOH=>OH+MSTEAKETO                                 1.0000e+12    0.000     24500.00
MSTEAKETO=>0.999999111111111OH+1.000000444444444C2H4+0.999999333333333CH3CHO+0.999998888888889CH2CO+0.66667RMDX+0.333331333333333RMPAX 2.5000e+15    0.000     43500.00
MSTEAKETO=>OH+0.5CH2O+0.5CH3CHO+CH2CO+0.25RMDX+0.75RMPAX 5.0000e+15    0.000     43500.00
MSTEAKETO=>OH+0.6C2H4+CH3OCO+0.35C3H6+0.575NC10H20+C7H15COCHO 3.7500e+15    0.000     43500.00
MSTEAKETO=>OH+CH3OCO+0.8NC10H20+C7H15COCHO              3.8000e+15    0.000     43500.00
O2+RMEOLES=>RMEOLEOOX                                   2.0000e+12    0.000         0.00
RMEOLEOOX=>O2+RMEOLES                                   5.0000e+13    0.000     31000.00
RMEOLEOOX=>QMEOLEOOH                                    1.0000e+12    0.000     25500.00
QMEOLEOOH=>RMEOLEOOX                                    2.0000e+10    0.000     17000.00
O2+QMEOLEOOH=>ZMEOLEOOX                                 2.0000e+12    0.000         0.00
QMEOLEOOH=>HO2+MLINO                                    3.0000e+12    0.000     24000.00
HO2+MLINO=>QMEOLEOOH                                    6.0000e+11    0.000     15000.00
QMEOLEOOH=>OH+C2H2+ETEROMPA                             1.0000e+10    0.000     14000.00
QMEOLEOOH=>1.000000063633322OH+1.000000121712947C2H2+0.500000071361659C2H5CHO+0.500000044797591C3H7CHO+0.583333184744061UME10+0.416666725359652UME16 5.0000e+11    0.000     22500.00
QMEOLEOOH=>1.000000000182470OH+0.500000001466276CH2O+0.500000000853698CH3CHO+1.000000001342457C4H6+0.583333331212121UME10+0.416666667536657UME16 1.5000e+12    0.000     22500.00
ZMEOLEOOX=>O2+QMEOLEOOH                                 5.0000e+13    0.000     30000.00
ZMEOLEOOX=>OH+0.333333333333334KHMLIN1+0.666666666666666MSTEAKETO 1.0000e+12    0.000     25000.00
OH+MEOLE=>RMEOLEOH                                      5.0000e+12    0.000         0.00
O2+RMEOLEOH=>RMEOLEOHOO                                 3.6000e+12    0.000         0.00
RMEOLEOHOO=>O2+RMEOLEOH                                 1.4000e+16    0.000     38000.00
RMEOLEOHOO=>OH+ALD9+MEALD9                              1.0000e+09    0.000     27800.00
RMEOLEOH=>OH+MEOLE                                      1.5000e+13    0.000     33000.00
OH+MLINO=>0.5RMLIN1OH+0.5RMEOLEOH                       7.5000e+12    0.000         0.00
O2+RMLIN1OH=>RMLIN1OHOO                                 3.6000e+12    0.000         0.00
RMLIN1OHOO=>O2+RMLIN1OH                                 1.4000e+16    0.000     38000.00
O2+RMLINX=>RMLINOOX                                     2.0000e+12    0.000         0.00
RMLINOOX=>O2+RMLINX                                     5.0000e+13    0.000     31000.00
RMLINOOX=>QMLINOOX                                      1.0000e+12    0.000     25500.00
QMLINOOX=>RMLINOOX                                      2.0000e+10    0.000     17000.00
O2+QMLINOOX=>ZMLINOOX                                   2.0000e+12    0.000         0.00
ZMLINOOX=>O2+QMLINOOX                                   5.0000e+13    0.000     30000.00
ZMLINOOX=>OH+0.666666666666666KHMLIN1+0.333333333333334MSTEAKETO 1.0000e+12    0.000     25000.00
KHMLIN1=>OH+ALDINS+RALDEST                              7.5000e+15    0.000     45000.00
O2+ETMB583=>HO2+2CO+CH2O+C2H5                           5.1110e+06    2.000     45025.57
HO2+ETMB583=>H2O2+2CO+CH2O+C2H5                         1.6160e+05    2.000     15025.57
OH+ETMB583=>H2O+2CO+CH2O+C2H5                           1.1980e+06    2.000      -474.43
C2H5+ETMB583=>2CO+CH2O+C2H6+C2H5                        6.8950e+04    2.000     10525.57
CH3+ETMB583=>2CO+CH4+CH2O+C2H5                          1.1710e+05    2.000      7525.57
CH2CHO+ETMB583=>2CO+CH2O+C2H5+CH3CHO                    6.8950e+04    2.000     14525.57
HCO+ETMB583=>2CO+2CH2O+C2H5                             3.7890e+05    2.000     15525.57
H+ETMB583=>H2+2CO+CH2O+C2H5                             7.2200e+06    2.000      6525.57
C2H3+ETMB583=>2CO+CH2O+C2H5+C2H4                        2.0350e+05    2.000      7525.57
C4H5+ETMB583=>2CO+CH2O+C2H5+C4H6                        8.1010e+04    2.000      7225.57
C3H5-S+ETMB583=>2CO+CH2O+C2H5+C3H6                      8.1010e+04    2.000      7225.57
C3H5-A+ETMB583=>2CO+CH2O+C2H5+C3H6                      1.6160e+05    2.000     16025.57
O+ETMB583=>OH+2CO+CH2O+C2H5                             4.0600e+06    2.000      5025.57
CH3O+ETMB583=>2CO+CH3OH+CH2O+C2H5                       1.2840e+05    2.000      3925.57
CH2OH+ETMB583=>2CO+CH3OH+CH2O+C2H5                      8.4830e+04    2.000     13525.57
CH3CO+ETMB583=>2CO+CH2O+C2H5+CH3CHO                     4.0600e+05    2.000     17325.57
HCCO+ETMB583=>2CO+CH2O+C2H5+CH2CO                       1.2840e+05    2.000      8025.57
CH3O2+ETMB583=>2CO+CH3O2H+CH2O+C2H5                     2.2830e+05    2.000     15525.57
C2H5O2+ETMB583=>2CO+CH2O+C2H5+C2H5O2H                   2.2830e+05    2.000     15525.57
C6H5O+ETMB583=>2CO+CH2O+C2H5+C6H5OH                     8.1010e+04    2.000     15725.57
NC10H19+ETMB583=>2CO+CH2O+C2H5+NC10H20                  8.1010e+04    2.000     14025.57
O2+ETMB583=>HO2+CO+CO2+CH3+C2H4                         3.4080e+06    2.000     40722.49
HO2+ETMB583=>H2O2+CO+CO2+CH3+C2H4                       1.0780e+05    2.000     11887.73
OH+ETMB583=>H2O+CO+CO2+CH3+C2H4                         7.9880e+05    2.000     -2259.83
C2H5+ETMB583=>CO+CO2+CH3+C2H6+C2H4                      4.5970e+04    2.000      7658.07
CH3+ETMB583=>CO+CO2+CH4+CH3+C2H4                        7.8060e+04    2.000      4871.29
CH2CHO+ETMB583=>CO+CO2+CH3+C2H4+CH3CHO                  4.5970e+04    2.000     11415.50
HCO+ETMB583=>CO+CO2+CH3+CH2O+C2H4                       2.5260e+05    2.000     12360.44
H+ETMB583=>H2+CO+CO2+CH3+C2H4                           4.8130e+06    2.000      3950.57
C2H3+ETMB583=>CO+CO2+CH3+2C2H4                          1.3570e+05    2.000      4871.29
C4H5+ETMB583=>CO+CO2+CH3+C2H4+C4H6                      5.4010e+04    2.000      4594.58
C3H5-S+ETMB583=>CO+CO2+CH3+C2H4+C3H6                    5.4010e+04    2.000      4594.58
C3H5-A+ETMB583=>CO+CO2+CH3+C2H4+C3H6                    1.0780e+05    2.000     12833.61
O+ETMB583=>OH+CO+CO2+CH3+C2H4                           2.7070e+06    2.000      2579.54
CH3O+ETMB583=>CO+CO2+CH3+CH3OH+C2H4                     8.5590e+04    2.000      1583.56
CH2OH+ETMB583=>CO+CO2+CH3+CH3OH+C2H4                    5.6550e+04    2.000     10472.57
CH3CO+ETMB583=>CO+CO2+CH3+C2H4+CH3CHO                   2.7070e+05    2.000     14065.90
HCCO+ETMB583=>CO+CO2+CH3+C2H4+CH2CO                     8.5590e+04    2.000      5333.37
CH3O2+ETMB583=>CO+CO2+CH3+CH3O2H+C2H4                   1.5220e+05    2.000     12360.44
C2H5O2+ETMB583=>CO+CO2+CH3+C2H5O2H+C2H4                 1.5220e+05    2.000     12360.44
C6H5O+ETMB583=>CO+CO2+CH3+C2H4+C6H5OH                   5.4010e+04    2.000     12549.65
NC10H19+ETMB583=>CO+CO2+CH3+C2H4+NC10H20                5.4010e+04    2.000     10943.77
O2+C7H15COCHO=>HO2+1.5CO+0.5CH2CO+0.25NC5H11+0.75NC7H15 1.3630e+07    2.000     38109.91
HO2+C7H15COCHO=>H2O2+1.5CO+0.5CH2CO+0.25NC5H11+0.75NC7H15 4.3100e+05    2.000      9982.61
OH+C7H15COCHO=>H2O+1.5CO+0.5CH2CO+0.25NC5H11+0.75NC7H15 3.1950e+06    2.000     -3343.83
C2H5+C7H15COCHO=>1.5CO+C2H6+0.5CH2CO+0.25NC5H11+0.75NC7H15 1.8390e+05    2.000      5917.09
CH3+C7H15COCHO=>1.5CO+CH4+0.5CH2CO+0.25NC5H11+0.75NC7H15 3.1220e+05    2.000      3259.77
CH2CHO+C7H15COCHO=>1.5CO+CH3CHO+0.5CH2CO+0.25NC5H11+0.75NC7H15 1.8390e+05    2.000      9527.24
HCO+C7H15COCHO=>1.5CO+CH2O+0.5CH2CO+0.25NC5H11+0.75NC7H15 1.0100e+06    2.000     10438.75
H+C7H15COCHO=>H2+1.5CO+0.5CH2CO+0.25NC5H11+0.75NC7H15   1.9250e+07    2.000      2387.18
C2H3+C7H15COCHO=>1.5CO+C2H4+0.5CH2CO+0.25NC5H11+0.75NC7H15 5.4260e+05    2.000      3259.77
C4H5+C7H15COCHO=>1.5CO+0.5CH2CO+C4H6+0.25NC5H11+0.75NC7H15 2.1600e+05    2.000      2997.19
C3H5-S+C7H15COCHO=>1.5CO+0.5CH2CO+C3H6+0.25NC5H11+0.75NC7H15 2.1600e+05    2.000      2997.19
C3H5-A+C7H15COCHO=>1.5CO+0.5CH2CO+C3H6+0.25NC5H11+0.75NC7H15 4.3100e+05    2.000     10895.64
O+C7H15COCHO=>OH+1.5CO+0.5CH2CO+0.25NC5H11+0.75NC7H15   1.0830e+07    2.000      1094.46
CH3O+C7H15COCHO=>1.5CO+CH3OH+0.5CH2CO+0.25NC5H11+0.75NC7H15 3.4240e+05    2.000       161.62
CH2OH+C7H15COCHO=>1.5CO+CH3OH+0.5CH2CO+0.25NC5H11+0.75NC7H15 2.2620e+05    2.000      8618.97
CH3CO+C7H15COCHO=>1.5CO+CH3CHO+0.5CH2CO+0.25NC5H11+0.75NC7H15 1.0830e+06    2.000     12086.82
HCCO+C7H15COCHO=>1.5CO+1.5CH2CO+0.25NC5H11+0.75NC7H15   3.4240e+05    2.000      3698.82
CH3O2+C7H15COCHO=>1.5CO+CH3O2H+0.5CH2CO+0.25NC5H11+0.75NC7H15 6.0880e+05    2.000     10438.75
C2H5O2+C7H15COCHO=>1.5CO+C2H5O2H+0.5CH2CO+0.25NC5H11+0.75NC7H15 6.0880e+05    2.000     10438.75
C6H5O+C7H15COCHO=>1.5CO+0.5CH2CO+0.25NC5H11+0.75NC7H15+C6H5OH 2.1600e+05    2.000     10621.42
NC10H19+C7H15COCHO=>1.5CO+0.5CH2CO+0.25NC5H11+0.75NC7H15+NC10H20 2.1600e+05    2.000      9072.68
O2+C7H15COCHO=>HO2+0.5C2H5+0.5CH2CHO+1.5CH2CO+0.830000000000000C4H8-1+0.136NC5H10 2.0450e+06    2.000     40722.49
HO2+C7H15COCHO=>H2O2+0.5C2H5+0.5CH2CHO+1.5CH2CO+0.830000000000000C4H8-1+0.136NC5H10 6.4650e+04    2.000     11887.73
OH+C7H15COCHO=>H2O+0.5C2H5+0.5CH2CHO+1.5CH2CO+0.830000000000000C4H8-1+0.136NC5H10 4.7930e+05    2.000     -2259.83
C2H5+C7H15COCHO=>C2H6+0.5C2H5+0.5CH2CHO+1.5CH2CO+0.830000000000000C4H8-1+0.136NC5H10 2.7580e+04    2.000      7658.07
CH3+C7H15COCHO=>CH4+0.5C2H5+0.5CH2CHO+1.5CH2CO+0.830000000000000C4H8-1+0.136NC5H10 4.6840e+04    2.000      4871.29
CH2CHO+C7H15COCHO=>0.5C2H5+CH3CHO+0.5CH2CHO+1.5CH2CO+0.830000000000000C4H8-1+0.136NC5H10 2.7580e+04    2.000     11415.50
HCO+C7H15COCHO=>CH2O+0.5C2H5+0.5CH2CHO+1.5CH2CO+0.830000000000000C4H8-1+0.136NC5H10 1.5160e+05    2.000     12360.44
H+C7H15COCHO=>H2+0.5C2H5+0.5CH2CHO+1.5CH2CO+0.830000000000000C4H8-1+0.136NC5H10 2.8880e+06    2.000      3950.57
C2H3+C7H15COCHO=>0.5C2H5+C2H4+0.5CH2CHO+1.5CH2CO+0.830000000000000C4H8-1+0.136NC5H10 8.1390e+04    2.000      4871.29
C4H5+C7H15COCHO=>0.5C2H5+0.5CH2CHO+1.5CH2CO+0.830000000000000C4H8-1+C4H6+0.136NC5H10 3.2400e+04    2.000      4594.58
C3H5-S+C7H15COCHO=>0.5C2H5+0.5CH2CHO+1.5CH2CO+C3H6+0.830000000000000C4H8-1+0.136NC5H10 3.2400e+04    2.000      4594.58
C3H5-A+C7H15COCHO=>0.5C2H5+0.5CH2CHO+1.5CH2CO+C3H6+0.830000000000000C4H8-1+0.136NC5H10 6.4650e+04    2.000     12833.61
O+C7H15COCHO=>OH+0.5C2H5+0.5CH2CHO+1.5CH2CO+0.830000000000000C4H8-1+0.136NC5H10 1.6240e+06    2.000      2579.54
CH3O+C7H15COCHO=>CH3OH+0.5C2H5+0.5CH2CHO+1.5CH2CO+0.830000000000000C4H8-1+0.136NC5H10 5.1360e+04    2.000      1583.56
CH2OH+C7H15COCHO=>CH3OH+0.5C2H5+0.5CH2CHO+1.5CH2CO+0.830000000000000C4H8-1+0.136NC5H10 3.3930e+04    2.000     10472.57
CH3CO+C7H15COCHO=>0.5C2H5+CH3CHO+0.5CH2CHO+1.5CH2CO+0.830000000000000C4H8-1+0.136NC5H10 1.6240e+05    2.000     14065.90
HCCO+C7H15COCHO=>0.5C2H5+0.5CH2CHO+2.5CH2CO+0.830000000000000C4H8-1+0.136NC5H10 5.1360e+04    2.000      5333.37
CH3O2+C7H15COCHO=>CH3O2H+0.5C2H5+0.5CH2CHO+1.5CH2CO+0.830000000000000C4H8-1+0.136NC5H10 9.1330e+04    2.000     12360.44
C2H5O2+C7H15COCHO=>0.5C2H5+C2H5O2H+0.5CH2CHO+1.5CH2CO+0.830000000000000C4H8-1+0.136NC5H10 9.1330e+04    2.000     12360.44
C6H5O+C7H15COCHO=>0.5C2H5+0.5CH2CHO+1.5CH2CO+0.830000000000000C4H8-1+0.136NC5H10+C6H5OH 3.2400e+04    2.000     12549.65
NC10H19+C7H15COCHO=>0.5C2H5+0.5CH2CHO+1.5CH2CO+0.830000000000000C4H8-1+0.136NC5H10+NC10H20 3.2400e+04    2.000     10943.77
O2+C7H15COCHO=>HO2+1.25CO+0.5C2H5+0.5CH2CHO+0.25CH2CO+1.05NC5H10 2.0450e+06    2.000     40722.49
HO2+C7H15COCHO=>H2O2+1.25CO+0.5C2H5+0.5CH2CHO+0.25CH2CO+1.05NC5H10 6.4650e+04    2.000     11887.73
OH+C7H15COCHO=>H2O+1.25CO+0.5C2H5+0.5CH2CHO+0.25CH2CO+1.05NC5H10 4.7930e+05    2.000     -2259.83
C2H5+C7H15COCHO=>1.25CO+C2H6+0.5C2H5+0.5CH2CHO+0.25CH2CO+1.05NC5H10 2.7580e+04    2.000      7658.07
CH3+C7H15COCHO=>1.25CO+CH4+0.5C2H5+0.5CH2CHO+0.25CH2CO+1.05NC5H10 4.6840e+04    2.000      4871.29
CH2CHO+C7H15COCHO=>1.25CO+0.5C2H5+CH3CHO+0.5CH2CHO+0.25CH2CO+1.05NC5H10 2.7580e+04    2.000     11415.50
HCO+C7H15COCHO=>1.25CO+CH2O+0.5C2H5+0.5CH2CHO+0.25CH2CO+1.05NC5H10 1.5160e+05    2.000     12360.44
H+C7H15COCHO=>H2+1.25CO+0.5C2H5+0.5CH2CHO+0.25CH2CO+1.05NC5H10 2.8880e+06    2.000      3950.57
C2H3+C7H15COCHO=>1.25CO+0.5C2H5+C2H4+0.5CH2CHO+0.25CH2CO+1.05NC5H10 8.1390e+04    2.000      4871.29
C4H5+C7H15COCHO=>1.25CO+0.5C2H5+0.5CH2CHO+0.25CH2CO+C4H6+1.05NC5H10 3.2400e+04    2.000      4594.58
C3H5-S+C7H15COCHO=>1.25CO+0.5C2H5+0.5CH2CHO+0.25CH2CO+C3H6+1.05NC5H10 3.2400e+04    2.000      4594.58
C3H5-A+C7H15COCHO=>1.25CO+0.5C2H5+0.5CH2CHO+0.25CH2CO+C3H6+1.05NC5H10 6.4650e+04    2.000     12833.61
O+C7H15COCHO=>OH+1.25CO+0.5C2H5+0.5CH2CHO+0.25CH2CO+1.05NC5H10 1.6240e+06    2.000      2579.54
CH3O+C7H15COCHO=>1.25CO+CH3OH+0.5C2H5+0.5CH2CHO+0.25CH2CO+1.05NC5H10 5.1360e+04    2.000      1583.56
CH2OH+C7H15COCHO=>1.25CO+CH3OH+0.5C2H5+0.5CH2CHO+0.25CH2CO+1.05NC5H10 3.3930e+04    2.000     10472.57
CH3CO+C7H15COCHO=>1.25CO+0.5C2H5+CH3CHO+0.5CH2CHO+0.25CH2CO+1.05NC5H10 1.6240e+05    2.000     14065.90
HCCO+C7H15COCHO=>1.25CO+0.5C2H5+0.5CH2CHO+1.25CH2CO+1.05NC5H10 5.1360e+04    2.000      5333.37
CH3O2+C7H15COCHO=>1.25CO+CH3O2H+0.5C2H5+0.5CH2CHO+0.25CH2CO+1.05NC5H10 9.1330e+04    2.000     12360.44
C2H5O2+C7H15COCHO=>1.25CO+0.5C2H5+C2H5O2H+0.5CH2CHO+0.25CH2CO+1.05NC5H10 9.1330e+04    2.000     12360.44
C6H5O+C7H15COCHO=>1.25CO+0.5C2H5+0.5CH2CHO+0.25CH2CO+1.05NC5H10+C6H5OH 3.2400e+04    2.000     12549.65
NC10H19+C7H15COCHO=>1.25CO+0.5C2H5+0.5CH2CHO+0.25CH2CO+1.05NC5H10+NC10H20 3.2400e+04    2.000     10943.77
O2+C7H15COCHO=>HO2+0.5C2H5+2C2H4+0.5CH2CHO+1.5CH2CO     4.4300e+06    2.000     40722.49
HO2+C7H15COCHO=>H2O2+0.5C2H5+2C2H4+0.5CH2CHO+1.5CH2CO   1.4010e+05    2.000     11887.73
OH+C7H15COCHO=>H2O+0.5C2H5+2C2H4+0.5CH2CHO+1.5CH2CO     1.0380e+06    2.000     -2259.83
C2H5+C7H15COCHO=>C2H6+0.5C2H5+2C2H4+0.5CH2CHO+1.5CH2CO  5.9760e+04    2.000      7658.07
CH3+C7H15COCHO=>CH4+0.5C2H5+2C2H4+0.5CH2CHO+1.5CH2CO    1.0150e+05    2.000      4871.29
CH2CHO+C7H15COCHO=>0.5C2H5+2C2H4+CH3CHO+0.5CH2CHO+1.5CH2CO 5.9760e+04    2.000     11415.50
HCO+C7H15COCHO=>CH2O+0.5C2H5+2C2H4+0.5CH2CHO+1.5CH2CO   3.2840e+05    2.000     12360.44
H+C7H15COCHO=>H2+0.5C2H5+2C2H4+0.5CH2CHO+1.5CH2CO       6.2570e+06    2.000      3950.57
C2H3+C7H15COCHO=>0.5C2H5+3C2H4+0.5CH2CHO+1.5CH2CO       1.7640e+05    2.000      4871.29
C4H5+C7H15COCHO=>0.5C2H5+2C2H4+0.5CH2CHO+1.5CH2CO+C4H6  7.0210e+04    2.000      4594.58
C3H5-S+C7H15COCHO=>0.5C2H5+2C2H4+0.5CH2CHO+1.5CH2CO+C3H6 7.0210e+04    2.000      4594.58
C3H5-A+C7H15COCHO=>0.5C2H5+2C2H4+0.5CH2CHO+1.5CH2CO+C3H6 1.4010e+05    2.000     12833.61
O+C7H15COCHO=>OH+0.5C2H5+2C2H4+0.5CH2CHO+1.5CH2CO       3.5190e+06    2.000      2579.54
CH3O+C7H15COCHO=>CH3OH+0.5C2H5+2C2H4+0.5CH2CHO+1.5CH2CO 1.1130e+05    2.000      1583.56
CH2OH+C7H15COCHO=>CH3OH+0.5C2H5+2C2H4+0.5CH2CHO+1.5CH2CO 7.3520e+04    2.000     10472.57
CH3CO+C7H15COCHO=>0.5C2H5+2C2H4+CH3CHO+0.5CH2CHO+1.5CH2CO 3.5190e+05    2.000     14065.90
HCCO+C7H15COCHO=>0.5C2H5+2C2H4+0.5CH2CHO+2.5CH2CO       1.1130e+05    2.000      5333.37
CH3O2+C7H15COCHO=>CH3O2H+0.5C2H5+2C2H4+0.5CH2CHO+1.5CH2CO 1.9790e+05    2.000     12360.44
C2H5O2+C7H15COCHO=>0.5C2H5+C2H5O2H+2C2H4+0.5CH2CHO+1.5CH2CO 1.9790e+05    2.000     12360.44
C6H5O+C7H15COCHO=>0.5C2H5+2C2H4+0.5CH2CHO+1.5CH2CO+C6H5OH 7.0210e+04    2.000     12549.65
NC10H19+C7H15COCHO=>0.5C2H5+2C2H4+0.5CH2CHO+1.5CH2CO+NC10H20 7.0210e+04    2.000     10943.77
O2+C7H15COCHO=>HO2+1.5CO+0.5C2H5+0.5C2H4+0.5CH2CHO+1.5C3H6 1.7040e+06    2.000     40722.49
HO2+C7H15COCHO=>H2O2+1.5CO+0.5C2H5+0.5C2H4+0.5CH2CHO+1.5C3H6 5.3880e+04    2.000     11887.73
OH+C7H15COCHO=>H2O+1.5CO+0.5C2H5+0.5C2H4+0.5CH2CHO+1.5C3H6 3.9940e+05    2.000     -2259.83
C2H5+C7H15COCHO=>1.5CO+C2H6+0.5C2H5+0.5C2H4+0.5CH2CHO+1.5C3H6 2.2980e+04    2.000      7658.07
CH3+C7H15COCHO=>1.5CO+CH4+0.5C2H5+0.5C2H4+0.5CH2CHO+1.5C3H6 3.9030e+04    2.000      4871.29
CH2CHO+C7H15COCHO=>1.5CO+0.5C2H5+0.5C2H4+CH3CHO+0.5CH2CHO+1.5C3H6 2.2980e+04    2.000     11415.50
HCO+C7H15COCHO=>1.5CO+CH2O+0.5C2H5+0.5C2H4+0.5CH2CHO+1.5C3H6 1.2630e+05    2.000     12360.44
H+C7H15COCHO=>H2+1.5CO+0.5C2H5+0.5C2H4+0.5CH2CHO+1.5C3H6 2.4070e+06    2.000      3950.57
C2H3+C7H15COCHO=>1.5CO+0.5C2H5+1.5C2H4+0.5CH2CHO+1.5C3H6 6.7830e+04    2.000      4871.29
C4H5+C7H15COCHO=>1.5CO+0.5C2H5+0.5C2H4+0.5CH2CHO+1.5C3H6+C4H6 2.7000e+04    2.000      4594.58
C3H5-S+C7H15COCHO=>1.5CO+0.5C2H5+0.5C2H4+0.5CH2CHO+2.5C3H6 2.7000e+04    2.000      4594.58
C3H5-A+C7H15COCHO=>1.5CO+0.5C2H5+0.5C2H4+0.5CH2CHO+2.5C3H6 5.3880e+04    2.000     12833.61
O+C7H15COCHO=>OH+1.5CO+0.5C2H5+0.5C2H4+0.5CH2CHO+1.5C3H6 1.3530e+06    2.000      2579.54
CH3O+C7H15COCHO=>1.5CO+CH3OH+0.5C2H5+0.5C2H4+0.5CH2CHO+1.5C3H6 4.2800e+04    2.000      1583.56
CH2OH+C7H15COCHO=>1.5CO+CH3OH+0.5C2H5+0.5C2H4+0.5CH2CHO+1.5C3H6 2.8280e+04    2.000     10472.57
CH3CO+C7H15COCHO=>1.5CO+0.5C2H5+0.5C2H4+CH3CHO+0.5CH2CHO+1.5C3H6 1.3530e+05    2.000     14065.90
HCCO+C7H15COCHO=>1.5CO+0.5C2H5+0.5C2H4+0.5CH2CHO+CH2CO+1.5C3H6 4.2800e+04    2.000      5333.37
CH3O2+C7H15COCHO=>1.5CO+CH3O2H+0.5C2H5+0.5C2H4+0.5CH2CHO+1.5C3H6 7.6100e+04    2.000     12360.44
C2H5O2+C7H15COCHO=>1.5CO+0.5C2H5+C2H5O2H+0.5C2H4+0.5CH2CHO+1.5C3H6 7.6100e+04    2.000     12360.44
C6H5O+C7H15COCHO=>1.5CO+0.5C2H5+0.5C2H4+0.5CH2CHO+1.5C3H6+C6H5OH 2.7000e+04    2.000     12549.65
NC10H19+C7H15COCHO=>1.5CO+0.5C2H5+0.5C2H4+0.5CH2CHO+1.5C3H6+NC10H20 2.7000e+04    2.000     10943.77
O2+ETEROMPA=>HO2+CO+C2H5+0.5UME10+0.5UME16              8.5190e+06    2.000     40722.49
HO2+ETEROMPA=>H2O2+CO+C2H5+0.5UME10+0.5UME16            2.6940e+05    2.000     11887.73
OH+ETEROMPA=>H2O+CO+C2H5+0.5UME10+0.5UME16              1.9970e+06    2.000     -2259.83
C2H5+ETEROMPA=>CO+C2H6+C2H5+0.5UME10+0.5UME16           1.1490e+05    2.000      7658.07
CH3+ETEROMPA=>CO+CH4+C2H5+0.5UME10+0.5UME16             1.9520e+05    2.000      4871.29
CH2CHO+ETEROMPA=>CO+C2H5+CH3CHO+0.5UME10+0.5UME16       1.1490e+05    2.000     11415.50
HCO+ETEROMPA=>CO+CH2O+C2H5+0.5UME10+0.5UME16            6.3150e+05    2.000     12360.44
H+ETEROMPA=>H2+CO+C2H5+0.5UME10+0.5UME16                1.2030e+07    2.000      3950.57
C2H3+ETEROMPA=>CO+C2H5+C2H4+0.5UME10+0.5UME16           3.3910e+05    2.000      4871.29
C4H5+ETEROMPA=>CO+C2H5+C4H6+0.5UME10+0.5UME16           1.3500e+05    2.000      4594.58
C3H5-S+ETEROMPA=>CO+C2H5+C3H6+0.5UME10+0.5UME16         1.3500e+05    2.000      4594.58
C3H5-A+ETEROMPA=>CO+C2H5+C3H6+0.5UME10+0.5UME16         2.6940e+05    2.000     12833.61
O+ETEROMPA=>OH+CO+C2H5+0.5UME10+0.5UME16                6.7670e+06    2.000      2579.54
CH3O+ETEROMPA=>CO+CH3OH+C2H5+0.5UME10+0.5UME16          2.1400e+05    2.000      1583.56
CH2OH+ETEROMPA=>CO+CH3OH+C2H5+0.5UME10+0.5UME16         1.4140e+05    2.000     10472.57
CH3CO+ETEROMPA=>CO+C2H5+CH3CHO+0.5UME10+0.5UME16        6.7670e+05    2.000     14065.90
HCCO+ETEROMPA=>CO+C2H5+CH2CO+0.5UME10+0.5UME16          2.1400e+05    2.000      5333.37
CH3O2+ETEROMPA=>CO+CH3O2H+C2H5+0.5UME10+0.5UME16        3.8050e+05    2.000     12360.44
C2H5O2+ETEROMPA=>CO+C2H5+C2H5O2H+0.5UME10+0.5UME16      3.8050e+05    2.000     12360.44
C6H5O+ETEROMPA=>CO+C2H5+C6H5OH+0.5UME10+0.5UME16        1.3500e+05    2.000     12549.65
NC10H19+ETEROMPA=>CO+C2H5+NC10H20+0.5UME10+0.5UME16     1.3500e+05    2.000     10943.77
O2+ETEROMPA=>HO2+CO+0.5NC3H7+0.5PC4H9+0.5UME7+0.5UME16  8.5190e+06    2.000     40722.49
HO2+ETEROMPA=>H2O2+CO+0.5NC3H7+0.5PC4H9+0.5UME7+0.5UME16 2.6940e+05    2.000     11887.73
OH+ETEROMPA=>H2O+CO+0.5NC3H7+0.5PC4H9+0.5UME7+0.5UME16  1.9970e+06    2.000     -2259.83
C2H5+ETEROMPA=>CO+C2H6+0.5NC3H7+0.5PC4H9+0.5UME7+0.5UME16 1.1490e+05    2.000      7658.07
CH3+ETEROMPA=>CO+CH4+0.5NC3H7+0.5PC4H9+0.5UME7+0.5UME16 1.9520e+05    2.000      4871.29
CH2CHO+ETEROMPA=>CO+CH3CHO+0.5NC3H7+0.5PC4H9+0.5UME7+0.5UME16 1.1490e+05    2.000     11415.50
HCO+ETEROMPA=>CO+CH2O+0.5NC3H7+0.5PC4H9+0.5UME7+0.5UME16 6.3150e+05    2.000     12360.44
H+ETEROMPA=>H2+CO+0.5NC3H7+0.5PC4H9+0.5UME7+0.5UME16    1.2030e+07    2.000      3950.57
C2H3+ETEROMPA=>CO+C2H4+0.5NC3H7+0.5PC4H9+0.5UME7+0.5UME16 3.3910e+05    2.000      4871.29
C4H5+ETEROMPA=>CO+0.5NC3H7+0.5PC4H9+C4H6+0.5UME7+0.5UME16 1.3500e+05    2.000      4594.58
C3H5-S+ETEROMPA=>CO+0.5NC3H7+C3H6+0.5PC4H9+0.5UME7+0.5UME16 1.3500e+05    2.000      4594.58
C3H5-A+ETEROMPA=>CO+0.5NC3H7+C3H6+0.5PC4H9+0.5UME7+0.5UME16 2.6940e+05    2.000     12833.61
O+ETEROMPA=>OH+CO+0.5NC3H7+0.5PC4H9+0.5UME7+0.5UME16    6.7670e+06    2.000      2579.54
CH3O+ETEROMPA=>CO+CH3OH+0.5NC3H7+0.5PC4H9+0.5UME7+0.5UME16 2.1400e+05    2.000      1583.56
CH2OH+ETEROMPA=>CO+CH3OH+0.5NC3H7+0.5PC4H9+0.5UME7+0.5UME16 1.4140e+05    2.000     10472.57
CH3CO+ETEROMPA=>CO+CH3CHO+0.5NC3H7+0.5PC4H9+0.5UME7+0.5UME16 6.7670e+05    2.000     14065.90
HCCO+ETEROMPA=>CO+CH2CO+0.5NC3H7+0.5PC4H9+0.5UME7+0.5UME16 2.1400e+05    2.000      5333.37
CH3O2+ETEROMPA=>CO+CH3O2H+0.5NC3H7+0.5PC4H9+0.5UME7+0.5UME16 3.8050e+05    2.000     12360.44
C2H5O2+ETEROMPA=>CO+C2H5O2H+0.5NC3H7+0.5PC4H9+0.5UME7+0.5UME16 3.8050e+05    2.000     12360.44
C6H5O+ETEROMPA=>CO+0.5NC3H7+0.5PC4H9+C6H5OH+0.5UME7+0.5UME16 1.3500e+05    2.000     12549.65
NC10H19+ETEROMPA=>CO+0.5NC3H7+0.5PC4H9+NC10H20+0.5UME7+0.5UME16 1.3500e+05    2.000     10943.77
O2+ETEROMPA=>HO2+CO+0.75C2H4+NC5H11+0.5UME7+0.5UME10    8.5190e+06    2.000     40722.49
HO2+ETEROMPA=>H2O2+CO+0.75C2H4+NC5H11+0.5UME7+0.5UME10  2.6940e+05    2.000     11887.73
OH+ETEROMPA=>H2O+CO+0.75C2H4+NC5H11+0.5UME7+0.5UME10    1.9970e+06    2.000     -2259.83
C2H5+ETEROMPA=>CO+C2H6+0.75C2H4+NC5H11+0.5UME7+0.5UME10 1.1490e+05    2.000      7658.07
CH3+ETEROMPA=>CO+CH4+0.75C2H4+NC5H11+0.5UME7+0.5UME10   1.9520e+05    2.000      4871.29
CH2CHO+ETEROMPA=>CO+0.75C2H4+CH3CHO+NC5H11+0.5UME7+0.5UME10 1.1490e+05    2.000     11415.50
HCO+ETEROMPA=>CO+CH2O+0.75C2H4+NC5H11+0.5UME7+0.5UME10  6.3150e+05    2.000     12360.44
H+ETEROMPA=>H2+CO+0.75C2H4+NC5H11+0.5UME7+0.5UME10      1.2030e+07    2.000      3950.57
C2H3+ETEROMPA=>CO+1.75C2H4+NC5H11+0.5UME7+0.5UME10      3.3910e+05    2.000      4871.29
C4H5+ETEROMPA=>CO+0.75C2H4+C4H6+NC5H11+0.5UME7+0.5UME10 1.3500e+05    2.000      4594.58
C3H5-S+ETEROMPA=>CO+0.75C2H4+C3H6+NC5H11+0.5UME7+0.5UME10 1.3500e+05    2.000      4594.58
C3H5-A+ETEROMPA=>CO+0.75C2H4+C3H6+NC5H11+0.5UME7+0.5UME10 2.6940e+05    2.000     12833.61
O+ETEROMPA=>OH+CO+0.75C2H4+NC5H11+0.5UME7+0.5UME10      6.7670e+06    2.000      2579.54
CH3O+ETEROMPA=>CO+CH3OH+0.75C2H4+NC5H11+0.5UME7+0.5UME10 2.1400e+05    2.000      1583.56
CH2OH+ETEROMPA=>CO+CH3OH+0.75C2H4+NC5H11+0.5UME7+0.5UME10 1.4140e+05    2.000     10472.57
CH3CO+ETEROMPA=>CO+0.75C2H4+CH3CHO+NC5H11+0.5UME7+0.5UME10 6.7670e+05    2.000     14065.90
HCCO+ETEROMPA=>CO+0.75C2H4+CH2CO+NC5H11+0.5UME7+0.5UME10 2.1400e+05    2.000      5333.37
CH3O2+ETEROMPA=>CO+CH3O2H+0.75C2H4+NC5H11+0.5UME7+0.5UME10 3.8050e+05    2.000     12360.44
C2H5O2+ETEROMPA=>CO+C2H5O2H+0.75C2H4+NC5H11+0.5UME7+0.5UME10 3.8050e+05    2.000     12360.44
C6H5O+ETEROMPA=>CO+0.75C2H4+NC5H11+C6H5OH+0.5UME7+0.5UME10 1.3500e+05    2.000     12549.65
NC10H19+ETEROMPA=>CO+0.75C2H4+NC5H11+NC10H20+0.5UME7+0.5UME10 1.3500e+05    2.000     10943.77
O2+ETEROMPA=>HO2+2CO+CH2O+C2H5+C2H4+NC10H20             8.5190e+06    2.000     40722.49
HO2+ETEROMPA=>H2O2+2CO+CH2O+C2H5+C2H4+NC10H20           2.6940e+05    2.000     11887.73
OH+ETEROMPA=>H2O+2CO+CH2O+C2H5+C2H4+NC10H20             1.9970e+06    2.000     -2259.83
C2H5+ETEROMPA=>2CO+CH2O+C2H6+C2H5+C2H4+NC10H20          1.1490e+05    2.000      7658.07
CH3+ETEROMPA=>2CO+CH4+CH2O+C2H5+C2H4+NC10H20            1.9520e+05    2.000      4871.29
CH2CHO+ETEROMPA=>2CO+CH2O+C2H5+C2H4+CH3CHO+NC10H20      1.1490e+05    2.000     11415.50
HCO+ETEROMPA=>2CO+2CH2O+C2H5+C2H4+NC10H20               6.3150e+05    2.000     12360.44
H+ETEROMPA=>H2+2CO+CH2O+C2H5+C2H4+NC10H20               1.2030e+07    2.000      3950.57
C2H3+ETEROMPA=>2CO+CH2O+C2H5+2C2H4+NC10H20              3.3910e+05    2.000      4871.29
C4H5+ETEROMPA=>2CO+CH2O+C2H5+C2H4+C4H6+NC10H20          1.3500e+05    2.000      4594.58
C3H5-S+ETEROMPA=>2CO+CH2O+C2H5+C2H4+C3H6+NC10H20        1.3500e+05    2.000      4594.58
C3H5-A+ETEROMPA=>2CO+CH2O+C2H5+C2H4+C3H6+NC10H20        2.6940e+05    2.000     12833.61
O+ETEROMPA=>OH+2CO+CH2O+C2H5+C2H4+NC10H20               6.7670e+06    2.000      2579.54
CH3O+ETEROMPA=>2CO+CH3OH+CH2O+C2H5+C2H4+NC10H20         2.1400e+05    2.000      1583.56
CH2OH+ETEROMPA=>2CO+CH3OH+CH2O+C2H5+C2H4+NC10H20        1.4140e+05    2.000     10472.57
CH3CO+ETEROMPA=>2CO+CH2O+C2H5+C2H4+CH3CHO+NC10H20       6.7670e+05    2.000     14065.90
HCCO+ETEROMPA=>2CO+CH2O+C2H5+C2H4+CH2CO+NC10H20         2.1400e+05    2.000      5333.37
CH3O2+ETEROMPA=>2CO+CH3O2H+CH2O+C2H5+C2H4+NC10H20       3.8050e+05    2.000     12360.44
C2H5O2+ETEROMPA=>2CO+CH2O+C2H5+C2H5O2H+C2H4+NC10H20     3.8050e+05    2.000     12360.44
C6H5O+ETEROMPA=>2CO+CH2O+C2H5+C2H4+C6H5OH+NC10H20       1.3500e+05    2.000     12549.65
NC10H19+ETEROMPA=>2CO+CH2O+C2H5+C2H4+2NC10H20           1.3500e+05    2.000     10943.77
O2+ALD9=>0.999999986474017HO2+1.000000027051967CO+0.666666901117047NC7H15+0.333333166512870NC10H21 3.4080e+07    2.000     40722.49
HO2+ALD9=>0.999999988600858H2O2+1.000000022798283CO+0.666666902248927NC7H15+0.333333166145923NC10H21 1.0780e+06    2.000     11887.73
OH+ALD9=>0.999999982716535H2O+1.000000017283464CO+0.666666902874016NC7H15+0.333333166259842NC10H21 7.9880e+06    2.000     -2259.83
C2H5+ALD9=>CO+0.999999959748428C2H6+0.666666908176101NC7H15+0.333333172327044NC10H21 4.5970e+05    2.000      7658.07
CH3+ALD9=>CO+0.999999962337662CH4+0.666666905194805NC7H15+0.333333170129870NC10H21 7.8060e+05    2.000      4871.29
CH2CHO+ALD9=>1.000000037043796CO+0.999999962956204CH3CHO+0.666666901277372NC7H15+0.333333172810219NC10H21 4.5970e+05    2.000     11415.50
HCO+ALD9=>1.000000034853420CO+0.999999965146580CH2O+0.666666899022801NC7H15+0.333333170684039NC10H21 2.5260e+06    2.000     12360.44
H+ALD9=>0.999999964628099H2+CO+0.666666902479339NC7H15+0.333333168264463NC10H21 4.8130e+07    2.000      3950.57
C2H3+ALD9=>CO+1.000000129411765C2H4+0.666666752941177NC7H15+0.333333247058823NC10H21 1.3570e+06    2.000      4871.29
C4H5+ALD9=>CO+1.000000028382840C4H6+0.666666893729373NC7H15+0.333333163036303NC10H21 5.4010e+05    2.000      4594.58
C3H5-S+ALD9=>CO+1.000000122222229C3H6+0.666666788888884NC7H15+0.333333211111113NC10H21 5.4010e+05    2.000      4594.58
C3H5-A+ALD9=>CO+1.000000122222229C3H6+0.666666788888884NC7H15+0.333333211111113NC10H21 1.0780e+06    2.000     12833.61
O+ALD9=>0.999999977306904OH+1.000000022693096CO+0.666666901161996NC7H15+0.333333166917293NC10H21 2.7070e+07    2.000      2579.54
CH3O+ALD9=>1.000000017818484CO+0.999999982181515CH3OH+0.666666904246461NC7H15+0.333333167027477NC10H21 8.5590e+05    2.000      1583.56
CH2OH+ALD9=>1.000000017818484CO+0.999999982181515CH3OH+0.666666904246461NC7H15+0.333333167027477NC10H21 5.6550e+05    2.000     10472.57
CH3CO+ALD9=>1.000000037043796CO+0.999999962956204CH3CHO+0.666666901277372NC7H15+0.333333172810219NC10H21 2.7070e+06    2.000     14065.90
HCCO+ALD9=>0.999999945000000CO+1.000000055000000CH2CO+0.666666685000000NC7H15+0.333333315000000NC10H21 8.5590e+05    2.000      5333.37
CH3O2+ALD9=>1.000000023259127CO+0.999999988370436CH3O2H+0.666666903134461NC7H15+0.333333166642921NC10H21 1.5220e+06    2.000     12360.44
C2H5O2+ALD9=>1.000000023738214CO+0.999999988130893C2H5O2H+0.666666904048808NC7H15+0.333333167165835NC10H21 1.5220e+06    2.000     12360.44
C6H5O+ALD9=>0.999999984578543CO+0.666666897988506NC7H15+1.000000015421457C6H5OH+0.333333163697318NC10H21 5.4010e+05    2.000     12549.65
NC10H19+ALD9=>CO+0.666666842105261NC7H15+1.000000052631582NC10H20+0.333333157894736NC10H21 5.4010e+05    2.000     10943.77
O2+MEALD9=>0.999999981813037HO2+1.000000013564758CO+1.000000011404584CO2+0.666666902075276NC7H15+0.333333166050373NC10H21 3.4080e+07    2.000     40722.49
HO2+MEALD9=>0.999999984920874H2O2+1.000000008700884CO+1.000000010728684CO2+0.666666903201155NC7H15+0.333333165816234NC10H21 1.0780e+06    2.000     11887.73
OH+MEALD9=>0.999999979230944H2O+1.000000007293557CO+1.000000006737749CO2+0.666666903346189NC7H15+0.333333166254537NC10H21 7.9880e+06    2.000     -2259.83
C2H5+MEALD9=>1.000000001360545CO+0.999999999319727CO2+0.999999960544216C2H6+0.666666908163265NC7H15+0.333333172108844NC10H21 4.5970e+05    2.000      7658.07
CH3+MEALD9=>1.000000004560261CO+0.999999997719870CO2+0.999999964850459CH4+0.666666905241338NC7H15+0.333333169618004NC10H21 7.8060e+05    2.000      4871.29
CH2CHO+MEALD9=>1.000000031563248CO+1.000000006205251CO2+0.999999956026251CH3CHO+0.666666901730310NC7H15+0.333333173806683NC10H21 4.5970e+05    2.000     11415.50
HCO+MEALD9=>1.000000031891892CO+1.000000003135135CO2+0.999999961837838CH2O+0.666666899135135NC7H15+0.333333170918919NC10H21 2.5260e+06    2.000     12360.44
H+MEALD9=>0.999999968714479H2+1.000000007848444CO+0.999999996075778CO2+0.666666902706360NC7H15+0.333333167713126NC10H21 4.8130e+07    2.000      3950.57
C2H3+MEALD9=>1.000000064928295CO+0.999999967535852CO2+0.999999991916559C2H4+0.666666888526727NC7H15+0.333333176401565NC10H21 1.3570e+06    2.000      4871.29
C4H5+MEALD9=>1.000000020468840CO+0.999999989765580CO2+1.000000019668383C4H6+0.666666895654660NC7H15+0.333333164150943NC10H21 5.4010e+05    2.000      4594.58
C3H5-S+MEALD9=>1.000000066666670CO+0.999999966666665CO2+0.999999988888890C3H6+0.666666888888888NC7H15+0.333333177777778NC10H21 5.4010e+05    2.000      4594.58
C3H5-A+MEALD9=>1.000000066666670CO+0.999999966666665CO2+0.999999988888890C3H6+0.666666888888888NC7H15+0.333333177777778NC10H21 1.0780e+06    2.000     12833.61
O+MEALD9=>0.999999973272184OH+1.000000014910410CO+1.000000005908703CO2+0.666666901493174NC7H15+0.333333166872867NC10H21 2.7070e+07    2.000      2579.54
CH3O+MEALD9=>1.000000004950495CO+1.000000008765999CO2+0.999999977517508CH3OH+0.666666905071239NC7H15+0.333333167326733NC10H21 8.5590e+05    2.000      1583.56
CH2OH+MEALD9=>1.000000004950495CO+1.000000008765999CO2+0.999999977517508CH3OH+0.666666905071239NC7H15+0.333333167326733NC10H21 5.6550e+05    2.000     10472.57
CH3CO+MEALD9=>1.000000031563248CO+1.000000006205251CO2+0.999999956026251CH3CHO+0.666666901730310NC7H15+0.333333173806683NC10H21 2.7070e+06    2.000     14065.90
HCCO+MEALD9=>1.000000034779794CO+0.999999969041449CO2+1.000000027137308CH2CO+0.666666892422279NC7H15+0.333333169494819NC10H21 8.5590e+05    2.000      5333.37
CH3O2+MEALD9=>1.000000007032579CO+1.000000012470855CO2+0.999999984012855CH3O2H+0.666666904442624NC7H15+0.333333166538534NC10H21 1.5220e+06    2.000     12360.44
C2H5O2+MEALD9=>1.000000005347594CO+1.000000014280056CO2+0.999999983046147C2H5O2H+0.666666905783323NC7H15+0.333333167379679NC10H21 1.5220e+06    2.000     12360.44
C6H5O+MEALD9=>1.000000005999472CO+0.999999991271097CO2+0.666666899643987NC7H15+1.000000011458334C6H5OH+0.333333163647152NC10H21 5.4010e+05    2.000     12549.65
NC10H19+MEALD9=>1.000000078162010CO+0.999999960918995CO2+0.666666891283751NC7H15+0.999999985315018NC10H20+0.333333186878256NC10H21 5.4010e+05    2.000     10943.77
O2+MDKETO=>OH+HO2+CO+CH2O+C7H15COCHO                    3.4080e+06    2.000     38570.96
HO2+MDKETO=>OH+H2O2+CO+CH2O+C7H15COCHO                  1.0780e+05    2.000     10318.80
OH+MDKETO=>H2O+OH+CO+CH2O+C7H15COCHO                    7.9880e+05    2.000     -3152.53
C2H5+MDKETO=>OH+CO+CH2O+C2H6+C7H15COCHO                 4.5970e+04    2.000      6224.33
CH3+MDKETO=>OH+CO+CH4+CH2O+C7H15COCHO                   7.8060e+04    2.000      3544.16
CH2CHO+MDKETO=>OH+CO+CH2O+CH3CHO+C7H15COCHO             4.5970e+04    2.000      9860.46
HCO+MDKETO=>OH+CO+2CH2O+C7H15COCHO                      2.5260e+05    2.000     10777.87
H+MDKETO=>H2+OH+CO+CH2O+C7H15COCHO                      4.8130e+06    2.000      2663.07
C2H3+MDKETO=>OH+CO+CH2O+C2H4+C7H15COCHO                 1.3570e+05    2.000      3544.16
C4H5+MDKETO=>OH+CO+CH2O+C4H6+C7H15COCHO                 5.4010e+04    2.000      3279.08
C3H5-S+MDKETO=>OH+CO+CH2O+C3H6+C7H15COCHO               5.4010e+04    2.000      3279.08
C3H5-A+MDKETO=>OH+CO+CH2O+C3H6+C7H15COCHO               1.0780e+05    2.000     11237.64
O+MDKETO=>2OH+CO+CH2O+C7H15COCHO                        2.7070e+06    2.000      1356.53
CH3O+MDKETO=>OH+CO+CH3OH+CH2O+C7H15COCHO                8.5590e+04    2.000       412.55
CH2OH+MDKETO=>OH+CO+CH3OH+CH2O+C7H15COCHO               5.6550e+04    2.000      8946.08
CH3CO+MDKETO=>OH+CO+CH2O+CH3CHO+C7H15COCHO              2.7070e+05    2.000     12436.07
HCCO+MDKETO=>OH+CO+CH2O+CH2CO+C7H15COCHO                8.5590e+04    2.000      3987.27
CH3O2+MDKETO=>OH+CO+CH3O2H+CH2O+C7H15COCHO              1.5220e+05    2.000     10777.87
C2H5O2+MDKETO=>OH+CO+CH2O+C2H5O2H+C7H15COCHO            1.5220e+05    2.000     10777.87
C6H5O+MDKETO=>OH+CO+CH2O+C6H5OH+C7H15COCHO              5.4010e+04    2.000     10961.70
NC10H19+MDKETO=>OH+CO+CH2O+NC10H20+C7H15COCHO           5.4010e+04    2.000      9402.87
END
