# Supplementary material for: Kinetic Modeling of the Ignition of Droplets of Fast Pyrolysis Bio-oil: Effect of Initial Diameter and Fuel Composition
Source: Ind Eng Chem Res. 2021 Mar 15;60(18):6719–29. doi: 10.1021/acs.iecr.0c05981 (PMC8154438; doi:10.1021/acs.iecr.0c05981)
Supplement: Supplementary file 2 — ie0c05981_si_002.zip [file ie0c05981_si_002.zip › thermo.dat]

! THERMO DATA OF THE KINETIC MECHANISM OF PAPER :
!
!Kinetic modeling of the ignition of droplets of fast pyrolysis bio-oil: effect of initial diameter and fuel composition.
!Alessandro Stagni, Raffaela Calabria, Alessio Frassoldati, Alberto Cuoci, Tiziano Faravelli, Fabio Chiariello, Patrizio Massoli
!
!submitted to: Industrial & Engineering Chemistry Research  -  Special Issue Enrico Tronconi Festschrift
!
!
THERMO ALL
270.   1000.   3500. 
AR                      AR  1               G    200.00   3500.00 1000.00      1
 2.50020265e+00-5.42754118e-07 4.57710824e-10-1.53917535e-13 1.78608587e-17    2
-7.45429770e+02 4.37863370e+00 2.49980451e+00 1.04980647e-06-1.93113006e-09    3
 1.43864306e-12-3.80279289e-16-7.45350142e+02 4.38055449e+00                   4
N2                      N   2               G    200.00   3500.00 1000.00      1
 2.86705237e+00 1.54614237e-03-5.84320220e-07 1.02525351e-10-6.87117091e-15    2
-8.88091985e+02 6.35154244e+00 3.75165514e+00-1.99226869e-03 4.72329636e-06    3
-3.43588570e-09 8.77731593e-13-1.06501254e+03 2.08384546e+00                   4
HE                      HE  1               G    200.00   3500.00 1000.00      1
 2.50028359e+00-7.18471375e-07 5.99685702e-10-2.00458029e-13 2.31417150e-17    2
-7.45453089e+02 9.27233751e-01 2.49971505e+00 1.55569514e-06-2.81156408e-09    3
 2.07370849e-12-5.45399915e-16-7.45339381e+02 9.29976636e-01                   4
H2                      H   2               G    200.00   3500.00 1000.00      1
 3.97161381e+00-1.44148688e-03 1.56248342e-06-5.19085786e-10 5.86218466e-14    2
-1.16573011e+03-6.62288576e+00 3.03115666e+00 2.32034174e-03-4.08025952e-06    3
 3.24274284e-09-8.81835310e-13-9.77638676e+02-2.08572362e+00                   4
H                       H   1               G    200.00   3500.00 1000.00      1
 2.50042553e+00-1.02575679e-06 8.34881423e-10-2.74914249e-13 3.14676903e-17    2
 2.54736098e+04-4.48949941e-01 2.49959101e+00 2.31230753e-06-4.17221507e-09    3
 3.06315008e-12-8.03048392e-16 2.54737767e+04-4.44923883e-01                   4
O2                      O   2               G    200.00   3500.00 1000.00      1
 2.65938544e+00 2.84309875e-03-1.78721131e-06 5.35030074e-10-5.83386805e-14    2
-8.76533747e+02 8.81275457e+00 3.43324602e+00-2.52343589e-04 2.85595221e-06    3
-2.56041227e-09 7.15521905e-13-1.03130586e+03 5.07932458e+00                   4
O                       O   1               G    200.00   3500.00 1000.00      1
 2.50518318e+00 7.18274075e-05-8.72697957e-08 3.28327158e-11-3.72698410e-15    2
 2.92429404e+04 5.12195346e+00 3.00862935e+00-1.94195728e-03 2.93340724e-06    3
-1.98095197e-09 4.99719188e-13 2.91422512e+04 2.69311670e+00                   4
H2O                     H   2O   1          G    200.00   3500.00 1000.00      1
 3.33911324e+00 1.65341899e-03 1.25490864e-07-1.70489005e-10 2.41757907e-14    2
-3.01285262e+04 3.26058181e+00 4.16994328e+00-1.66990116e-03 5.11047110e-06    3
-3.49380916e-09 8.55005830e-13-3.02946923e+04-7.47692860e-01                   4
OH                      H   1O   1          G    200.00   3500.00 1000.00      1
 3.54142511e+00-4.02539504e-04 8.28983436e-07-3.06007231e-10 3.59487658e-14    2
 3.47772231e+03 2.04510885e+00 3.97872055e+00-2.15172124e-03 3.45275604e-06    3
-2.05518897e-09 4.73244200e-13 3.39026323e+03-6.45888421e-02                   4
H2O2                    H   2O   2          G    200.00   3500.00 1000.00      1
 3.51570577e+00 6.39707142e-03-2.99616894e-06 7.29517164e-10-7.03368251e-14    2
-1.76035639e+04 6.37746731e+00 3.37185986e+00 6.97245505e-03-3.85924438e-06    3
 1.30490079e-09-2.14182732e-13-1.75747947e+04 7.07144066e+00                   4
HO2                     H   1O   2          G    200.00   3500.00 1000.00      1
 3.03708588e+00 4.39299607e-03-2.14979388e-06 5.79665495e-10-6.20606503e-14    2
 4.02463864e+02 9.05743987e+00 3.34368647e+00 3.16659373e-03-3.10190366e-07    3
-6.46736848e-10 2.44539935e-13 3.41143747e+02 7.57826927e+00                   4
CO                      C   1O   1          G    200.00   3500.00 1000.00      1
 2.74927144e+00 1.97303012e-03-9.35532999e-07 2.15339811e-10-1.95001372e-14    2
-1.41580635e+04 7.64609398e+00 3.73487888e+00-1.96939963e-03 4.97811162e-06    3
-3.72708993e-09 9.66107299e-13-1.43551849e+04 2.89110783e+00                   4
CO2                     C   1O   2          G    200.00   3500.00 1000.00      1
 3.48283436e+00 5.17896357e-03-2.78616320e-06 7.09950107e-10-6.92917649e-14    2
-4.86137714e+04 4.32520081e+00 2.13291201e+00 1.05786530e-02-1.08856973e-05    3
 6.10963951e-09-1.41921411e-12-4.83437869e+04 1.08377958e+01                   4
HOCO                    H   1C   1O   2     G    200.00   3500.00 1000.00      1
 3.62941626e+00 7.91104789e-03-4.31729387e-06 1.12102753e-09-1.11737220e-13    2
-2.32531468e+04 7.29008968e+00 2.16942654e+00 1.37510067e-02-1.30772322e-05    3
 6.96098639e-09-1.57172693e-12-2.29611489e+04 1.43336961e+01                   4
CH4                     C   1H   4          G    300.00   3500.00 1000.00      1
-2.78766620e-02 1.35843652e-02-5.93723188e-06 1.34285487e-09-1.19878985e-13    2
-9.41785360e+03 1.90235254e+01 2.88267749e+00 1.94214856e-03 1.15260930e-05    3
-1.02993617e-08 2.79067516e-12-9.99996443e+03 4.98178406e+00                   4
CH3                     C   1H   3          G    300.00   3500.00 1000.00      1
 2.82842765e+00 6.06294048e-03-2.14388982e-06 3.53043462e-10-2.24348430e-14    2
 1.65722320e+04 5.56146918e+00 3.51314489e+00 3.32407152e-03 1.96441363e-06    3
-2.38582550e-09 6.62282398e-13 1.64352885e+04 2.25810430e+00                   4
CH2                     C   1H   2          G    300.00   3500.00 1000.00      1
 3.61144334e+00 1.98287219e-03-1.85157084e-07-1.06869109e-10 2.02662526e-14    2
 4.58911873e+04 2.23720703e+00 3.76809065e+00 1.35628295e-03 7.54726772e-07    3
-7.33458347e-10 1.76913562e-13 4.58598578e+04 1.48147432e+00                   4
CH2(S)                  C   1H   2          G    300.00   3500.00 1000.00      1
 2.72386204e+00 3.73363808e-03-1.41602306e-06 2.93915887e-10-2.57909868e-14    2
 5.06549407e+04 6.30718444e+00 4.13577387e+00-1.91400925e-03 7.05544794e-06    3
-5.35373144e-09 1.38612085e-12 5.03725583e+04-5.04473991e-01                   4
C                       C   1               G    200.00   3500.00 1000.00      1
 2.48826613e+00 5.29836311e-05-7.69067096e-08 4.01504569e-11-5.38936819e-15    2
 8.54529125e+04 4.82838044e+00 2.52657882e+00-1.00267139e-04 1.52969446e-07    3
-1.13100313e-10 3.29233244e-14 8.54452500e+04 4.64354385e+00                   4
CH                      C   1H   1          G    300.00   3500.00 1000.00      1
 3.20513701e+00 3.05240694e-04 6.19475103e-07-2.74434122e-10 3.33248408e-14    2
 7.07565180e+04 3.70061657e+00 3.94668100e+00-2.66093527e-03 5.06873905e-06    3
-3.24061009e-09 7.74868833e-13 7.06082092e+04 1.23095459e-01                   4
CH3O2H                  C   1H   4O   2     G    300.00   3500.00 1000.00      1
 6.76730525e+00 1.05753234e-02-4.34699582e-06 8.72373808e-10-7.04336957e-14    2
-1.79167981e+04-8.90552291e+00 2.79011512e-01 3.65284983e-02-4.32767582e-05    3
 2.68255488e-08-6.55872743e-12-1.66191393e+04 2.23967438e+01                   4
CH3O2                   C   1H   3O   2     G    300.00   3500.00 1000.00      1
 2.21424919e+00 1.54350362e-02-7.88378140e-06 1.92425016e-09-1.81667013e-13    2
 1.58717997e+02 1.54935225e+01 1.31969541e+00 1.90132513e-02-1.32511041e-05    3
 5.50246530e-09-1.07622080e-12 3.37628754e+02 1.98092274e+01                   4
CH3OH                   C   1H   4O   1     G    300.00   3500.00 1000.00      1
 8.40274234e-01 1.60125756e-02-7.82860731e-06 1.87112323e-09-1.76186389e-13    2
-2.50583708e+04 1.97380906e+01 1.19628211e+00 1.45885441e-02-5.69256006e-06    3
 4.47091727e-10 1.79821486e-13-2.51295723e+04 1.80205584e+01                   4
CH3O                    C   1H   3O   1     G    300.00   3500.00 1000.00      1
 2.10771029e+00 1.29835615e-02-6.74381555e-06 1.67530979e-09-1.61337318e-13    2
 1.33576602e+03 1.24419028e+01 5.29433513e-01 1.92966686e-02-1.62134762e-05    3
 7.98841688e-09-1.73961409e-12 1.65142138e+03 2.00561759e+01                   4
CH2OH                   C   1H   3O   1     G    300.00   3500.00 1000.00      1
 3.99199479e+00 8.24514278e-03-3.74171353e-06 8.35760117e-10-7.47859226e-14    2
-3.66386292e+03 4.14329233e+00 1.95927202e+00 1.63760339e-02-1.59380502e-05    3
 8.96665120e-09-2.10750869e-12-3.25731836e+03 1.39500047e+01                   4
CH2O                    C   1H   2O   1     G    300.00   3500.00 1000.00      1
 1.10336578e+00 1.05898706e-02-5.50006141e-06 1.36817659e-09-1.32073317e-13    2
-1.38262273e+04 1.72361441e+01 2.71284956e+00 4.15193548e-03 4.15684130e-06    3
-5.06975855e-09 1.47741047e-12-1.41481241e+04 9.47131519e+00                   4
HCO                     C   1H   1O   1     G    200.00   3500.00 1000.00      1
 2.33826080e+00 5.89144486e-03-3.15524538e-06 8.68926447e-10-9.09364592e-14    2
 4.14452190e+03 1.21483964e+01 3.72526060e+00 3.43445675e-04 5.16675340e-06    3
-4.67907274e-09 1.29606334e-12 3.86712195e+03 5.45692414e+00                   4
HO2CHO                  C   1H   2O   3     G    300.00   3500.00 1000.00      1
 4.69943850e+00 1.46287337e-02-8.54264257e-06 2.27892321e-09-2.28130947e-13    2
-3.60050136e+04 6.12188090e+00 1.56522804e+00 2.71655755e-02-2.73479054e-05    3
 1.48157651e-08-3.36234141e-12-3.53781716e+04 2.12426347e+01                   4
HOCHO                   H   2C   1O   2     G    200.00   3500.00 1000.00      1
 1.79305063e+00 1.26023302e-02-6.92419558e-06 1.81683177e-09-1.82863933e-13    2
-4.65561795e+04 1.60541643e+01 2.07216639e+00 1.14858672e-02-5.24950101e-06    3
 7.00368724e-10 9.62518282e-14-4.66120026e+04 1.47075921e+01                   4
OCHO                    C   1O   2H   1     G    200.00   3500.00 1000.00      1
 2.33669598e+00 9.53481160e-03-4.95995452e-06 1.24209867e-09-1.21311602e-13    2
-1.66310460e+04 1.48224316e+01 3.66617172e+00 4.21690863e-03 3.01689994e-06    3
-4.07580430e-09 1.20816414e-12-1.68969411e+04 8.40847964e+00                   4
C2H6                    C   2H   6          G    300.00   3500.00 1000.00      1
 3.66813499e-01 2.30966651e-02-1.11488081e-05 2.61949334e-09-2.42801120e-13    2
-1.11434072e+04 1.90142963e+01-1.55096524e-01 2.51843052e-02-1.42802683e-05    3
 4.70713343e-09-7.64711144e-13-1.10390252e+04 2.15322105e+01                   4
C2H5                    C   2H   5          G    300.00   3500.00 1000.00      1
 1.53596407e+00 1.82380125e-02-8.67505876e-06 2.01395687e-09-1.85024575e-13    2
 1.31665707e+04 1.53092058e+01 5.08536991e-01 2.23477208e-02-1.48396213e-05    3
 6.12366520e-09-1.21245166e-12 1.33720561e+04 2.02659476e+01                   4
C2H5O2H                 C   2H   6O   2     G    300.00   3500.00 1000.00      1
 4.92047958e+00 2.47164365e-02-1.25465944e-05 3.07537687e-09-2.94426860e-13    2
-2.21903576e+04 2.49011127e+00-2.07689499e+00 5.27059348e-02-5.45308418e-05    3
 3.10648752e-08-7.29180143e-12-2.07908827e+04 3.62483987e+01                   4
C2H5O2                  C   2H   5O   2     G    300.00   3500.00 1000.00      1
 4.60562968e+00 2.25967439e-02-1.15227167e-05 2.82060035e-09-2.69218834e-13    2
-5.92353417e+03 4.17931451e+00-1.03561220e+00 4.51617114e-02-4.53701680e-05    3
 2.53855679e-08-5.91046072e-12-4.79528580e+03 3.13950457e+01                   4
C2H4                    C   2H   4          G    300.00   3500.00 1000.00      1
 1.42379559e+00 1.58632721e-02-7.65252925e-06 1.79972583e-09-1.67027329e-13    2
 5.18357999e+03 1.36892461e+01-4.86711549e-01 2.35053006e-02-1.91155721e-05    3
 9.44175436e-09-2.07753446e-12 5.56568142e+03 2.29063386e+01                   4
C2H3                    C   2H   3          G    300.00   3500.00 1000.00      1
 2.76111934e+00 1.04254510e-02-4.72764610e-06 1.05548094e-09-9.41776452e-14    2
 3.43564408e+04 9.29185527e+00 8.13635728e-01 1.82153855e-02-1.64125478e-05    3
 8.84541539e-09-2.04166126e-12 3.47459375e+04 1.86873379e+01                   4
C2H2                    C   2H   2          G    300.00   3500.00 1000.00      1
 4.80685743e+00 4.48357890e-03-1.26690328e-06 1.31295700e-10-2.88314055e-16    2
 2.57239357e+04-4.75636924e+00 1.86666039e+00 1.62443671e-02-1.89080855e-05    3
 1.18920839e-08-2.94048535e-12 2.63119751e+04 9.42838188e+00                   4
C2H                     C   2H   1          G    300.00   3500.00 1000.00      1
 4.32328670e+00 2.40618979e-03-3.09319544e-07-1.14720914e-10 2.39153045e-14    2
 6.69396226e+04 3.49466571e-01 4.65853687e+00 1.06518911e-03 1.70218149e-06    3
-1.45572160e-09 3.59165477e-13 6.68725726e+04-1.26792172e+00                   4
C2H5OH                  C   2H   6O   1     G    300.00   3500.00 1000.00      1
 2.54501128e+00 2.36513681e-02-1.15835738e-05 2.76212526e-09-2.59108088e-13    2
-3.01005423e+04 1.23468342e+01-1.28678207e+00 3.89785415e-02-3.45743340e-05    3
 1.80892987e-08-4.09090145e-12-2.93341837e+04 3.08330221e+01                   4
C2H5O                   C   2H   5O   1     G    300.00   3500.00 1000.00      1
 1.63027916e+00 2.36535607e-02-1.24097582e-05 3.10708982e-09-2.99705891e-13    2
-3.07311232e+03 1.72782935e+01 2.37332540e+00 2.06813757e-02-7.95148075e-06    3
 1.34904856e-10 4.43340351e-13-3.22172157e+03 1.36935249e+01                   4
PC2H4OH                 C   2H   5O   1     G    300.00   3500.00 1000.00      1
 4.49145389e+00 1.72940449e-02-8.07040333e-06 1.84787187e-09-1.68149306e-13    2
-5.26150520e+03 5.09240784e+00 1.06238474e+00 3.10103215e-02-2.86448182e-05    3
 1.55641485e-08-3.59721845e-12-4.57569137e+03 2.16356843e+01                   4
SC2H4OH                 C   2H   5O   1     G    300.00   3500.00 1000.00      1
 3.73533301e+00 1.79483669e-02-8.37133379e-06 1.92334277e-09-1.75832163e-13    2
-8.59928789e+03 8.19697394e+00 5.23256628e-01 3.07966724e-02-2.76437921e-05    3
 1.47716483e-08-3.38790854e-12-7.95687261e+03 2.36933857e+01                   4
C2H4O2H                 C   2H   5O   2     G    300.00   3500.00 1000.00      1
 6.15122457e+00 2.02275066e-02-9.72580674e-06 2.29163570e-09-2.13409945e-13    2
 3.13901843e+03-4.73910037e+00 1.16614655e+00 4.01678187e-02-3.96362748e-05    3
 2.22319478e-08-5.19848796e-12 4.13603403e+03 1.93110194e+01                   4
C2H4O1-2                C   2H   4O   1     G    300.00   3500.00 1000.00      1
 1.43033004e+00 2.05840192e-02-1.05976110e-05 2.62263649e-09-2.52322057e-13    2
-7.74144624e+03 1.49606479e+01-3.22064194e+00 3.91879071e-02-3.85034429e-05    3
 2.12265244e-08-4.90329404e-12-6.81125185e+03 3.73988992e+01                   4
C2H3O1-2                C   2H   3O   1     G    200.00   3500.00 1000.00      1
 1.20417555e+00 1.87738559e-02-1.05148388e-05 2.79357699e-09-2.83362813e-13    2
 1.86386355e+04 1.82312019e+01 4.58043244e-02 2.34073408e-02-1.74650661e-05    3
 7.42706188e-09-1.44173404e-12 1.88703098e+04 2.38196735e+01                   4
CH3CHO                  C   2H   4O   1     G    300.00   3500.00 1000.00      1
 1.89371728e+00 1.91355647e-02-9.67562186e-06 2.35796592e-09-2.24323034e-13    2
-2.13544373e+04 1.55680500e+01 8.74968557e-01 2.32105595e-02-1.57881142e-05    3
 6.43296081e-09-1.24307176e-12-2.11506875e+04 2.04829237e+01                   4
CH3CO                   C   2H   3O   1     G    300.00   3500.00 1000.00      1
 2.33646855e+00 1.54238123e-02-7.89680213e-06 1.94039800e-09-1.85470194e-13    2
-2.58751609e+03 1.44989734e+01 1.31931690e+00 1.94924189e-02-1.39997121e-05    3
 6.00900463e-09-1.20262185e-12-2.38408576e+03 1.94061422e+01                   4
CH2CHO                  C   2H   3O   1     G    300.00   3500.00 1000.00      1
 4.39037352e+00 1.23115975e-02-6.06517471e-06 1.45333588e-09-1.36795968e-13    2
-4.24645226e+02 2.95508379e+00-1.21358468e-01 3.03585254e-02-3.31355666e-05    3
 1.95002638e-08-4.64852796e-12 4.77701172e+02 2.47215826e+01                   4
CH2CO                   C   2H   2O   1     G    300.00   3500.00 1000.00      1
 4.49389728e+00 8.97841917e-03-4.16631782e-06 9.42304195e-10-8.45931470e-14    2
-7.63091286e+03 1.92077112e+00 1.97769992e+00 1.90432086e-02-1.92635020e-05    3
 1.10070936e-08-2.60079051e-12-7.12767339e+03 1.40599689e+01                   4
HCCO                    C   2H   1O   1     G    300.00   3500.00 1000.00      1
 5.27506135e+00 5.03998647e-03-2.26032878e-06 4.97084711e-10-4.36088317e-14    2
 1.95897048e+04-2.02198575e+00 2.96592098e+00 1.42765479e-02-1.61151710e-05    3
 9.73364617e-09-2.35274920e-12 2.00515329e+04 9.11828171e+00                   4
HCOOH                   C   1H   2O   2     G    300.00   3500.00 1000.00      1
 2.50178277e+00 1.09226983e-02-5.58728155e-06 1.38197502e-09-1.33180155e-13    2
-4.67799216e+04 1.23021224e+01 8.28794067e-01 1.76146531e-02-1.56252138e-05    3
 8.07392985e-09-1.80616886e-12-4.64453239e+04 2.03733259e+01                   4
CH3CO3                  C   2H   3O   3     G    300.00   3500.00 1000.00      1
 5.38360158e+00 1.93702462e-02-1.00763725e-05 2.60753308e-09-2.69763480e-13    2
-2.39507994e+04 4.15623025e+00 1.82535575e+00 3.36032295e-02-3.14258475e-05    3
 1.68405164e-08-3.82800931e-12-2.32391503e+04 2.13227095e+01                   4
CH3CO3H                 C   2H   4O   3     G    300.00   3500.00 1000.00      1
 8.65723178e+00 1.88659213e-02-9.98674666e-06 2.53355341e-09-2.48198709e-13    2
-7.38973072e+04-1.73393682e+01-4.34371951e+00 7.08697265e-02-8.79924544e-05    3
 5.45373586e-08-1.32491500e-11-7.12971169e+04 4.53827065e+01                   4
CH3OCHO                 C   2H   4O   2     G    300.00   3500.00 1000.00      1
 5.67569761e+00-3.02135945e-02 6.27251087e-05-3.01724031e-08 4.33884177e-12    2
-4.09117026e+04 1.47898726e+01 2.43209832e+00-1.72391973e-02 4.32635129e-05    3
-1.71980059e-08 1.09524247e-12-4.02629828e+04 3.04383642e+01                   4
CH3OCO                  C   2H   3O   2     G    300.00   3500.00 1000.00      1
 2.44885796e+00 2.13741988e-02-1.21981561e-05 3.20315789e-09-3.17248328e-13    2
-2.07063321e+04 1.67098588e+01 3.66413202e+00 1.65131025e-02-4.90651170e-06    3
-1.65793836e-09 8.98025734e-13-2.09493869e+04 1.08468639e+01                   4
CH2OHCHO                C   2H   4O   2     G    300.00   3500.00 1000.00      1
 3.01926797e+00 2.05870062e-02-1.04778505e-05 2.58064491e-09-2.47949720e-13    2
-3.86558134e+04 1.41348230e+01 1.22494566e+00 2.77642955e-02-2.12437844e-05    3
 9.75793417e-09-2.04227203e-12-3.82969489e+04 2.27913910e+01                   4
CHOCHO                  C   2H   2O   2     G    300.00   3500.00 1000.00      1
 4.32899845e+00 1.57324838e-02-9.32939829e-06 2.54634688e-09-2.61059329e-13    2
-2.75742292e+04 3.40237081e+00-3.28831032e-01 3.43638017e-02-3.72763752e-05    3
 2.11776648e-08-4.91888881e-12-2.66426634e+04 2.58737056e+01                   4
O2C2H4O2H               C   2H   5O   4     G    300.00   3500.00 1000.00      1
 7.44563972e+00 2.57342005e-02-1.33281220e-05 3.28066021e-09-3.11506103e-13    2
-1.67540543e+04-1.44224448e+00 5.21637679e+00 3.46512522e-02-2.67036996e-05    3
 1.21977119e-08-2.54076903e-12-1.63082017e+04 9.31266051e+00                   4
HO2CH2CHO               C   2H   4O   3     G    300.00   3500.00 1000.00      1
 8.65723178e+00 1.88659213e-02-9.98674666e-06 2.53355341e-09-2.48198709e-13    2
-7.38973072e+04-1.73393682e+01-4.34371951e+00 7.08697265e-02-8.79924544e-05    3
 5.45373586e-08-1.32491500e-11-7.12971169e+04 4.53827065e+01                   4
C3H8                    C   3H   8          G    300.00   3500.00 1000.00      1
 1.42687582e+00 3.16199490e-02-1.54279984e-05 3.65492399e-09-3.40696787e-13    2
-1.44136411e+04 1.52846758e+01-2.22212506e+00 4.62159525e-02-3.73220037e-05    3
 1.82509275e-08-3.98969767e-12-1.36838409e+04 3.28889958e+01                   4
IC3H7                   C   3H   7          G    300.00   3500.00 1000.00      1
 4.66859317e-01 2.92066472e-02-1.42600486e-05 3.39025823e-09-3.17353347e-13    2
 9.49467448e+03 2.40254914e+01-6.31165423e-01 3.35987461e-02-2.08481970e-05    3
 7.78235720e-09-1.41537809e-12 9.71427943e+03 2.93228261e+01                   4
NC3H7                   C   3H   7          G    300.00   3500.00 1000.00      1
 2.62936301e+00 2.58481161e-02-1.21888250e-05 2.81485792e-09-2.57823145e-13    2
 1.02344250e+04 1.24472285e+01-9.60539810e-01 4.02077274e-02-3.37282420e-05    3
 1.71744692e-08-3.84772596e-12 1.09524055e+04 2.97664345e+01                   4
C3H6                    C   3H   6          G    298.00   3500.00 1000.00      1
 8.26249269e-01 2.74511351e-02-1.42649078e-05 3.58627186e-09-3.50002972e-13    2
 1.78022560e+03 1.96890454e+01 2.75572954e-02 3.06459030e-02-1.90570597e-05    3
 6.78103976e-09-1.14869495e-12 1.93996399e+03 2.35422725e+01                   4
C3H5-A                  C   3H   5          G    298.00   3500.00 1000.00      1
 3.05860520e+00 2.14260845e-02-1.09118675e-05 2.70312564e-09-2.61171588e-13    2
 1.92617918e+04 7.26793849e+00-1.49854773e+00 3.96546962e-02-3.82547851e-05    3
 2.09317374e-08-4.81832452e-12 2.01732224e+04 2.92535671e+01                   4
C3H5-S                  C   3H   5          G    300.00   3500.00 1000.00      1
 2.76858698e+00 2.09251587e-02-1.03932860e-05 2.49522706e-09-2.33580654e-13    2
 3.01576789e+04 1.08366968e+01 1.08779719e+00 2.76483178e-02-2.04780247e-05    3
 9.21838619e-09-1.91437044e-12 3.04938368e+04 1.89455359e+01                   4
C3H5-T                  C   3H   5          G    300.00   3500.00 1000.00      1
 1.41874182e+00 2.35357104e-02-1.19695789e-05 2.90044245e-09-2.72000083e-13    2
 2.87403173e+04 1.80964554e+01 2.12223879e+00 2.07217225e-02-7.74859704e-06    3
 8.64545567e-11 4.31496891e-13 2.85996179e+04 1.47024891e+01                   4
C3H5O                   C   3H   5O   1     G    300.00   3500.00 1000.00      1
 4.25800635e+00 2.33080300e-02-1.18302286e-05 2.91068450e-09-2.78346010e-13    2
 9.64421400e+03 5.71865962e+00-3.08743782e-01 4.15750305e-02-3.92307293e-05    3
 2.11776850e-08-4.84509614e-12 1.05575640e+04 2.77505892e+01                   4
C3H6O                   C   3H   6O   1     G    300.00   3500.00 1000.00      1
 2.64148106e+00 2.87042968e-02-1.45599164e-05 3.55833198e-09-3.39196030e-13    2
-1.32951571e+04 1.03486847e+01-3.22358866e+00 5.21645756e-02-4.97503347e-05    3
 2.70186108e-08-6.20426574e-12-1.21221432e+04 3.86442558e+01                   4
CH3CHCHO                C   3H   5O   1     G    300.00   3500.00 1000.00      1
 1.40624092e+00 2.93288488e-02-1.63965221e-05 4.28567688e-09-4.25118433e-13    2
-4.11704620e+03 1.86645610e+01 2.90383024e-01 3.37922804e-02-2.30916695e-05    3
 8.74910847e-09-1.54097633e-12-3.89387462e+03 2.40479304e+01                   4
AC4H7OOH                C   4H   8O   2     G    300.00   3500.00 1000.00      1
 5.52374219e+00 3.86905321e-02-1.89268634e-05 4.50387077e-09-4.19601891e-13    2
-9.81764916e+03 3.56543704e+00 6.15765318e-02 6.05391948e-02-5.16998574e-05    3
 2.63525334e-08-5.88176755e-12-8.72521602e+03 2.99172289e+01                   4
CH3CHCO                 C   3H   4O   1     G    300.00   3500.00 1000.00      1
 5.51255414e+00 1.80366515e-02-8.97250712e-06 2.15033977e-09-2.00809390e-13    2
-1.24037566e+04-2.71288456e+00 6.14724662e-01 3.76279694e-02-3.83594840e-05    3
 2.17416577e-08-5.09863887e-12-1.14241907e+04 2.09163114e+01                   4
AC3H5OOH                C   3H   6O   2     G    298.00   3500.00 1000.00      1
 5.95927978e+00 2.78196817e-02-1.47439550e-05 3.76682617e-09-3.71881026e-13    2
-8.07737147e+03-4.60782005e-01 3.95033370e+00 3.58554660e-02-2.67976314e-05    3
 1.18026105e-08-2.38082710e-12-7.67558225e+03 9.23122153e+00                   4
C3H6OH1-2               C   3H   7O   1     G    300.00   3500.00 1000.00      1
 2.42061455e+00 3.04532679e-02-1.52125435e-05 3.66932394e-09-3.44737247e-13    2
-9.72054042e+03 1.83349388e+01-3.62777047e-01 4.15868343e-02-3.19128931e-05    3
 1.48028903e-08-3.12812885e-12-9.16386210e+03 3.17631944e+01                   4
C3H6OH2-1               C   3H   7O   1     G    300.00   3500.00 1000.00      1
 4.58912655e+00 2.62066971e-02-1.30391498e-05 3.17777465e-09-3.00426542e-13    2
-1.48540878e+04 4.91847841e+00 1.00914620e-01 4.41595448e-02-3.99684214e-05    3
 2.11306224e-08-4.78863847e-12-1.39564454e+04 2.65715065e+01                   4
HOC3H6O2                C   3H   7O   3     G    300.00   3500.00 1000.00      1
 7.91741757e+00 3.06414679e-02-1.54784253e-05 3.77825347e-09-3.58704826e-13    2
-2.93433930e+04-7.52765162e+00 1.34749133e+00 5.69211729e-02-5.48979828e-05    3
 3.00579584e-08-6.92863107e-12-2.80294078e+04 2.41684447e+01                   4
SC3H5OH                 C   3H   6O   1     G    300.00   3500.00 1000.00      1
 5.86991793e+00 2.26970958e-02-1.09813561e-05 2.59554822e-09-2.40978673e-13    2
-2.15334532e+04-4.96563024e+00-1.29625992e+00 5.13618072e-02-5.39784232e-05    3
 3.12602596e-08-7.40715652e-12-2.01002176e+04 2.96070354e+01                   4
C3H5OH                  C   3H   6O   1     G    300.00   3500.00 1000.00      1
 3.48192428e+00 2.69919796e-02-1.32764580e-05 3.18526422e-09-3.00510655e-13    2
-1.98113120e+04 7.85766390e+00-4.05815384e-01 4.25429383e-02-3.66028960e-05    3
 1.87362229e-08-4.18825032e-12-1.90337641e+04 2.66137605e+01                   4
CH2CCH2OH               C   3H   5O   1     G    300.00   3500.00 1000.00      1
 3.36538982e+00 2.35830038e-02-1.21381378e-05 3.01345679e-09-2.89588007e-13    2
 1.16456963e+04 1.25837667e+01 2.20370343e+00 2.82297494e-02-1.91082562e-05    3
 7.66020236e-09-1.45127440e-12 1.18780336e+04 1.81882320e+01                   4
C3H4-P                  C   3H   4          G    300.00   3500.00 1000.00      1
 3.64132876e+00 1.63212897e-02-7.65968503e-06 1.75491262e-09-1.59432146e-13    2
 2.04713659e+04 4.35692073e+00 1.12143985e+00 2.64008454e-02-2.27790185e-05    3
 1.18344683e-08-2.67932106e-12 2.09753437e+04 1.65139281e+01                   4
C3H4-A                  C   3H   4          G    300.00   3500.00 1000.00      1
 3.75753601e+00 1.64601454e-02-7.83843015e-06 1.81737010e-09-1.66544420e-13    2
 2.10357553e+04 2.93308924e+00-3.81516441e-01 3.30163552e-02-3.26727449e-05    3
 1.83735799e-08-4.30559688e-12 2.18635658e+04 2.29016247e+01                   4
C3H3                    C   3H   3          G    300.00   3500.00 1000.00      1
 6.20452700e+00 9.52761250e-03-4.03702054e-06 8.33775018e-10-6.90789430e-14    2
 3.99150657e+04-7.46021879e+00 2.57680935e+00 2.40384831e-02-2.58033264e-05    3
 1.53446456e-08-3.69679659e-12 4.06406093e+04 1.00414218e+01                   4
C3H2                    C   3H   2          G    300.00   3500.00 1000.00      1
 5.26194924e+00 8.52224318e-03-4.13749322e-06 9.75027495e-10-9.04365493e-14    2
 6.12617484e+04-2.05256662e+00 1.53627395e+00 2.34249443e-02-2.64915450e-05    3
 1.58777287e-08-3.81611184e-12 6.20068835e+04 1.59216630e+01                   4
C3H3O                   H   3C   3O   1     G    298.15   3500.00 1000.00      1
 4.70101744e+00 1.84342403e-02-1.13746405e-05 3.63559346e-09-4.78364429e-13    2
 3.13251177e+04 2.30815921e+00 1.43703830e+00 3.14901569e-02-3.09585154e-05    3
 1.66915100e-08-3.74234357e-12 3.19779135e+04 1.80549718e+01                   4
C2H5CHO                 C   3H   6O   1     G    300.00   3500.00 1000.00      1
 2.47524932e+00 2.82127871e-02-1.40451540e-05 3.38694926e-09-3.20044642e-13    2
-2.42529820e+04 1.25271435e+01-8.53925054e-01 4.15294845e-02-3.40202002e-05    3
 1.67036467e-08-3.64921901e-12-2.35871471e+04 2.85884853e+01                   4
CH2CH2CHO               C   3H   5O   1     G    300.00   3500.00 1000.00      1
 1.49219066e+00 2.81548731e-02-1.54243292e-05 3.98703602e-09-3.93027811e-13    2
 5.99070036e+02 2.14526248e+01 1.64695202e+00 2.75358277e-02-1.44957611e-05    3
 3.36799059e-09-2.38266454e-13 5.68117764e+02 2.07059907e+01                   4
RALD3BG                 C   3H   5O   1     G    300.00   3500.00 1000.00      1
-4.47513415e+00 4.26196760e-02-2.36614346e-05 5.87994853e-09-5.50214132e-13    2
-2.72115516e+03 5.03843195e+01 8.54690568e+00-9.46848329e-03 5.44708043e-05    3
-4.62082108e-08 1.24718257e-11-5.32556313e+03-1.24394952e+01                   4
C2H3CHO                 C   3H   4O   1     G    300.00   3500.00 1000.00      1
 3.90636741e+00 2.19200236e-02-1.13064006e-05 2.79798543e-09-2.69118845e-13    2
-1.03645997e+04 8.35136671e+00-1.04191007e-01 3.79622572e-02-3.53697511e-05    3
 1.88402191e-08-4.27967727e-12-9.56248802e+03 2.76999928e+01                   4
CH3COCH3                C   3H   6O   1     G    300.00   3500.00 1000.00      1
 2.04469950e+00 2.86569236e-02-1.44702212e-05 3.52533432e-09-3.35416938e-13    2
-2.76828295e+04 1.57481781e+01-5.32978834e-01 3.89676370e-02-2.99362912e-05    3
 1.38360477e-08-2.91309527e-12-2.71672938e+04 2.81839860e+01                   4
CH3COCH2                C   3H   5O   1     G    300.00   3500.00 1000.00      1
 3.79246090e+00 2.22505009e-02-1.08884897e-05 2.59504176e-09-2.43364905e-13    2
-6.15973397e+03 8.88715731e+00 1.69505725e-01 3.67423216e-02-3.26262207e-05    3
 1.70868624e-08-3.86632008e-12-5.43514294e+03 2.63658217e+01                   4
NC4H10                  C   4H  10          G    300.00   3500.00 1000.00      1
 2.35388499e+00 4.08903901e-02-2.05872055e-05 5.05990883e-09-4.88652868e-13    2
-1.76221511e+04 1.21216135e+01-2.27783653e+00 5.94172762e-02-4.83775346e-05    3
 2.35867950e-08-5.12037440e-12-1.66958068e+04 3.44669925e+01                   4
PC4H9                   C   4H   9          G    300.00   3500.00 1000.00      1
 4.11447444e+00 3.12573883e-02-1.10158921e-05 1.02741673e-09 6.53178525e-14    2
 5.99919700e+03 6.86688632e+00-3.52151362e-02 4.78561466e-02-3.59140296e-05    3
 1.76261750e-08-4.08437172e-12 6.82913492e+03 2.68867398e+01                   4
SC4H9                   C   4H   9          G    300.00   3500.00 1000.00      1
 3.68481117e+00 3.14577326e-02-1.07440027e-05 8.20211819e-10 9.99432974e-14    2
 4.56496968e+03 9.00334510e+00 9.06492212e-01 4.25710085e-02-2.74139164e-05    3
 1.19334877e-08-2.67837566e-12 5.12063347e+03 2.24071281e+01                   4
IC4H10                  C   4H  10          G    300.00   3500.00 1000.00      1
 3.48552944e+00 3.67244926e-02-1.50914917e-05 2.37197793e-09-9.40317647e-14    2
-1.89919767e+04 4.66716360e+00-2.89309153e+00 6.22389765e-02-5.33632175e-05    3
 2.78864618e-08-6.47265274e-12-1.77162525e+04 3.54403226e+01                   4
IC4H9                   C   4H   9          G    300.00   3500.00 1000.00      1
 3.75924362e+00 3.42207504e-02-1.49490494e-05 2.73663311e-09-1.69458726e-13    2
 4.90543844e+03 6.77626922e+00-2.48795498e+00 5.92095448e-02-5.24322409e-05    3
 2.77254275e-08-6.41665732e-12 6.15487816e+03 3.69153912e+01                   4
TC4H9                   C   4H   9          G    300.00   3500.00 1000.00      1
 3.96164419e+00 3.37576038e-02-1.46521515e-05 2.65635700e-09-1.61643722e-13    2
 2.26117309e+03 4.15450600e+00-2.66960067e+00 6.02825832e-02-5.44396207e-05    3
 2.91813364e-08-6.79288858e-12 3.58742206e+03 3.61464292e+01                   4
IC4H8                   C   4H   8          G    300.00   3500.00 1000.00      1
 2.33586321e+00 3.49089949e-02-1.74912564e-05 4.21190201e-09-3.94355974e-13    2
-4.08571856e+03 1.20592681e+01 1.89887328e-01 4.34928984e-02-3.03671117e-05    3
 1.27958055e-08-2.54033186e-12-3.65652338e+03 2.24123612e+01                   4
IC4H7                   C   4H   7          G    300.00   3500.00 1000.00      1
 1.34827473e+00 3.62904062e-02-1.72588317e-05 3.58888669e-09-2.72722834e-13    2
 1.31055334e+04 1.91980938e+01 1.98784454e+00 3.37321270e-02-1.34214128e-05    3
 1.03060745e-09 3.66846975e-13 1.29776194e+04 1.61125392e+01                   4
IC4H7O                  C   4H   7O   1     G    300.00   3500.00 1000.00      1
 4.04862755e+00 3.39154835e-02-1.76145952e-05 4.38170780e-09-4.20845201e-13    2
 4.31747737e+03 7.79897229e+00 5.59739051e-01 4.78710375e-02-3.85479262e-05    3
 1.83372618e-08-3.90973370e-12 5.01525507e+03 2.46308426e+01                   4
C4H8-1                  C   4H   8          G    300.00   3500.00 1000.00      1
 2.19124659e+00 3.53625214e-02-1.78730213e-05 4.33702983e-09-4.08570545e-13    2
-2.26794150e+03 1.44172406e+01-1.90759229e+00 5.17578769e-02-4.24660546e-05    3
 2.07323854e-08-4.50740943e-12-1.44817372e+03 3.41917689e+01                   4
C4H8-2                  C   4H   8          G    300.00   3500.00 1000.00      1
 1.32435491e+00 3.65020889e-02-1.85454670e-05 4.52136308e-09-4.27452186e-13    2
-3.25439135e+03 1.77700341e+01 5.97487721e-01 3.94095577e-02-2.29066702e-05    3
 7.42883185e-09-1.15431938e-12-3.10901791e+03 2.12767482e+01                   4
C4H71-3                 C   4H   7          G    300.00   3500.00 1000.00      1
 4.06572252e+00 2.87122498e-02-1.28245216e-05 2.49489124e-09-1.76007045e-13    2
 1.35007388e+04 4.85121143e+00-2.50769203e+00 5.50059080e-02-5.22650089e-05    3
 2.87885494e-08-6.74942159e-12 1.48154217e+04 3.65641368e+01                   4
C4H71-4                 C   4H   7          G    300.00   3500.00 1000.00      1
 3.54821742e+00 2.93873614e-02-1.31465649e-05 2.53982506e-09-1.75603937e-13    2
 2.17314331e+04 8.85065454e+00-1.51318631e+00 4.96329764e-02-4.35149873e-05    3
 2.27854400e-08-5.23700767e-12 2.27437139e+04 3.32690018e+01                   4
C4H71-O                 C   4H   7O   1     G    300.00   3500.00 1000.00      1
 4.81805840e+00 3.46949720e-02-1.88887837e-05 4.87320060e-09-4.80292644e-13    2
 3.39492334e+03 2.67790078e+00-3.78006984e+00 6.90874850e-02-7.04775531e-05    3
 3.92657136e-08-9.07842089e-12 5.11454899e+03 4.41588994e+01                   4
C4H6                    C   4H   6          G    200.00   3500.00 1000.00      1
 1.72550693e+00 3.00435078e-02-1.56828140e-05 3.96224681e-09-3.89055988e-13    2
 1.15737624e+04 1.70192501e+01 4.75978286e-01 3.50416224e-02-2.31799859e-05    3
 8.96036140e-09-1.63858463e-12 1.18236681e+04 2.30475036e+01                   4
C4H5                    C   4H   5          G    300.00   3500.00 1000.00      1
 3.56620517e+00 2.81239181e-02-1.59714477e-05 4.23605578e-09-4.30144429e-13    2
 4.10098095e+04 8.35204443e+00-1.03837964e+00 4.65422574e-02-4.35989566e-05    3
 2.26543950e-08-5.03472924e-12 4.19307265e+04 3.05665045e+01                   4
C4H4                    C   4H   4          G    300.00   3500.00 1000.00      1
 5.54959250e+00 1.71199244e-02-7.91682494e-06 1.79492528e-09-1.61879691e-13    2
 3.20733077e+04-3.54256937e+00-3.36591860e-01 4.06646619e-02-4.32339311e-05    3
 2.53396627e-08-6.04806405e-12 3.32505446e+04 2.48548676e+01                   4
C4H3                    C   4H   3          G    300.00   3500.00 1000.00      1
 6.32602915e+00 1.50666431e-02-7.84822917e-06 1.97384505e-09-1.95075319e-13    2
 6.27100205e+04-5.88700926e+00 1.19279051e+00 3.55995977e-02-3.86476610e-05    3
 2.25067996e-08-5.32831396e-12 6.37366682e+04 1.88778999e+01                   4
C4H2                    C   4H   2          G    300.00   3500.00 1000.00      1
 8.13902519e+00 7.73638758e-03-3.03948224e-06 5.68525328e-10-4.20892785e-14    2
 5.24467566e+04-1.89894455e+01 2.85816547e+00 2.88598264e-02-3.47246405e-05    3
 2.16919642e-08-5.32294900e-12 5.35029285e+04 6.48765004e+00                   4
C6H6                    C   6H   6          G    300.00   3500.00 1000.00      1
 3.35820800e+00 3.69637023e-02-1.94355923e-05 4.87762780e-09-4.73317047e-13    2
 7.04386062e+03 1.89835961e+00-9.72054659e+00 8.92787207e-02-9.79081199e-05    3
 5.71926462e-08-1.35520716e-11 9.65961154e+03 6.49957903e+01                   4
FULVENE                 C   6H   6          G    200.00   3500.00 1000.00      1
 2.96285813e+00 3.82601935e-02-2.08536077e-05 5.42354906e-09-5.41892338e-13    2
 2.33500617e+04 7.06980411e+00-4.69453358e+00 6.88897603e-02-6.67979580e-05    3
 3.60531159e-08-8.19928404e-12 2.48815400e+04 4.40122927e+01                   4
C6H5                    C   6H   5          G    300.00   3500.00 1000.00      1
 3.69406143e+00 3.34842459e-02-1.78395799e-05 4.51926093e-09-4.41274823e-13    2
 3.76824946e+04 2.99244702e+00-9.43028000e+00 8.59816117e-02-9.65856285e-05    3
 5.70166266e-08-1.35656163e-11 4.03073629e+04 6.63098078e+01                   4
C5H6                    C   5H   6          G    200.00   3500.00 1000.00      1
 1.27914695e+00 3.77288105e-02-2.09426525e-05 5.50583680e-09-5.53554405e-13    2
 1.40655989e+04 1.47486951e+01-4.86268110e+00 6.22961228e-02-5.77936208e-05    3
 3.00731490e-08-6.69538246e-12 1.52939645e+04 4.43794652e+01                   4
C5H5                    C   5H   5          G    300.00   3500.00 1000.00      1
 4.21544295e+00 2.65168630e-02-1.24676964e-05 2.74577541e-09-2.33217420e-13    2
 2.90216185e+04 3.09224117e-01 1.32805109e+00 3.80664304e-02-2.97920476e-05    3
 1.42953428e-08-3.12060927e-12 2.95990969e+04 1.42392207e+01                   4
MCPTD                   C   6H   8          G    300.00   3500.00 1000.00      1
-2.23733130e+01 1.03110637e-01-6.57110279e-05 1.80392034e-08-1.79219313e-12    2
 1.72967873e+04 1.40266127e+02 1.68873224e+01-5.39319045e-02 1.69852785e-04    3
-1.39003339e-07 3.74684424e-11 9.44466019e+03-4.91437445e+01                   4
C10H8                   C  10H   8          G    300.00   3500.00 1000.00      1
 6.41851914e+00 5.68451250e-02-3.07405345e-05 7.84401577e-09-7.65558551e-13    2
 1.32864890e+04-1.34235110e+01-1.27894162e+01 1.33676866e-01-1.45988147e-04    3
 8.46757571e-08-1.99734939e-11 1.71280761e+04 7.92436738e+01                   4
NC3H7O2                 C   3H   7O   2     G    300.00   3500.00 1000.00      1
 4.71067217e+00 3.16092692e-02-1.56887639e-05 3.73254744e-09-3.45528968e-13    2
-7.57023665e+03 6.43839875e+00 8.20010391e-01 4.71719164e-02-3.90327346e-05    3
 1.92951946e-08-4.23619075e-12-6.79210429e+03 2.52085928e+01                   4
IC3H7O2                 C   3H   7O   2     G    300.00   3500.00 1000.00      1
 5.77701187e+00 3.01096651e-02-1.48221802e-05 3.50399621e-09-3.22911850e-13    2
-1.00882348e+04-3.86915535e-01 9.83331462e-02 5.28243800e-02-4.88942525e-05    3
 2.62187111e-08-6.00159058e-12-8.95249908e+03 2.70094267e+01                   4
C3H7OOH                 C   3H   8O   2     G    300.00   3500.00 1000.00      1
 4.33936396e+00 3.41965531e-02-1.69865218e-05 4.10039908e-09-3.88742093e-13    2
-2.47497226e+04 9.40966534e+00-2.47658279e+00 6.14603401e-02-5.78822023e-05    3
 3.13641861e-08-7.20468885e-12-2.33865332e+04 4.22926684e+01                   4
C3-OQOOH                C   3H   6O   3     G    300.00   3500.00 1000.00      1
 7.63159923e+00 3.08602498e-02-1.66640374e-05 4.22000568e-09-4.08317683e-13    2
-3.78302638e+04-7.09631879e+00-8.99851705e-01 6.49860536e-02-6.78527430e-05    3
 3.83458094e-08-8.93976862e-12-3.61239736e+04 3.40630003e+01                   4
CHOCH2CHO               C   3H   4O   2     G    300.00   3500.00 1000.00      1
 6.10043615e+00 2.13289976e-02-1.11521895e-05 2.79024722e-09-2.70599513e-13    2
-4.21806043e+04-3.68446168e+00-2.58960101e+00 5.60891462e-02-6.32924124e-05    3
 3.75503959e-08-8.96063667e-12-4.04425969e+04 3.82399443e+01                   4
CH2OHCH2CHO             C   3H   6O   2     G    300.00   3500.00 1000.00      1
 4.74996397e+00 2.79832436e-02-1.39994341e-05 3.39867847e-09-3.21381957e-13    2
-4.30530946e+04 6.88869067e+00 1.82522296e+00 3.96822076e-02-3.15478802e-05    3
 1.50976425e-08-3.24612297e-12-4.24681464e+04 2.09988754e+01                   4
CH3CO2H                 C   2H   4O   2     G    300.00   3500.00 1000.00      1
 1.63543567e+00 2.62086808e-02-1.45600919e-05 3.74349954e-09-3.66788763e-13    2
-5.36172321e+04 1.73084224e+01-1.43046382e+00 3.84722788e-02-3.29554889e-05    3
 1.60070975e-08-3.43268825e-12-5.30040522e+04 3.20996152e+01                   4
HCO3                    C   1H   1O   3     G    300.00   3500.00 1000.00      1
 4.87609252e+00 1.03774758e-02-5.68750745e-06 1.46796502e-09-1.45043212e-13    2
-1.50841504e+04 2.58751609e+00 1.57311555e+00 2.35893837e-02-2.55053693e-05    3
 1.46798729e-08-3.44802018e-12-1.44235550e+04 1.85224706e+01                   4
HCO3H                   C   1H   2O   3     G    300.00   3500.00 1000.00      1
 4.69942994e+00 1.46287592e-02-8.54266705e-06 2.27893176e-09-2.28131954e-13    2
-3.60050116e+04 6.12192413e+00 1.56523191e+00 2.71655514e-02-2.73478552e-05    3
 1.48157239e-08-3.36232998e-12-3.53781720e+04 2.12426179e+01                   4
CH2COOH                 C   2O   2H   3     G    298.00   3500.00 1000.00      1
 5.58080080e+00 1.49419163e-02-7.61789946e-06 2.04004436e-09-2.11797707e-13    2
-3.15553004e+04-2.98673962e+00-1.00563220e+00 4.12876483e-02-4.71364974e-05    3
 2.83857763e-08-6.79823070e-12-3.02380138e+04 2.87889923e+01                   4
CH2OHCOCH3              C   3H   6O   2     G    300.00   3500.00 1000.00      1
 6.35060399e+00 2.68183252e-02-1.32676748e-05 3.19372747e-09-3.01789781e-13    2
-4.62742572e+04-3.37750091e+00-6.14177238e-01 5.46774502e-02-5.50563622e-05    3
 3.10528524e-08-7.26657101e-12-4.48813009e+04 3.02235425e+01                   4
NC3-QOOH                C   3H   7O   2     G    300.00   3500.00 1000.00      1
 4.31330115e+00 3.41698740e-02-1.84708515e-05 4.72114368e-09-4.61361173e-13    2
-2.37675997e+03 1.12408721e+01 5.75295029e-01 4.91218985e-02-4.08988883e-05    3
 1.96731682e-08-4.19936729e-12-1.62915875e+03 2.92745909e+01                   4
IC3-QOOH                C   3H   7O   2     G    300.00   3500.00 1000.00      1
 7.69519618e+00 2.86957542e-02-1.47742777e-05 3.62781234e-09-3.44342790e-13    2
-4.23518501e+03-9.01310925e+00-1.86343465e+00 6.69302776e-02-7.21260627e-05    3
 4.18623357e-08-9.90297362e-12-2.32345884e+03 3.71017591e+01                   4
NC3-OOQOOH              C   3H   7O   4     G    300.00   3500.00 1000.00      1
 9.01393431e+00 3.40896586e-02-1.75528448e-05 4.28383803e-09-4.03372089e-13    2
-1.92597905e+04-8.91504859e+00 1.24406037e+00 6.51691543e-02-6.41720884e-05    3
 3.53633338e-08-8.17324603e-12-1.77058157e+04 2.85701018e+01                   4
IC3-OOQOOH              C   3H   7O   4     G    300.00   3500.00 1000.00      1
 1.01113173e+01 3.26052332e-02-1.67345706e-05 4.07693438e-09-3.83582695e-13    2
-2.17992525e+04-1.59456236e+01 1.96074643e-01 7.22662037e-02-7.62260264e-05    3
 4.37379049e-08-1.02988253e-11-1.98162040e+04 3.18896905e+01                   4
IC4-OQOOH               C   4H   8O   3     G    300.00   3500.00 1000.00      1
 7.27311279e+00 4.13399690e-02-2.20745770e-05 5.55173566e-09-5.34926068e-13    2
-4.00579976e+04-2.63621581e+00-1.31738647e+00 7.57019660e-02-7.36175726e-05    3
 3.99137327e-08-9.12542533e-12-3.83398978e+04 3.88079773e+01                   4
NC4-OQOOH               C   4H   8O   3     G    300.00   3500.00 1000.00      1
 8.78762612e+00 3.82800405e-02-1.98904265e-05 4.89348677e-09-4.63749358e-13    2
-4.16748794e+04-1.08133897e+01 9.82360563e-01 6.95011028e-02-6.67220199e-05    3
 3.61145490e-08-8.26901492e-12-4.01138263e+04 2.68425047e+01                   4
C4H9OOH                 C   4H  10O   2     G    300.00   3500.00 1000.00      1
 5.73356999e+00 4.51158576e-02-2.33619139e-05 5.74780822e-09-5.45508984e-13    2
-2.91521443e+04 2.34992094e+00-9.03576553e-01 7.16644438e-02-6.31847932e-05    3
 3.22963944e-08-7.18265552e-12-2.78247150e+04 3.43703164e+01                   4
C5EN-OQOOH-35           C   5H   8O   3     G    300.00   3500.00 1000.00      1
 8.20978684e+00 4.46575638e-02-2.40943998e-05 6.09666471e-09-5.89451926e-13    2
-3.17681531e+04-7.54475296e+00-1.03216423e+00 8.16253680e-02-7.95461062e-05    3
 4.30644690e-08-9.83140300e-12-2.99197629e+04 3.70423186e+01                   4
NEOC5H10-O              C   5H  10O   1     G    300.00   3500.00 1000.00      1
 3.68044085e+00 5.03041177e-02-2.68920722e-05 6.82934978e-09-6.65499947e-13    2
-2.03474538e+04 1.75624303e+00-1.02456539e+01 1.06008497e-01-1.10448640e-04    3
 6.25337286e-08-1.45915947e-11-1.75622348e+04 6.89416000e+01                   4
C4H8O                   C   4H   8O   1     G    300.00   3500.00 1000.00      1
 4.40708594e-01 4.55563088e-02-2.55014619e-05 6.60730826e-09-6.48365753e-13    2
-1.60155842e+04 2.16492801e+01-4.11464657e+00 6.37777294e-02-5.28335928e-05    3
 2.48287289e-08-5.20372091e-12-1.51045132e+04 4.36262355e+01                   4
NC5H10-O                C   5H  10O   1     G    300.00   3500.00 1000.00      1
 5.53059545e-01 5.60858685e-02-3.11064116e-05 8.00586344e-09-7.81935375e-13    2
-2.01252490e+04 2.20631020e+01-5.38238324e+00 7.98276397e-02-6.67190683e-05    3
 3.17476346e-08-6.71737816e-12-1.89381605e+04 5.06981824e+01                   4
NC5-OQOOH               C   5H  10O   3     G    300.00   3500.00 1000.00      1
 9.46197547e+00 4.74824182e-02-2.46090631e-05 6.04791066e-09-5.72987053e-13    2
-4.47642712e+04-1.25567764e+01 5.31053981e-01 8.32061041e-02-7.81945920e-05    3
 4.17715966e-08-9.50390854e-12-4.29780869e+04 3.05297572e+01                   4
NEOC5-OQOOH             C   5H  10O   3     G    300.00   3500.00 1000.00      1
 8.51629558e+00 5.07374627e-02-2.74725729e-05 7.00762252e-09-6.83277925e-13    2
-4.49073461e+04-1.07825383e+01-1.60676286e+00 9.12296964e-02-8.82109235e-05    3
 4.74998563e-08-1.08063364e-11-4.28827344e+04 3.80553670e+01                   4
NC5H11OOH               C   5H  12O   2     G    300.00   3500.00 1000.00      1
 6.59479964e+00 5.42024117e-02-2.80938091e-05 6.92267283e-09-6.58040935e-13    2
-3.34622464e+04-1.88748158e+00-2.44816979e+00 9.03742894e-02-8.23516257e-05    3
 4.30945505e-08-9.70101037e-12-3.16536525e+04 4.17396186e+01                   4
NC4-QOOH                C   4H   9O   2     G    300.00   3500.00 1000.00      1
 6.19385580e+00 4.15852041e-02-2.21194845e-05 5.58749508e-09-5.41761912e-13    2
-8.02927713e+03 1.91515184e+00-8.89388806e-01 6.99181825e-02-6.46189521e-05    3
 3.39204735e-08-7.62500651e-12-6.61262821e+03 3.60877125e+01                   4
NC4H9-OO                C   4H   9O   2     G    300.00   3500.00 1000.00      1
 6.44218428e+00 3.93416645e-02-1.95714245e-05 4.66961641e-09-4.33498907e-13    2
-1.31764447e+04-2.08693912e+00-3.77539253e-01 6.66205586e-02-6.04897657e-05    3
 3.19485105e-08-7.25322244e-12-1.18125000e+04 3.08142848e+01                   4
IC4H9T-OO               C   4H   9O   2     G    300.00   3500.00 1000.00      1
 6.95846858e+00 3.86887154e-02-1.91826930e-05 4.55996781e-09-4.21904123e-13    2
-1.56887957e+04-7.92043937e+00-8.60730989e-01 6.99655136e-02-6.60978904e-05    3
 3.58367661e-08-8.24110369e-12-1.41249558e+04 2.98026786e+01                   4
IC4T-QOOH               C   4H   9O   2     G    300.00   3500.00 1000.00      1
 8.83419246e+00 3.71890492e-02-1.90537672e-05 4.65969062e-09-4.40899855e-13    2
-9.80457817e+03-1.51462148e+01-2.41014790e+00 8.21664106e-02-8.65198093e-05    3
 4.96370520e-08-1.16852402e-11-7.55571010e+03 3.91012275e+01                   4
IC4P-QOOH               C   4H   9O   2     G    300.00   3500.00 1000.00      1
 7.44653239e+00 3.91331287e-02-2.02255215e-05 4.98386346e-09-4.74341256e-13    2
-5.98958490e+03-6.08931642e+00-2.15601390e+00 7.75433139e-02-7.78407993e-05    3
 4.33940486e-08-1.00768875e-11-4.06907564e+03 4.02374186e+01                   4
IC4H9P-OO               C   4H   9O   2     G    300.00   3500.00 1000.00      1
 5.57216594e+00 4.06279693e-02-2.03434908e-05 4.87907659e-09-4.54667136e-13    2
-1.18742678e+04 2.22644681e+00-6.10212267e-01 6.53574821e-02-5.74377600e-05    3
 2.96085894e-08-6.63704534e-12-1.06377922e+04 3.20528479e+01                   4
NC4-OOQOOH              C   4H   9O   4     G    300.00   3500.00 1000.00      1
 1.20971964e+01 4.01812764e-02-2.05951426e-05 5.01888049e-09-4.72673751e-13    2
-2.74828737e+04-2.58959739e+01-9.94377833e-01 9.25475731e-02-9.91445877e-05    3
 5.73851772e-08-1.35642479e-11-2.48645588e+04 3.72633039e+01                   4
IC4T-OOQOOH             C   4H   9O   4     G    300.00   3500.00 1000.00      1
 1.11533655e+01 4.14391788e-02-2.12573398e-05 5.17757110e-09-4.87090067e-13    2
-2.73490362e+04-2.16129428e+01-3.33059141e-01 8.73848774e-02-9.01758877e-05    3
 5.11232697e-08-1.19735147e-11-2.50517513e+04 3.38024163e+01                   4
IC4P-OOQOOH             C   4H   9O   4     G    300.00   3500.00 1000.00      1
 9.83274610e+00 4.32519601e-02-2.23184959e-05 5.46414382e-09-5.16140815e-13    2
-2.35554226e+04-1.29141730e+01-1.95904249e-01 8.33665615e-02-8.24903980e-05    3
 4.55787452e-08-1.05447912e-11-2.15496925e+04 3.54682679e+01                   4
C5EN-QOOH               C   5H   9O   2     G    300.00   3500.00 1000.00      1
 8.07102411e+00 4.30953393e-02-2.25772790e-05 5.59516724e-09-5.33353856e-13    2
 4.99615989e+03-7.57171174e+00-6.23716263e-01 7.78743008e-02-7.47457213e-05    3
 4.03741287e-08-9.22809423e-12 6.73510796e+03 3.43753845e+01                   4
C5EN-OO                 C   5H   9O   2     G    300.00   3500.00 1000.00      1
 7.45593428e+00 4.24723643e-02-2.14253466e-05 5.15759441e-09-4.81380758e-13    2
 4.19524857e+01-5.35306038e+00-1.13266652e+00 7.68267675e-02-7.29569514e-05    3
 3.95119976e-08-9.06998156e-12 1.75967265e+03 3.60819738e+01                   4
C5EN-OOQOOH-35          C   5H   9O   4     G    300.00   3500.00 1000.00      1
 1.15235028e+01 4.67885833e-02-2.50487014e-05 6.30817053e-09-6.07918607e-13    2
-1.34572058e+04-2.19713913e+01-9.29229745e-01 9.65995137e-02-9.97650970e-05    3
 5.61191009e-08-1.30606512e-11-1.09666593e+04 3.81058450e+01                   4
NEOC5H11-OO             C   5H  11O   2     G    300.00   3500.00 1000.00      1
 6.92152766e+00 4.97846955e-02-2.55379803e-05 6.26625229e-09-5.95028872e-13    2
-1.71127305e+04-5.85270225e+00-1.20706549e+00 8.22990681e-02-7.43095392e-05    3
 3.87806249e-08-8.72362202e-12-1.54870118e+04 3.33630609e+01                   4
NC5H12OO                C   5H  11O   2     G    300.00   3500.00 1000.00      1
 7.62361251e+00 4.79206690e-02-2.39335214e-05 5.72646634e-09-5.32616434e-13    2
-1.87777119e+04-8.52497855e+00-1.35847890e+00 8.38490346e-02-7.78260699e-05    3
 4.16548320e-08-9.51470784e-12-1.69812936e+04 3.48084204e+01                   4
NC5-QOOH                C   5H  11O   2     G    300.00   3500.00 1000.00      1
 9.49328303e+00 4.64343988e-02-2.38170315e-05 5.83059725e-09-5.52137593e-13    2
-1.28916300e+04-1.68154956e+01-2.89779000e+00 9.59986909e-02-9.81634697e-05    3
 5.53948894e-08-1.29432106e-11-1.04134154e+04 4.29642691e+01                   4
NEOC5-QOOH              C   5H  11O   2     G    300.00   3500.00 1000.00      1
 8.18121048e+00 4.89651861e-02-2.56521047e-05 6.39397048e-09-6.13896138e-13    2
-1.09959829e+04-9.95944801e+00-1.06633442e+00 8.59553657e-02-8.11373740e-05    3
 4.33841501e-08-9.86144103e-12-9.14647393e+03 3.46546105e+01                   4
NC5-OOQOOH              C   5H  11O   4     G    300.00   3500.00 1000.00      1
 1.18097477e+01 5.06822746e-02-2.60053984e-05 6.34078050e-09-5.97266510e-13    2
-3.04341509e+04-2.32636331e+01-7.87859583e-01 1.01072704e-01-1.01591042e-04    3
 5.67312097e-08-1.31948738e-11-2.79146294e+04 3.75125400e+01                   4
NEOC5-OOQOOH            C   5H  11O   4     G    300.00   3500.00 1000.00      1
 8.84266991e+00 5.57479628e-02-2.95170138e-05 7.40096367e-09-7.12761166e-13    2
-2.85915202e+04-7.46120889e+00 4.05748446e-01 8.94956486e-02-8.01385426e-05    3
 4.11486495e-08-9.14968263e-12-2.69041359e+04 3.32420602e+01                   4
C4H6O2                  C   4H   6O   2     G    300.00   3500.00 1000.00      1
 1.97689707e+00 3.88340285e-02-2.08514366e-05 5.26605235e-09-5.08827454e-13    2
-4.16123592e+04 2.03570930e+01 9.02901323e-01 4.31300115e-02-2.72954111e-05    3
 9.56203534e-09-1.58282320e-12-4.13975600e+04 2.55385016e+01                   4
C5H8O                   C   5H   8O   1     G    300.00   3500.00 1000.00      1
 2.51767132e+00 4.53788268e-02-2.42898748e-05 6.15854649e-09-5.98502531e-13    2
-4.03557509e+03 1.30688865e+01-6.87266966e+00 8.29401907e-02-8.06319207e-05    3
 4.37199104e-08-9.98884351e-12-2.15750689e+03 5.83718536e+01                   4
NC5H12                  C   5H  12          G    300.00   3500.00 1000.00      1
 3.04870586e+00 5.01207039e-02-2.58029256e-05 6.62588863e-09-6.62303514e-13    2
-2.07893509e+04 1.01827657e+01-3.51739288e+00 7.63850989e-02-6.51995181e-05    3
 3.28902836e-08-7.22840226e-12-1.94761312e+04 4.18603965e+01                   4
NC5H11                  C   5H  11          G    300.00   3500.00 1000.00      1
-1.21577370e+00 5.31847202e-02-2.73040471e-05 6.68723583e-09-6.33207454e-13    2
 1.53296837e+03 3.62252749e+01-4.25430311e+00 6.53388378e-02-4.55352236e-05    3
 1.88413535e-08-3.67173687e-12 2.14067425e+03 5.08844228e+01                   4
NEOC5H12                C   5H  12          G    300.00   3500.00 1000.00      1
 3.54658213e+00 5.11045440e-02-2.64995681e-05 6.57316941e-09-6.29789660e-13    2
-2.36775181e+04 1.59880704e+00-5.09803066e+00 8.56829951e-02-7.83672449e-05    3
 4.11516206e-08-9.27440245e-12-2.19485955e+04 4.33040667e+01                   4
NEOC5H11                C   5H  11          G    300.00   3500.00 1000.00      1
 4.30462537e+00 4.61677575e-02-2.37121174e-05 5.83909077e-09-5.56572122e-13    2
 9.80655713e+02 3.81566554e+00-3.50003517e+00 7.73863996e-02-7.05400806e-05    3
 3.70577329e-08-8.36123266e-12 2.54158782e+03 4.14686411e+01                   4
NC5H10                  C   5H  10          G    300.00   3500.00 1000.00      1
 2.25600249e+00 4.52682529e-02-2.29931940e-05 5.60212640e-09-5.29311163e-13    2
-6.64368051e+03 1.56319620e+01-1.80048400e+00 6.14941989e-02-4.73321130e-05    3
 2.18280724e-08-4.58579765e-12-5.83238321e+03 3.52021645e+01                   4
NC5H9-3                 C   5H   9          G    300.00   3500.00 1000.00      1
 1.63269336e+00 4.43815649e-02-2.31480248e-05 5.72808114e-09-5.45912987e-13    2
 1.04610166e+04 1.75844572e+01-1.86014625e+00 5.83529234e-02-4.41050625e-05    3
 1.96994396e-08-4.03875260e-12 1.11595845e+04 3.44353892e+01                   4
B1M2                    C   5H  10          G    300.00   3500.00 1000.00      1
 2.57795341e+00 4.46901454e-02-2.26684205e-05 5.52474939e-09-5.22517056e-13    2
-7.26898322e+03 1.33615855e+01-1.89592990e+00 6.25856786e-02-4.95117203e-05    3
 2.34202826e-08-4.99640036e-12-6.37420656e+03 3.49454863e+01                   4
B1M3                    C   5H  10          G    300.00   3500.00 1000.00      1
 2.80145764e+00 4.46343820e-02-2.26421116e-05 5.50932485e-09-5.20044479e-13    2
-6.79825436e+03 1.14703557e+01-2.36605573e+00 6.53044355e-02-5.36471919e-05    3
 2.61793784e-08-5.68755785e-12-5.76475168e+03 3.64006206e+01                   4
B2M2                    C   5H  10          G    300.00   3500.00 1000.00      1
 2.31082606e+00 4.50542025e-02-2.28720287e-05 5.57677634e-09-5.27516013e-13    2
-8.49331316e+03 1.36240244e+01-5.50956765e-01 5.65013338e-02-4.00427256e-05    3
 1.70239076e-08-3.38929884e-12-7.92095660e+03 2.74304723e+01                   4
CYC5H8                  C   5H   8          G    300.00   3500.00 1000.00      1
 9.94528799e-01 4.24773459e-02-2.19283988e-05 5.34011017e-09-4.99160393e-13    2
 1.60409010e+03 1.67808493e+01-8.64244660e+00 8.10252475e-02-7.97502512e-05    3
 4.38880118e-08-1.01361358e-11 3.53148518e+03 6.32736849e+01                   4
C5H7                    C   5H   7          G    300.00   3500.00 1000.00      1
 4.27196268e+00 3.27685164e-02-1.39642359e-05 2.45019892e-09-1.39303249e-13    2
 2.43367179e+04 1.87613845e+00-8.63234681e-01 5.33093059e-02-4.47754201e-05    3
 2.29909884e-08-5.27450061e-12 2.53637574e+04 2.66504973e+01                   4
LC5H8                   C   5H   8          G    300.00   3500.00 1000.00      1
 5.37009907e+00 3.25511843e-02-1.38482287e-05 2.46873175e-09-1.48312969e-13    2
 5.98450392e+03-4.49271284e+00 6.80332612e-02 5.37594476e-02-4.56606235e-05    3
 2.36769950e-08-5.45037877e-12 7.04491708e+03 2.10866898e+01                   4
DIALLYL                 C   6H  10          G    300.00   3500.00 1000.00      1
 4.67398033e+00 4.53094043e-02-2.28382264e-05 5.57620578e-09-5.30012655e-13    2
 6.64198979e+03 4.09062578e+00-3.05809243e+00 7.62376953e-02-6.92306630e-05    3
 3.65044968e-08-8.26208542e-12 8.18840434e+03 4.13934073e+01                   4
RC6H9A                  C   6H   9          G    300.00   3500.00 1000.00      1
 6.33741929e+00 4.11636338e-02-2.08758643e-05 5.07743938e-09-4.79170439e-13    2
 2.44733562e+04-4.24412776e+00-4.74299340e+00 8.54852846e-02-8.73583404e-05    3
 4.93990902e-08-1.15595831e-11 2.66894388e+04 4.92124584e+01                   4
CYC6H8                  C   6H   8          G    300.00   3500.00 1000.00      1
 1.07328399e+00 4.98134102e-02-2.72820939e-05 6.96604713e-09-6.77105933e-13    2
 8.57299592e+03 1.42517973e+01-9.47643878e+00 9.20123013e-02-9.05804305e-05    3
 4.91649382e-08-1.12268287e-11 1.06829405e+04 6.51481113e+01                   4
CYC6H10                 C   6H  10          G    300.00   3500.00 1000.00      1
-5.55650324e-01 5.74395639e-02-3.07905760e-05 7.77306806e-09-7.51269863e-13    2
-2.94060924e+03 2.47123087e+01-8.25661827e+00 8.82434357e-02-7.69963837e-05    3
 3.85769399e-08-8.45223781e-12-1.40041565e+03 6.18650275e+01                   4
RCYC6H9                 C   6H   9          G    300.00   3500.00 1000.00      1
-1.29423284e+00 5.69546560e-02-3.13622910e-05 8.05053863e-09-7.85981960e-13    2
 1.41816788e+04 2.72117659e+01-8.51222926e+00 8.58266416e-02-7.46702695e-05    3
 3.69225243e-08-8.00397837e-12 1.56252780e+04 6.20344262e+01                   4
NC3H7OH                 C   3H   8O   1     G    300.00   3500.00 1000.00      1
 2.62090016e+00 3.41298944e-02-1.73824957e-05 4.26771962e-09-4.06638652e-13    2
-3.30512267e+04 1.40285244e+01-1.39300320e+00 5.01855078e-02-4.14659158e-05    3
 2.03233330e-08-4.42054201e-12-3.22484460e+04 3.33932878e+01                   4
CH3CHCH2OH              C   3H   7O   1     G    300.00   3500.00 1000.00      1
 3.41223735e+00 2.89887213e-02-1.43390406e-05 3.43309936e-09-3.20856462e-13    2
-9.19354683e+03 1.28461323e+01 1.82570392e+00 3.53348550e-02-2.38582412e-05    3
 9.77923308e-09-1.90738989e-12-8.87624014e+03 2.05002390e+01                   4
CH3CH2CHOH              C   3H   7O   1     G    300.00   3500.00 1000.00      1
 3.37520495e+00 3.01354454e-02-1.55384136e-05 3.85457726e-09-3.69973073e-13    2
-1.14613086e+04 1.11727853e+01 2.52651991e-02 4.35352044e-02-3.56380521e-05    3
 1.72543362e-08-3.71991282e-12-1.07913206e+04 2.73343082e+01                   4
CH2CH2CH2OH             C   3H   7O   1     G    300.00   3500.00 1000.00      1
 3.07189358e+00 3.01113073e-02-1.52813504e-05 3.73973920e-09-3.55453333e-13    2
-8.33771552e+03 1.49337071e+01-8.89845471e-01 4.59582635e-02-3.90517847e-05    3
 1.95866954e-08-4.31719239e-12-7.54536771e+03 3.40468079e+01                   4
CH3CH2CH2O              C   3H   7O   1     G    300.00   3500.00 1000.00      1
 2.44163095e+00 3.28322818e-02-1.72089431e-05 4.30251659e-09-4.14445051e-13    2
-6.24915308e+03 1.48487165e+01 1.68482368e+00 3.58595108e-02-2.17497868e-05    3
 7.32974568e-09-1.17125232e-12-6.09779162e+03 1.84998741e+01                   4
IC3H7OH                 C   3H   8O   1     G    300.00   3500.00 1000.00      1
 4.21629229e+00 3.14348616e-02-1.54876028e-05 3.70784585e-09-3.48683342e-13    2
-3.55600785e+04 3.83636320e+00-2.81714067e+00 5.95685934e-02-5.76882005e-05    3
 3.18415777e-08-7.38211629e-12-3.41533919e+04 3.77686115e+01                   4
CH2CHOHCH3              C   3H   7O   1     G    300.00   3500.00 1000.00      1
 4.17286827e+00 2.83036643e-02-1.39369572e-05 3.30936881e-09-3.06721333e-13    2
-1.06386826e+04 7.79646637e+00-3.10155264e-01 4.62357585e-02-4.08350984e-05    3
 2.12414629e-08-4.78974486e-12-9.74207788e+03 2.94244635e+01                   4
CH3COHCH3               C   3H   7O   1     G    300.00   3500.00 1000.00      1
 5.28076090e+00 2.65295533e-02-1.28074268e-05 2.98981204e-09-2.73449541e-13    2
-1.39044141e+04-9.55953377e-02 3.49810949e-01 4.62533531e-02-4.23931265e-05    3
 2.27136119e-08-5.20439949e-12-1.29182241e+04 2.36933878e+01                   4
N1C4H9OH                C   4H  10O   1     G    300.00   3500.00 1000.00      1
 3.48082151e+00 4.31808108e-02-2.20796517e-05 5.43096180e-09-5.17854638e-13    2
-3.62397138e+04 1.13485499e+01-2.11191839e+00 6.55517703e-02-5.56360910e-05    3
 2.78019214e-08-6.11059453e-12-3.51211658e+04 3.83302870e+01                   4
CH3CH2CHCH2OH           C   4H   9O   1     G    300.00   3500.00 1000.00      1
 4.25070927e+00 3.80945731e-02-1.90782628e-05 4.60923914e-09-4.33463822e-13    2
-1.23765041e+04 1.02768693e+01 1.12165613e+00 5.06107857e-02-3.78525817e-05    3
 1.71254517e-08-3.56251696e-12-1.17506935e+04 2.53727419e+01                   4
CH2CH2CH2CH2OH          C   4H   9O   1     G    300.00   3500.00 1000.00      1
 3.92884266e+00 3.91704323e-02-1.99854483e-05 4.90521454e-09-4.66915234e-13    2
-1.15253829e+04 1.22691311e+01-1.60457426e+00 6.13041000e-02-5.31859499e-05    3
 2.70388822e-08-6.00033216e-12-1.04186995e+04 3.89646691e+01                   4
CH3CH2CH2CH2O           C   4H   9O   1     G    300.00   3500.00 1000.00      1
 2.92104054e+00 4.29270549e-02-2.27488337e-05 5.70431130e-09-5.49160280e-13    2
-9.35812276e+03 1.40763725e+01 7.64900211e-01 5.15516162e-02-3.56856757e-05    3
 1.43288726e-08-2.70530061e-12-8.92689469e+03 2.44785032e+01                   4
CH3CH2CH2CHOH           C   4H   9O   1     G    300.00   3500.00 1000.00      1
 4.26415600e+00 3.91122160e-02-2.01748543e-05 4.99859656e-09-4.79090315e-13    2
-1.46579923e+04 8.34100245e+00-7.34187572e-01 5.91055903e-02-5.01649157e-05    3
 2.49919709e-08-5.47743389e-12-1.36583235e+04 3.24551209e+01                   4
CH3CHCH2CH2OH           C   4H   9O   1     G    300.00   3500.00 1000.00      1
 2.40561262e+00 4.15322891e-02-2.16532075e-05 5.42381510e-09-5.24739160e-13    2
-1.26316715e+04 2.02975098e+01-7.58898213e-01 5.41903324e-02-4.06402725e-05    3
 1.80818584e-08-3.68924999e-12-1.19987694e+04 3.55644453e+01                   4
N2C4H9OH                C   4H  10O   1     G    300.00   3500.00 1000.00      1
 3.83226029e+00 4.27488343e-02-2.17168840e-05 5.26877577e-09-4.95200619e-13    2
-3.82851882e+04 8.00615211e+00-1.53454842e+00 6.42160691e-02-5.39177362e-05    3
 2.67360106e-08-5.86200933e-12-3.72118265e+04 3.38979018e+01                   4
CH2CH2CHOHCH3           C   4H   9O   1     G    300.00   3500.00 1000.00      1
 4.43025044e+00 3.86904218e-02-1.96964408e-05 4.78409829e-09-4.49905896e-13    2
-1.36307343e+04 8.16285763e+00-6.66647111e-01 5.90780120e-02-5.02778262e-05    3
 2.51716885e-08-5.54680345e-12-1.26113548e+04 3.27524420e+01                   4
CH3CH2CHOHCH2           C   4H   9O   1     G    300.00   3500.00 1000.00      1
 4.43025044e+00 3.86904218e-02-1.96964408e-05 4.78409829e-09-4.49905896e-13    2
-1.36307343e+04 8.16285763e+00-6.66647111e-01 5.90780120e-02-5.02778262e-05    3
 2.51716885e-08-5.54680345e-12-1.26113548e+04 3.27524420e+01                   4
CH3CHCHOHCH3            C   4H   9O   1     G    300.00   3500.00 1000.00      1
 3.21110273e+00 4.04400802e-02-2.08761177e-05 5.14298199e-09-4.89461952e-13    2
-1.46120944e+04 1.45978540e+01-2.25312768e-01 5.41857422e-02-4.14946107e-05    3
 1.88886440e-08-3.92587745e-12-1.39248113e+04 3.11765723e+01                   4
CH3CH2COHCH3            C   4H   9O   1     G    300.00   3500.00 1000.00      1
 5.53743970e+00 3.69218759e-02-1.85730861e-05 4.46678125e-09-4.16898096e-13    2
-1.68957814e+04 2.75111011e-01 1.24913909e-02 5.90216692e-02-5.17227760e-05    3
 2.65665745e-08-5.94184640e-12-1.57907917e+04 2.69297929e+01                   4
TC4H9OH                 C   4H  10O   1     G    300.00   3500.00 1000.00      1
 4.80359525e+00 4.09134426e-02-2.04261573e-05 4.91234942e-09-4.59954194e-13    2
-4.08134628e+04-2.29030928e-01-2.35461561e+00 6.95462860e-02-6.33754225e-05    3
 3.35451929e-08-7.61816506e-12-3.93818206e+04 3.43051987e+01                   4
RTC4H8OH                C   4H   9O   1     G    300.00   3500.00 1000.00      1
 5.39793934e+00 3.68434817e-02-1.83760316e-05 4.41410324e-09-4.12865611e-13    2
-1.61567495e+04 1.04530324e+00-1.46180225e+00 6.42824481e-02-5.95344811e-05    3
 3.18530696e-08-7.27260720e-12-1.47848012e+04 3.41395911e+01                   4
IC4H9OH                 C   4H  10O   1     G    300.00   3500.00 1000.00      1
 3.46496893e+00 4.28371633e-02-2.16453300e-05 5.26319481e-09-4.97115284e-13    2
-3.71205823e+04 9.68739715e+00-2.29570513e+00 6.58798595e-02-5.62093744e-05    3
 2.83058910e-08-6.25778934e-12-3.59684475e+04 3.74793195e+01                   4
CH3CHCH3CHOH            C   4H   9O   1     G    300.00   3500.00 1000.00      1
 5.28893110e+00 3.67223702e-02-1.82512371e-05 4.37427112e-09-4.08453813e-13    2
-1.57626725e+04 1.33706096e+00-8.15185210e-01 6.11388354e-02-5.48759349e-05    3
 2.87907364e-08-6.51257012e-12-1.45418493e+04 3.07858936e+01                   4
CH3CCH2OHCH3            C   4H   9O   1     G    300.00   3500.00 1000.00      1
 2.02104277e+00 4.09562629e-02-2.06026115e-05 4.98552396e-09-4.68887853e-13    2
-1.40570929e+04 2.16130486e+01 2.61118408e+00 3.85956977e-02-1.70617637e-05    3
 2.62495873e-09 1.21253454e-13-1.41751212e+04 1.87659580e+01                   4
CH2CHCH2OHCH3           C   4H   9O   1     G    300.00   3500.00 1000.00      1
 4.05994080e+00 3.87764144e-02-1.96036634e-05 4.76770463e-09-4.50335069e-13    2
-1.24653458e+04 9.86127660e+00-1.43082871e+00 6.07394924e-02-5.25482804e-05    3
 2.67307827e-08-5.94110458e-12-1.13671919e+04 3.63510655e+01                   4
MEK                     C   4H   8O   1     G    300.00   3500.00 1000.00      1
 2.98946859e+00 3.62958585e-02-1.80841967e-05 4.36041325e-09-4.12119983e-13    2
-3.12310401e+04 1.36928359e+01 1.68942959e+00 4.14960145e-02-2.58844307e-05    3
 9.56056922e-09-1.71215898e-12-3.09710323e+04 1.99647725e+01                   4
IC3H7CHO                C   4H   8O   1     G    300.00   3500.00 1000.00      1
 2.92901858e+00 3.89206044e-02-2.03279003e-05 5.05457409e-09-4.84359839e-13    2
-2.83531741e+04 1.22532294e+01-1.64831758e+00 5.72299490e-02-4.77919173e-05    3
 2.33639187e-08-5.06169600e-12-2.74377069e+04 3.43362304e+01                   4
RIBALDB                 C   4H   7O   1     G    300.00   3500.00 1000.00      1
 6.98045264e+00 2.26225115e-02-5.66467279e-06 3.05718100e-10 4.17021670e-14    2
-1.73716770e+03-8.39857656e+00-2.75315907e+00 6.15569584e-02-6.40663430e-05    3
 3.92401649e-08-9.69190954e-12 2.09554647e+02 3.85604734e+01                   4
RIBALDG                 C   4H   7O   1     G    300.00   3500.00 1000.00      1
 8.44072159e+00 2.00421302e-02-4.37030037e-06 3.47759760e-11 6.28154528e-14    2
-4.77362331e+03-1.31496831e+01-3.99995052e+00 6.98048187e-02-7.90143330e-05    3
 4.97974644e-08-1.23778567e-11-2.28548888e+03 4.68693684e+01                   4
C3H7CHO                 C   4H   8O   1     G    300.00   3500.00 1000.00      1
-1.11959952e+00 5.27379431e-02-3.11120939e-05 8.35790907e-09-8.40573867e-13    2
-2.69948049e+04 3.35449451e+01 1.00024612e+00 4.42585606e-02-1.83930201e-05    3
-1.21473474e-10 1.27927177e-12-2.74187740e+04 2.33179153e+01                   4
RALD4X                  C   4H   7O   1     G    300.00   3500.00 1000.00      1
-2.64103823e+00 4.86407770e-02-2.54725523e-05 6.05859842e-09-5.49507440e-13    2
-6.12281003e+03 4.26856959e+01 7.20418720e+00 9.25987526e-03 3.35988003e-05    3
-3.33223033e-08 9.29571799e-12-8.09185512e+03-4.81182569e+00                   4
C3H5CHO                 C   4H   6O   1     G    300.00   3500.00 1000.00      1
 3.97618727e+00 3.05345342e-02-1.56486682e-05 3.82945084e-09-3.62562974e-13    2
-1.23526062e+04 8.97539755e+00-1.16725968e+00 5.11083220e-02-4.65093499e-05    3
 2.44032386e-08-5.50600993e-12-1.13239168e+04 3.37895559e+01                   4
IC3H5CHO                C   4H   6O   1     G    300.00   3500.00 1000.00      1
 5.93599621e+00 2.83270182e-02-1.45939748e-05 3.59000233e-09-3.40575562e-13    2
-1.68890095e+04-4.66080373e+00-7.08411578e-01 5.49046493e-02-5.44604215e-05    3
 3.01676335e-08-6.98498335e-12-1.55601279e+04 2.73946230e+01                   4
C4H7OH                  C   4H   8O   1     G    300.00   3500.00 1000.00      1
 4.92301607e+00 3.22875575e-02-1.45138227e-05 3.28367033e-09-2.99124292e-13    2
-2.18358059e+04 3.64408937e+00-1.63858909e+00 5.85339781e-02-5.38834536e-05    3
 2.95300910e-08-6.86072945e-12-2.05234848e+04 3.53000413e+01                   4
C5H11OH                 C   5H  12O   1     G    300.00   3500.00 1000.00      1
 4.32335104e+00 5.22684513e-02-2.68031654e-05 6.60209272e-09-6.29914577e-13    2
-3.94219069e+04 8.76425132e+00-2.77365115e+00 8.06564600e-02-6.93851786e-05    3
 3.49901015e-08-7.72691676e-12-3.80025064e+04 4.30031844e+01                   4
RPENT1OHC               C   5H  11O   1     G    300.00   3500.00 1000.00      1
 2.13574120e+00 5.30731883e-02-2.80834487e-05 7.08951562e-09-6.88224798e-13    2
-1.55230065e+04 2.35389297e+01-9.03385608e-01 6.52296955e-02-4.63182095e-05    3
 1.92460229e-08-3.72735161e-12-1.49151811e+04 3.82009598e+01                   4
RPENT1OHE               C   5H  11O   1     G    300.00   3500.00 1000.00      1
 4.78212964e+00 4.82374884e-02-2.46954430e-05 6.07248846e-09-5.78571333e-13    2
-1.47120219e+04 9.62391499e+00-2.31588722e+00 7.66295558e-02-6.72835442e-05    3
 3.44645559e-08-7.67658819e-12-1.32924185e+04 4.38677433e+01                   4
RPENT1OHB               C   5H  11O   1     G    300.00   3500.00 1000.00      1
 5.08802599e+00 4.72034133e-02-2.38196465e-05 5.78600670e-09-5.46135942e-13    2
-1.55591882e+04 7.71350510e+00 4.17747226e-01 6.58845283e-02-5.18413191e-05    3
 2.44671218e-08-5.21641471e-12-1.46251324e+04 3.02449005e+01                   4
RPENT1O                 C   5H  11O   1     G    300.00   3500.00 1000.00      1
 4.31653765e+00 5.12757510e-02-2.70473519e-05 6.79325696e-09-6.56461592e-13    2
-1.27058065e+04 8.46396850e+00-2.62805560e-01 6.95931239e-02-5.45234111e-05    3
 2.51106298e-08-5.23580481e-12-1.17899378e+04 3.05566524e+01                   4
RPENT1OHD               C   5H  11O   1     G    300.00   3500.00 1000.00      1
 1.17400794e+00 5.62421596e-02-3.11544947e-05 8.00078000e-09-7.81236920e-13    2
-1.53405505e+04 2.82239513e+01-1.36539301e+00 6.63997634e-02-4.63909005e-05    3
 1.81583838e-08-3.32063787e-12-1.48326704e+04 4.04750930e+01                   4
RPENT1OHA               C   5H  11O   1     G    300.00   3500.00 1000.00      1
 5.14046266e+00 4.81207395e-02-2.48366899e-05 6.15049050e-09-5.89052536e-13    2
-1.78509480e+04 5.57583968e+00-1.47164405e+00 7.45691664e-02-6.45093302e-05    3
 3.25989174e-08-7.20115925e-12-1.65285266e+04 3.74754324e+01                   4
IC5H11OH                C   5H  12O   1     G    300.00   3500.00 1000.00      1
 4.13904666e+00 5.20428600e-02-2.63827579e-05 6.42750734e-09-6.07755629e-13    2
-4.04122934e+04 8.05330159e+00-2.78301948e+00 7.97311246e-02-6.79151547e-05    3
 3.41157719e-08-7.52982177e-12-3.90278801e+04 4.14482694e+01                   4
RIPENTOHD               C   5H  11O   1     G    300.00   3500.00 1000.00      1
 4.73478044e+00 4.79773746e-02-2.43368977e-05 5.93061651e-09-5.60814760e-13    2
-1.57569304e+04 7.52996466e+00-1.91180666e+00 7.45637230e-02-6.42164203e-05    3
 3.25169649e-08-7.20740186e-12-1.44276130e+04 3.95959053e+01                   4
RIPENTOHA               C   5H  11O   1     G    300.00   3500.00 1000.00      1
 5.85114092e+00 4.61893043e-02-2.31756081e-05 5.59606342e-09-5.25511737e-13    2
-1.90273249e+04 2.80976820e-01-1.31472540e+00 7.48527695e-02-6.61708060e-05    3
 3.42595287e-08-7.69137805e-12-1.75941517e+04 3.48521395e+01                   4
RIPENTOHC               C   5H  11O   1     G    300.00   3500.00 1000.00      1
 2.56119013e+00 5.05024038e-02-2.56056427e-05 6.23292231e-09-5.88598149e-13    2
-1.73135628e+04 2.06737999e+01 2.21633483e+00 5.18818250e-02-2.76747745e-05    3
 7.61234351e-09-9.33453448e-13-1.72445917e+04 2.23375274e+01                   4
RIPENTO                 C   5H  11O   1     G    300.00   3500.00 1000.00      1
 3.94364922e+00 5.07302837e-02-2.63856902e-05 6.53328390e-09-6.23848917e-13    2
-1.41307395e+04 8.86085122e+00-2.52930381e+00 7.66220959e-02-6.52234084e-05    3
 3.24250960e-08-7.09680195e-12-1.28361489e+04 4.00891079e+01                   4
RIPENTOHB               C   5H  11O   1     G    300.00   3500.00 1000.00      1
 2.80694565e+00 5.21159414e-02-2.76660231e-05 7.00948526e-09-6.82270854e-13    2
-1.65989831e+04 1.81131769e+01-1.71627319e+00 7.02088168e-02-5.48053362e-05    3
 2.51023606e-08-5.20548969e-12-1.56943393e+04 3.99350932e+01                   4
C5H9OH                  C   5H  10O   1     G    300.00   3500.00 1000.00      1
 6.58224567e+00 3.91153546e-02-1.72132567e-05 3.80724483e-09-3.40095377e-13    2
-2.52833880e+04-3.49527882e+00-4.21876160e+00 8.23193837e-02-8.20193003e-05    3
 4.70112739e-08-1.11411026e-11-2.31231866e+04 4.86133377e+01                   4
C4H9CHO                 C   5H  10O   1     G    300.00   3500.00 1000.00      1
-2.32489024e+00 6.42582074e-02-3.69166373e-05 9.73810513e-09-9.67330936e-13    2
-2.95026136e+04 4.22016958e+01 2.57798442e+00 4.46467088e-02-7.49938936e-06    3
-9.87339350e-09 3.93554372e-12-3.04831885e+04 1.85481597e+01                   4
IC5H9OH                 C   5H  10O   1     G    300.00   3500.00 1000.00      1
 3.50766391e+00 4.31987379e-02-2.18759022e-05 5.31338840e-09-5.00784707e-13    2
-3.71074713e+04 9.53277688e+00-2.25375021e+00 6.62443943e-02-5.64443869e-05    3
 2.83590449e-08-6.26219882e-12-3.59551885e+04 3.73282696e+01                   4
IC4H9CHO                C   5H  10O   1     G    300.00   3500.00 1000.00      1
 4.29997214e+00 4.65112895e-02-2.40202742e-05 5.93313886e-09-5.66209579e-13    2
-3.17971553e+04 6.95187151e+00-6.03366099e-01 6.61246425e-02-5.34403036e-05    3
 2.55464918e-08-5.46954781e-12-3.08164876e+04 3.06076441e+01                   4
RALD5X                  C   5H   9O   1     G    300.00   3500.00 1000.00      1
-7.88306303e-01 5.78160774e-02-3.31517607e-05 8.73309079e-09-8.66689252e-13    2
-5.02780778e+03 3.68347522e+01 3.45893970e+00 4.08270934e-02-7.66828464e-06    3
-8.25589324e-09 3.38055676e-12-5.87725698e+03 1.63442454e+01                   4
ALDC6                   C   6H  12O   1     G    300.00   3500.00 1000.00      1
 4.21269067e+00 5.73088365e-02-2.98977357e-05 7.43792764e-09-7.13033690e-13    2
-3.35241877e+04 1.06639163e+01 3.55394345e-01 7.27380218e-02-5.30415137e-05    3
 2.28671129e-08-4.57033001e-12-3.27527284e+04 2.92731414e+01                   4
RALD6X                  C   6H  11O   1     G    300.00   3500.00 1000.00      1
 1.03436704e+00 6.06658536e-02-2.90831456e-05 6.41278327e-09-5.47801546e-13    2
-1.29279310e+04 2.72508896e+01 4.51503864e+00 4.67431673e-02-8.19911605e-06    3
-7.50990310e-09 2.93287005e-12-1.36240654e+04 1.04586612e+01                   4
HEXENOL                 C   6H  12O   1     G    300.00   3500.00 1000.00      1
 8.43668792e+00 4.44577842e-02-1.79134981e-05 3.53812057e-09-2.82821974e-13    2
-2.86492167e+04-1.11443490e+01-5.05236987e+00 9.84140154e-02-9.88478448e-05    3
 5.74943517e-08-1.37718798e-11-2.59514051e+04 5.39325574e+01                   4
ESAN1OH                 C   6H  14O   1     G    300.00   3500.00 1000.00      1
 4.07046633e+00 6.39485818e-02-3.50490795e-05 9.46201037e-09-9.75567189e-13    2
-4.24635904e+04 1.15805112e+01-3.22050767e+00 9.31124778e-02-7.87949235e-05    3
 3.86259064e-08-8.26654118e-12-4.10053956e+04 4.67552462e+01                   4
RESAN1O                 C   6H  13O   1     G    300.00   3500.00 1000.00      1
 4.12300361e+00 6.15913172e-02-3.43277270e-05 9.47005081e-09-9.90809129e-13    2
-1.66256524e+04 1.04224396e+01-4.32301416e+00 9.53753882e-02-8.50038336e-05    3
 4.32541219e-08-9.43682690e-12-1.49364489e+04 5.11695931e+01                   4
RESAN1OHA               C   6H  13O   1     G    300.00   3500.00 1000.00      1
 5.61568510e+00 5.75653179e-02-3.16223047e-05 8.69495974e-09-9.09165947e-13    2
-2.12041914e+04 5.78362583e+00-1.65610059e+00 8.66524607e-02-7.52530188e-05    3
 3.77821025e-08-8.18095164e-12-1.97498343e+04 4.08657883e+01                   4
RESAN1OHB               C   6H  13O   1     G    300.00   3500.00 1000.00      1
 6.23982005e+00 5.62506267e-02-3.07495989e-05 8.44024819e-09-8.81783464e-13    2
-1.94076456e+04 2.51013799e+00-1.92570807e+00 8.89127392e-02-7.97427676e-05    3
 4.11023607e-08-9.04731159e-12-1.77745400e+04 4.19040911e+01                   4
RESAN1OHC               C   6H  13O   1     G    300.00   3500.00 1000.00      1
 6.23982005e+00 5.62506267e-02-3.07495989e-05 8.44024819e-09-8.81783464e-13    2
-1.94076456e+04 2.51013799e+00-1.92570807e+00 8.89127392e-02-7.97427676e-05    3
 4.11023607e-08-9.04731159e-12-1.77745400e+04 4.19040911e+01                   4
RESAN1OHD               C   6H  13O   1     G    300.00   3500.00 1000.00      1
 6.23982005e+00 5.62506267e-02-3.07495989e-05 8.44024819e-09-8.81783464e-13    2
-1.94076456e+04 2.51013799e+00-1.92570807e+00 8.89127392e-02-7.97427676e-05    3
 4.11023607e-08-9.04731159e-12-1.77745400e+04 4.19040911e+01                   4
RESAN1OHE               C   6H  13O   1     G    300.00   3500.00 1000.00      1
 5.67285572e+00 5.74784724e-02-3.15657062e-05 8.67781305e-09-9.07250347e-13    2
-1.92583641e+04 5.47728652e+00-1.68755484e+00 8.69201147e-02-7.57281695e-05    3
 3.81194553e-08-8.26766090e-12-1.77862820e+04 4.09870127e+01                   4
RESAN1OHF               C   6H  13O   1     G    300.00   3500.00 1000.00      1
 6.10733504e+00 5.73154987e-02-3.16291223e-05 8.71762089e-09-9.12491284e-13    2
-1.83168168e+04 2.86215459e+00-2.54654840e+00 9.19310325e-02-8.35524229e-05    3
 4.33331546e-08-9.56637472e-12-1.65860401e+04 4.46121398e+01                   4
RNC3OHOOX               C   3H   7O   3     G    300.00   3500.00 1000.00      1
 1.74512880e+00 8.64828471e-02-6.09042972e-05 1.85421440e-08-2.02042510e-12    2
-3.65188011e+04 2.63452956e+01-3.18565023e+00 1.06205963e-01-9.04889714e-05    3
 3.82652601e-08-6.95120413e-12-3.55326452e+04 5.01334541e+01                   4
QNC3OHOOX               C   3H   7O   3     G    300.00   3500.00 1000.00      1
 3.67481836e+00 8.15587888e-02-5.74759407e-05 1.74899928e-08-1.90453333e-12    2
-3.16529074e+04 1.98840782e+01-7.16723023e-01 9.91249543e-02-8.38251890e-05    3
 3.50561583e-08-6.29607472e-12-3.07745991e+04 4.10707268e+01                   4
ZNC3OHOOX               C   3H   7O   5     G    300.00   3500.00 1000.00      1
 2.17459885e+01 3.68400498e-02-9.74451257e-06 7.73391082e-10 2.98360037e-14    2
-5.33871884e+04-6.77251759e+01-4.73324729e+00 1.42756993e-01-1.68619927e-04    3
 1.06690334e-07-2.64493998e-11-4.80913412e+04 6.00218304e+01                   4
KEHYNC3OH               C   3H   6O   4     G    300.00   3500.00 1000.00      1
 2.05584444e+01 2.55714278e-02 2.45979155e-06-4.03548571e-09 6.37214981e-13    2
-7.10115002e+04-6.18647496e+01-1.48181588e+00 1.13732469e-01-1.29781770e-04    3
 8.41255553e-08-2.14030453e-11-6.66034481e+04 4.44667657e+01                   4
RBU1OOX                 C   4H   9O   3     G    300.00   3500.00 1000.00      1
 7.32872811e+00 4.09838562e-02-2.06243917e-05 4.97511919e-09-4.66076672e-13    2
-3.28673899e+04-2.45387850e+00 1.64144285e+00 6.37329973e-02-5.47481033e-05    3
 2.77242602e-08-6.15336193e-12-3.17299328e+04 2.49839853e+01                   4
QBU1OOX                 C   4H   9O   3     G    300.00   3500.00 1000.00      1
 5.46834496e+00 2.23902939e-02-1.27713607e-05 3.37041251e-09-3.35967934e-13    2
 2.05613826e+04-6.53401476e+00-8.33695816e+00 7.76115064e-02-9.56031794e-05    3
 5.85916250e-08-1.41412710e-11 2.33224433e+04 6.00685926e+01                   4
ZBU1OOX                 C   4H   9O   5     G    300.00   3500.00 1000.00      1
 1.21738131e+01 4.23275628e-02-2.18342678e-05 5.37228660e-09-5.10780900e-13    2
-4.68899724e+04-2.22561907e+01 2.81900007e+00 7.97468150e-02-7.79631460e-05    3
 4.27915387e-08-9.86559393e-12-4.50190098e+04 2.28753746e+01                   4
KEHYBU1                 C   4H   8O   4     G    300.00   3500.00 1000.00      1
 1.14551830e+01 3.76073530e-02-1.94072861e-05 4.75935588e-09-4.50597649e-13    2
-6.21277365e+04-2.30090070e+01-7.28345112e+00 1.12561889e-01-1.31839091e-04    3
 7.97138923e-08-1.91892318e-11-5.83800097e+04 6.73940706e+01                   4
RPENT1OOX               C   5H  11O   3     G    300.00   3500.00 1000.00      1
 8.53417545e+00 5.42477865e-02-2.82165767e-05 6.98577172e-09-6.67019012e-13    2
-5.31504564e+04-7.22753354e+00-3.73609559e-01 8.98789265e-02-8.16632868e-05    3
 4.26169118e-08-9.57480402e-12-5.13688994e+04 3.57473800e+01                   4
QPENT1OOX               C   5H  11O   3     G    300.00   3500.00 1000.00      1
 9.59826601e+00 5.12068413e-02-2.73096384e-05 6.87413609e-09-6.63353653e-13    2
-3.22265265e+04-1.26216252e+01-9.13131926e-01 9.32524331e-02-9.03780261e-05    3
 4.89197279e-08-1.11747516e-11-3.01242469e+04 3.80897937e+01                   4
ZPENT1OOX               C   5H  11O   5     G    300.00   3500.00 1000.00      1
 1.42411605e+01 5.06413487e-02-2.67120978e-05 6.68634647e-09-6.43651665e-13    2
-5.19886470e+04-2.99787781e+01 6.24924216e-01 1.05106294e-01-1.08409516e-04    3
 6.11512918e-08-1.42598880e-11-4.92653998e+04 3.57116912e+01                   4
KEHYP1OH                C   5H  10O   4     G    300.00   3500.00 1000.00      1
 1.02739187e+01 4.95465129e-02-2.60148238e-05 6.49761133e-09-6.24870045e-13    2
-6.40743560e+04-1.37851050e+01-3.49435550e-01 9.20399298e-02-8.97549491e-05    3
 4.89910282e-08-1.12482243e-11-6.19496851e+04 3.74664383e+01                   4
RC6OHOOX                C   6H  13O   3     G    300.00   3500.00 1000.00      1
 1.74512880e+00 8.64828471e-02-6.09042972e-05 1.85421440e-08-2.02042510e-12    2
-3.65188011e+04 2.63452956e+01-3.18565023e+00 1.06205963e-01-9.04889714e-05    3
 3.82652601e-08-6.95120413e-12-3.55326452e+04 5.01334541e+01                   4
QC6OHOOX                C   6H  13O   3     G    300.00   3500.00 1000.00      1
 3.67481836e+00 8.15587888e-02-5.74759407e-05 1.74899928e-08-1.90453333e-12    2
-3.16529074e+04 1.98840782e+01-7.16723023e-01 9.91249543e-02-8.38251890e-05    3
 3.50561583e-08-6.29607472e-12-3.07745991e+04 4.10707268e+01                   4
ZC6OHOOX                C   6H  13O   5     G    300.00   3500.00 1000.00      1
 2.17459885e+01 3.68400498e-02-9.74451257e-06 7.73391082e-10 2.98360037e-14    2
-5.33871884e+04-6.77251759e+01-4.73324729e+00 1.42756993e-01-1.68619927e-04    3
 1.06690334e-07-2.64493998e-11-4.80913412e+04 6.00218304e+01                   4
KEHYC6OH                C   6H  12O   4     G    300.00   3500.00 1000.00      1
 2.05584444e+01 2.55714278e-02 2.45979155e-06-4.03548571e-09 6.37214981e-13    2
-7.10115002e+04-6.18647496e+01-1.48181588e+00 1.13732469e-01-1.29781770e-04    3
 8.41255553e-08-2.14030453e-11-6.66034481e+04 4.44667657e+01                   4
CH3CHOOCHOL             C   3H   5O   3     G    300.00   3500.00 1000.00      1
 6.51600050e+00 3.06687517e-02-1.74291017e-05 4.56616377e-09-4.51637376e-13    2
-2.01095143e+04-2.54720757e+00 2.16516639e+00 4.80720882e-02-4.35341064e-05    3
 2.19695002e-08-4.80247149e-12-1.92393475e+04 1.84430520e+01                   4
CH2CHOOHCHOL            C   3H   5O   3     G    300.00   3500.00 1000.00      1
 8.25068179e+00 2.66474137e-02-1.44723971e-05 3.67074578e-09-3.55044559e-13    2
-1.25870254e+04-9.73951320e+00 3.24577754e-01 5.83518299e-02-6.20290213e-05    3
 3.53751619e-08-8.28114860e-12-1.10018046e+04 2.84993571e+01                   4
CH2OOCHOOHCHOL          C   3H   5O   5     G    300.00   3500.00 1000.00      1
 9.48030576e+00 3.35680042e-02-1.92407579e-05 5.08558673e-09-5.06841669e-13    2
-3.11507253e+04-1.29276667e+01 3.79730617e+00 5.63000026e-02-5.33387554e-05    3
 2.78175851e-08-6.18984125e-12-3.00141254e+04 1.44895212e+01                   4
ETC3H4O2                C   3H   4O   2     G    300.00   3500.00 1000.00      1
 7.98643304e+00 1.87137361e-02-9.66087864e-06 2.39045461e-09-2.28811521e-13    2
-3.48777893e+04-1.43977859e+01-1.44074734e+00 5.64224576e-02-6.62239609e-05    3
 4.00991761e-08-9.65599190e-12-3.29923533e+04 3.10829100e+01                   4
KEA3B3L                 C   3H   4O   4     G    300.00   3500.00 1000.00      1
 8.63471991e+00 2.88777823e-02-1.68411434e-05 4.48880190e-09-4.49138493e-13    2
-4.47888420e+04-1.07841597e+01-9.76571733e-01 6.73229489e-02-7.45088933e-05    3
 4.29339685e-08-1.00604301e-11-4.28665836e+04 3.55847666e+01                   4
RALD4OOX                C   4H   7O   3     G    300.00   3500.00 1000.00      1
 1.37775174e+01 1.89416801e-02-2.28386683e-06-8.28534151e-10 1.70691944e-13    2
-2.46185426e+04-3.66277835e+01-3.45454854e+00 8.78699438e-02-1.05676262e-04    3
 6.80997295e-08-1.70613740e-11-2.11721295e+04 4.65069735e+01                   4
QA4X                    C   4H   7O   3     G    300.00   3500.00 1000.00      1
 1.55029261e+01 1.45153155e-02 6.40828906e-07-1.62860901e-09 2.50970578e-13    2
-1.91491131e+04-4.18160549e+01-9.58773873e-01 8.03621153e-02-9.81293707e-05    3
 6.42181908e-08-1.62107294e-11-1.58567731e+04 3.76021316e+01                   4
ZA4X                    C   4H   7O   5     G    300.00   3500.00 1000.00      1
 2.15356686e+01 1.05670520e-02 6.08540858e-06-3.79319174e-09 5.20008930e-13    2
-3.94919827e+04-7.01201260e+01-3.07284219e+00 1.09001095e-01-1.41565656e-04    3
 9.46408514e-08-2.40885019e-11-3.45702805e+04 4.86017135e+01                   4
ETALD4X                 C   4H   6O   2     G    300.00   3500.00 1000.00      1
 7.53409161e+00 1.98762579e-02-1.05919978e-05 2.68815511e-09-2.61984662e-13    2
-3.47641262e+04-1.20610244e+01-1.11748175e+00 5.44825513e-02-6.25014380e-05    3
 3.72944486e-08-8.91355802e-12-3.30338115e+04 2.96778160e+01                   4
KEA4X                   C   4H   6O   4     G    300.00   3500.00 1000.00      1
 1.53847706e+01 1.37845589e-02 8.44336118e-07-1.59408650e-09 2.40372331e-13    2
-1.74907595e+04-4.00823813e+01 1.08865589e+00 7.09690176e-02-8.49323520e-05    3
 5.55903722e-08-1.40557423e-11-1.46315366e+04 2.88881081e+01                   4
CH3COCHO                C   3H   4O   2     G    300.00   3500.00 1000.00      1
 6.10043615e+00 2.13289976e-02-1.11521895e-05 2.79024722e-09-2.70599513e-13    2
-4.21806043e+04-3.68446168e+00-2.58960101e+00 5.60891462e-02-6.32924124e-05    3
 3.75503959e-08-8.96063667e-12-4.04425969e+04 3.82399443e+01                   4
RALD5XOO                C   5H   9O   3     G    300.00   3500.00 1000.00      1
 3.55752951e+01-2.29422521e-02 4.22107397e-05-1.59804141e-08 1.88402472e-12    2
-3.55649078e+04-1.42491044e+02-2.03058712e+01 2.00582413e-01-2.93076258e-04    3
 2.07544251e-07-5.39971416e-11-2.43886745e+04 1.27103282e+02                   4
QA5X                    C   5H   9O   3     G    300.00   3500.00 1000.00      1
 3.09846972e+01-1.22478172e-02 3.28513583e-05-1.28556588e-08 1.53235082e-12    2
-3.24043430e+04-1.10920041e+02-4.24119912e+00 1.28655768e-01-1.78504019e-04    3
 1.28047926e-07-3.36935455e-11-2.53591638e+04 5.90245462e+01                   4
ZA5X                    C   5H   9O   5     G    300.00   3500.00 1000.00      1
 4.65467696e+01-3.77328043e-02 5.85565197e-05-2.21239929e-08 2.63657691e-12    2
-5.63403221e+04-1.89109418e+02-1.74045168e+01 2.18072341e-01-3.25151199e-04    3
 2.33681153e-07-6.13147095e-11-4.35500648e+04 1.19418571e+02                   4
KEA5X                   C   5H   8O   4     G    300.00   3500.00 1000.00      1
 3.04655841e+01-2.04405556e-02 3.94793880e-05-1.48159887e-08 1.73847217e-12    2
 3.67394653e+04-1.06823722e+02 3.97049770e+00 8.55397900e-02-1.19491130e-04    3
 9.11643568e-08-2.47566142e-11 4.20384826e+04 2.09997542e+01                   4
RIBALDGOO               C   4H   7O   3     G    300.00   3500.00 1000.00      1
 1.19103907e+01 2.16325484e-02-4.20957067e-06-2.14083488e-10 1.01043130e-13    2
-2.28832325e+04-2.66049236e+01-4.79471406e+00 8.84529675e-02-1.04440199e-04    3
 6.66063356e-08-1.66040617e-11-1.95422115e+04 5.39875505e+01                   4
RIBALDBOO               C   4H   7O   3     G    300.00   3500.00 1000.00      1
 1.37775174e+01 1.89416801e-02-2.28386683e-06-8.28534151e-10 1.70691944e-13    2
-2.46185426e+04-3.66277835e+01-3.45454854e+00 8.78699438e-02-1.05676262e-04    3
 6.80997295e-08-1.70613740e-11-2.11721295e+04 4.65069735e+01                   4
QIBALDG2                C   4H   7O   3     G    300.00   3500.00 1000.00      1
 1.70655925e+01 1.02117869e-02 5.21082733e-06-3.34048386e-09 4.59751090e-13    2
-2.26719395e+04-5.17182060e+01 8.30000127e-02 7.81421566e-02-9.66847273e-05    3
 6.45898859e-08-1.65228413e-11-1.92754210e+04 3.02129857e+01                   4
QIBALDG3                C   4H   7O   3     G    300.00   3500.00 1000.00      1
 1.40098076e+01 1.72431982e-02-1.56028726e-06-8.96741575e-10 1.66803588e-13    2
-1.65596342e+04-3.41088015e+01-3.15077313e+00 8.58855212e-02-1.04523772e-04    3
 6.77455814e-08-1.69937772e-11-1.31275181e+04 4.86810808e+01                   4
QIBALDB3                C   4H   7O   3     G    300.00   3500.00 1000.00      1
 1.55029261e+01 1.45153155e-02 6.40828906e-07-1.62860901e-09 2.50970578e-13    2
-1.91491131e+04-4.18160549e+01-9.58773873e-01 8.03621153e-02-9.81293707e-05    3
 6.42181908e-08-1.62107294e-11-1.58567731e+04 3.76021316e+01                   4
ETIBALDGB               C   4H   6O   2     G    300.00   3500.00 1000.00      1
 7.53409161e+00 1.98762579e-02-1.05919978e-05 2.68815511e-09-2.61984662e-13    2
-3.47641262e+04-1.20610244e+01-1.11748175e+00 5.44825513e-02-6.25014380e-05    3
 3.72944486e-08-8.91355802e-12-3.30338115e+04 2.96778160e+01                   4
ETIBALDGG               C   4H   6O   2     G    300.00   3500.00 1000.00      1
 7.53409161e+00 1.98762579e-02-1.05919978e-05 2.68815511e-09-2.61984662e-13    2
-3.47641262e+04-1.20610244e+01-1.11748175e+00 5.44825513e-02-6.25014380e-05    3
 3.72944486e-08-8.91355802e-12-3.30338115e+04 2.96778160e+01                   4
ZIBALDG2                C   4H   7O   5     G    300.00   3500.00 1000.00      1
 2.15356686e+01 1.05670520e-02 6.08540858e-06-3.79319174e-09 5.20008930e-13    2
-3.94919827e+04-7.01201260e+01-3.07284219e+00 1.09001095e-01-1.41565656e-04    3
 9.46408514e-08-2.40885019e-11-3.45702805e+04 4.86017135e+01                   4
ZIBALDG3                C   4H   7O   5     G    300.00   3500.00 1000.00      1
 1.74552096e+01 1.89214460e-02-1.49932409e-06-1.10756468e-09 2.00380777e-13    2
-3.46641693e+04-4.81462443e+01-3.94770643e+00 1.04533110e-01-1.29916820e-04    3
 8.45040993e-08-2.12025352e-11-3.03835861e+04 5.51104534e+01                   4
ZIBALDB3                C   4H   7O   5     G    300.00   3500.00 1000.00      1
 1.74552096e+01 1.89214460e-02-1.49932409e-06-1.10756468e-09 2.00380777e-13    2
-3.46641693e+04-4.81462443e+01-3.94770643e+00 1.04533110e-01-1.29916820e-04    3
 8.45040993e-08-2.12025352e-11-3.03835861e+04 5.51104534e+01                   4
KIA4G2                  C   4H   6O   4     G    300.00   3500.00 1000.00      1
 1.40678639e+00 4.64932032e-02-3.30655214e-05 1.04167220e-08-1.16938584e-12    2
-4.58182626e+04 2.27769776e+01-9.68775985e-01 5.59954527e-02-4.73188957e-05    3
 1.99189715e-08-3.54494822e-12-4.53431502e+04 3.42376928e+01                   4
KIA4G3                  C   4H   6O   4     G    300.00   3500.00 1000.00      1
 1.19995755e+00 5.95230300e-02-4.22008849e-05 1.31589011e-08-1.46932725e-12    2
-5.05343220e+04 3.17991270e+01-2.19812637e+00 7.31153657e-02-6.25893884e-05    3
 2.67512368e-08-4.86741118e-12-4.98547052e+04 4.81929176e+01                   4
RALD6XOO                C   6H  11O   3     G    300.00   3500.00 1000.00      1
 3.55752951e+01-2.29422521e-02 4.22107397e-05-1.59804141e-08 1.88402472e-12    2
-3.55649078e+04-1.42491044e+02-2.03058712e+01 2.00582413e-01-2.93076258e-04    3
 2.07544251e-07-5.39971416e-11-2.43886745e+04 1.27103282e+02                   4
QA6X                    C   6H  11O   3     G    300.00   3500.00 1000.00      1
 3.09846972e+01-1.22478172e-02 3.28513583e-05-1.28556588e-08 1.53235082e-12    2
-3.24043430e+04-1.10920041e+02-4.24119912e+00 1.28655768e-01-1.78504019e-04    3
 1.28047926e-07-3.36935455e-11-2.53591638e+04 5.90245462e+01                   4
ZA6X                    C   6H  11O   5     G    300.00   3500.00 1000.00      1
 4.65467696e+01-3.77328043e-02 5.85565197e-05-2.21239929e-08 2.63657691e-12    2
-5.63403221e+04-1.89109418e+02-1.74045168e+01 2.18072341e-01-3.25151199e-04    3
 2.33681153e-07-6.13147095e-11-4.35500648e+04 1.19418571e+02                   4
KEA6X                   C   6H  10O   4     G    300.00   3500.00 1000.00      1
 3.04655841e+01-2.04405556e-02 3.94793880e-05-1.48159887e-08 1.73847217e-12    2
 3.67394653e+04-1.06823722e+02 3.97049770e+00 8.55397900e-02-1.19491130e-04    3
 9.11643568e-08-2.47566142e-11 4.20384826e+04 2.09997542e+01                   4
ETALD6X                 C   6H  10O   2     G    300.00   3500.00 1000.00      1
 7.53409161e+00 1.98762579e-02-1.05919978e-05 2.68815511e-09-2.61984662e-13    2
-3.47641262e+04-1.20610244e+01-1.11748175e+00 5.44825513e-02-6.25014380e-05    3
 3.72944486e-08-8.91355802e-12-3.30338115e+04 2.96778160e+01                   4
CYC6H12                 C   6H  12          G    300.00   3500.00 1000.00      1
-4.92581832e+00 7.45763841e-02-4.17067528e-05 1.08405610e-08-1.06827199e-12    2
-1.65711912e+04 4.47840333e+01-1.06058435e+01 9.72964849e-02-7.57869041e-05    3
 3.35606618e-08-6.74829720e-12-1.54351861e+04 7.21868715e+01                   4
CYC6H11                 C   6H  11          G    300.00   3500.00 1000.00      1
-4.68237041e+00 7.01313819e-02-3.91402832e-05 1.01655974e-08-1.00305809e-12    2
 6.85764488e+03 4.68453849e+01-1.02730193e+01 9.24939776e-02-7.26841767e-05    3
 3.25281931e-08-6.59370701e-12 7.97577466e+03 7.38170343e+01                   4
NC6H12                  C   6H  12          G    300.00   3500.00 1000.00      1
 5.20636211e+00 4.95016666e-02-2.41280304e-05 5.77953805e-09-5.48337052e-13    2
-8.86691704e+03 2.07151314e+00-4.20727765e+00 8.71562257e-02-8.06098689e-05    3
 4.34340971e-08-9.96197681e-12-6.98418909e+03 4.74868834e+01                   4
NC7H16                  C   7H  16          G    300.00   3500.00 1000.00      1
 4.61314626e+00 6.83578081e-02-3.56208448e-05 9.24734518e-09-9.31247313e-13    2
-2.70733491e+04 5.47161090e+00-5.10456961e+00 1.07228672e-01-9.39271401e-05    3
 4.81182087e-08-1.06489632e-11-2.51298059e+04 5.23539726e+01                   4
NC7H15                  C   7H  15          G    300.00   3500.00 1000.00      1
 2.80954801e+00 6.83809273e-02-3.55880162e-05 8.86348357e-09-8.51860511e-13    2
-3.08970773e+03 1.90189353e+01-2.17794820e+00 8.83309121e-02-6.55129934e-05    3
 2.88134684e-08-5.83935672e-12-2.09220849e+03 4.30807215e+01                   4
NC7H14                  C   7H  14          G    300.00   3500.00 1000.00      1
 3.73137670e+00 6.35579782e-02-3.25222954e-05 7.97720413e-09-7.57743779e-13    2
-1.28751212e+04 1.14065384e+01-3.20768156e+00 9.13142112e-02-7.41566450e-05    3
 3.57334372e-08-7.69680204e-12-1.14873095e+04 4.48834834e+01                   4
NC7H13                  C   7H  13          G    300.00   3500.00 1000.00      1
 1.63269336e+00 4.43815649e-02-2.31480248e-05 5.72808114e-09-5.45912987e-13    2
 1.04610166e+04 1.75844572e+01-1.86014625e+00 5.83529234e-02-4.41050625e-05    3
 1.96994396e-08-4.03875260e-12 1.11595845e+04 3.44353892e+01                   4
IC8H18                  C   8H  18          G    300.00   3500.00 1000.00      1
 9.42319900e+00 6.77854066e-02-3.07054480e-05 6.98731232e-09-6.39707131e-13    2
-3.36290137e+04-2.33317418e+01-9.84653857e+00 1.44864357e-01-1.46323873e-04    3
 8.40662626e-08-1.99094447e-11-2.97750662e+04 6.96336030e+01                   4
IC8H17                  C   8H  17          G    300.00   3500.00 1000.00      1
 9.98827330e+00 6.37192818e-02-2.98010567e-05 7.23358426e-09-7.02606569e-13    2
-1.18711024e+04-2.45493195e+01-7.52461078e+00 1.33770818e-01-1.34878361e-04    3
 7.72851206e-08-1.82154907e-11-8.36852558e+03 5.99402228e+01                   4
IC8H16                  C   8H  16          G    300.00   3500.00 1000.00      1
 8.41749750e+00 6.32357173e-02-2.87268806e-05 6.53030699e-09-5.96290030e-13    2
-1.86993959e+04-1.70149041e+01-8.88836567e+00 1.32459170e-01-1.32562060e-04    3
 7.57537597e-08-1.79021532e-11-1.52382233e+04 6.64758819e+01                   4
DIMEPTD                 C   7H  12          G    300.00   3500.00 1000.00      1
 9.78120355e+00 4.46185900e-02-1.93751466e-05 4.22814533e-09-3.74217469e-13    2
-4.22158014e+03-2.33895666e+01-3.65856428e+00 9.83776613e-02-1.00013754e-04    3
 5.79872166e-08-1.38139853e-11-1.53362657e+03 4.14495443e+01                   4
C7H8                    C   7H   8          G    200.00   3500.00 1000.00      1
 7.07402027e-01 5.31644411e-02-2.95072105e-05 7.75023138e-09-7.78393855e-13    2
 3.51921286e+03 1.93218473e+01-5.11646873e+00 7.64599242e-02-6.44504350e-05    3
 3.10457144e-08-6.60226461e-12 4.68398701e+03 4.74186572e+01                   4
C7H7                    C   7H   7          G    200.00   3500.00 1000.00      1
 3.75313054e+00 4.56708987e-02-2.50913793e-05 6.53433909e-09-6.52133822e-13    2
 2.21118776e+04 3.94802289e+00-4.35236210e+00 7.80928692e-02-7.37243351e-05    3
 3.89563096e-08-8.75762646e-12 2.37329762e+04 4.30523394e+01                   4
CH3C6H4                 C   7H   7          G    200.00   3500.00 1000.00      1
 1.91610268e+00 4.79692815e-02-2.65109512e-05 6.95268750e-09-6.98026215e-13    2
 3.48345234e+04 1.61298445e+01-3.47266847e+00 6.95243662e-02-5.88435782e-05    3
 2.85077721e-08-6.08679737e-12 3.59122776e+04 4.21275503e+01                   4
C6H5OH                  C   6H   6O   1     G    300.00   3500.00 1000.00      1
 7.15043409e+00 3.46520918e-02-1.79634945e-05 4.46632759e-09-4.30839246e-13    2
-1.56424826e+04-1.37484604e+01-8.40704634e+00 9.68820135e-02-1.11308377e-04    3
 6.66962493e-08-1.59883197e-11-1.25309865e+04 6.13073896e+01                   4
C6H5O                   C   6H   5O   1     G    300.00   3500.00 1000.00      1
 7.24109430e+00 3.10708530e-02-1.63111133e-05 4.08406801e-09-3.95434453e-13    2
 2.59038635e+03-1.36055192e+01-7.55669217e+00 9.02619989e-02-1.05097832e-04    3
 6.32752139e-08-1.51932209e-11 5.54994364e+03 5.77852465e+01                   4
C6H5CHO                 C   7H   6O   1     G    200.00   3500.00 1000.00      1
 3.87219582e+00 4.72759226e-02-2.70290787e-05 7.23573157e-09-7.35196325e-13    2
-8.02188305e+03 4.62991790e+00-4.66059426e+00 8.14070829e-02-7.82258192e-05    3
 4.13668919e-08-9.26798641e-12-6.31532503e+03 4.57956976e+01                   4
C7H6                    C   7H   6          G    300.00   3500.00 1000.00      1
 6.88542925e+00 3.61436877e-02-1.89692245e-05 4.73817395e-09-4.55816585e-13    2
 3.84884263e+04-1.19575140e+01-6.43581403e+00 8.94286609e-02-9.88966842e-05    3
 5.80231471e-08-1.37770599e-11 4.11526750e+04 5.23097844e+01                   4
C7H5                    C   7H   5          G    300.00   3500.00 1000.00      1
 8.56568297e+00 2.96729725e-02-1.52931723e-05 3.77900675e-09-3.61362006e-13    2
 5.28664664e+04-1.85855650e+01-5.13497012e+00 8.44755849e-02-9.74970909e-05    3
 5.85816191e-08-1.40620151e-11 5.56065970e+04 4.75121664e+01                   4
CYC5H4                  C   5H   4          G    200.00   3500.00 1000.00      1
 3.61250313e+00 2.36922618e-02-1.18045756e-05 2.77176528e-09-2.51672737e-13    2
 5.87753972e+04 3.24785782e+00-2.36993771e+00 4.76220252e-02-4.76992206e-05    3
 2.67015286e-08-6.23411358e-12 5.99718854e+04 3.21096767e+01                   4
C5H3                    C   5H   3          G    300.00   3500.00 1000.00      1
 7.82108154e+00 1.57058235e-02-7.68711175e-06 1.83774476e-09-1.73512071e-13    2
 6.49945056e+04-1.39060297e+01 2.20894488e+00 3.81543701e-02-4.13599317e-05    3
 2.42862914e-08-5.78564873e-12 6.61169330e+04 1.31692855e+01                   4
C5H2                    C   5H   2          G    300.00   3500.00 1000.00      1
 8.40768137e+00 1.34765292e-02-7.01609702e-06 1.74241760e-09-1.67949145e-13    2
 7.98404218e+04-2.02572042e+01 4.56988285e-01 4.52793015e-02-5.47202555e-05    3
 3.35451899e-08-8.11864223e-12 8.14305604e+04 1.81002940e+01                   4
C7H7O2                  C   7H   7O   2     G    300.00   3500.00 1000.00      1
 7.76326754e+00 4.65077882e-02-2.50640804e-05 6.34950659e-09-6.14562249e-13    2
 1.00028041e+04-1.05159743e+01-7.75319315e+00 1.08573631e-01-1.18162845e-04    3
 6.84153494e-08-1.61310229e-11 1.31060962e+04 6.43419792e+01                   4
O2C6H4CH3               C   7H   7O   2     G    300.00   3500.00 1000.00      1
 9.61916080e+00 4.18010372e-02-2.19941298e-05 5.54328751e-09-5.38449100e-13    2
 7.83011300e+03-2.15498972e+01-8.66733762e+00 1.14947031e-01-1.31713120e-04    3
 7.86892812e-08-1.88249475e-11 1.14874127e+04 6.66718872e+01                   4
OC6H4CH2                C   7H   6O   1     G    300.00   3500.00 1000.00      1
 6.29300918e+00 4.06374030e-02-2.13154929e-05 5.29210969e-09-5.04864754e-13    2
 2.47900969e+03-8.13022813e+00-7.51672077e+00 9.58763228e-02-1.04173873e-04    3
 6.05310295e-08-1.43145947e-11 5.24095568e+03 5.84937361e+01                   4
C6H5CH2O                C   7H   7O   1     G    300.00   3500.00 1000.00      1
 2.95195244e+00 4.95479527e-02-2.68584871e-05 6.85872785e-09-6.69279810e-13    2
 1.08745043e+04 1.25223461e+01-7.35455671e+00 9.07739893e-02-8.86975419e-05    3
 4.80847644e-08-1.09757890e-11 1.29358061e+04 6.22452950e+01                   4
BZCOOH                  C   7H   8O   2     G    300.00   3500.00 1000.00      1
 6.35344352e+00 5.34641863e-02-2.95181600e-05 7.60339396e-09-7.44719272e-13    2
-7.15911084e+03-1.82955592e+00-6.87003281e+00 1.06358092e-01-1.08859018e-04    3
 6.04972993e-08-1.39681956e-11-4.51441558e+03 6.19660735e+01                   4
C6H5O2                  C   6H   5O   2     G    300.00   3500.00 1000.00      1
 7.45861421e+00 3.39259006e-02-1.75961041e-05 4.37777424e-09-4.20945330e-13    2
 1.18474071e+04-9.59820362e+00-5.40898751e+00 8.53963075e-02-9.48017144e-05    3
 5.58481811e-08-1.32885471e-11 1.44209275e+04 5.24805365e+01                   4
C6H5CO                  C   7H   5O   1     G    300.00   3500.00 1000.00      1
 6.30276128e+00 3.81889685e-02-2.08241114e-05 5.33772972e-09-5.22118094e-13    2
 8.42593875e+03-6.11603122e+00-4.03459108e+00 7.95383779e-02-8.28482256e-05    3
 4.66871392e-08-1.08594705e-11 1.04934092e+04 4.37557184e+01                   4
RBBENZ                  C  14H  13          G    300.00   3500.00 1000.00      1
 8.33287129e+00 8.44244739e-02-4.60166300e-05 1.23161154e-08-1.26290381e-12    2
 2.72254353e+04-1.48016914e+01-1.52277845e+01 1.78667097e-01-1.87380565e-04    3
 1.06558739e-07-2.48235596e-11 3.19375665e+04 9.88648537e+01                   4
STILB                   C  14H  12          G    300.00   3500.00 1000.00      1
 1.09622160e+01 7.72764711e-02-4.08428958e-05 1.04815748e-08-1.04048513e-12    2
 2.18540318e+04-3.16726838e+01-1.74059549e+01 1.90749155e-01-2.11051921e-04    3
 1.23954258e-07-2.94086561e-11 2.75276659e+04 1.05187343e+02                   4
CYC6-OO                 C   6H  11O   2     G    300.00   3500.00 1000.00      1
-3.06521406e-01 7.18052352e-02-3.98110733e-05 1.02755450e-08-1.00734230e-12    2
-1.18317970e+04 2.71040431e+01-8.79164531e+00 1.05745731e-01-9.07218167e-05    3
 4.42160406e-08-9.49246620e-12-1.01347722e+04 6.80398611e+01                   4
CYC6-QOOH-2             C   6H  11O   2     G    300.00   3500.00 1000.00      1
 7.55227078e-01 7.16547414e-02-4.04684797e-05 1.05744487e-08-1.04499505e-12    2
-6.94304657e+03 2.32105481e+01-6.71954843e+00 1.01553843e-01-8.53171327e-05    3
 4.04735507e-08-8.51977056e-12-5.44809147e+03 5.92720191e+01                   4
CYC6-QOOH-3             C   6H  11O   2     G    300.00   3500.00 1000.00      1
-3.55451882e-01 7.35184131e-02-4.18327233e-05 1.10053647e-08-1.09339016e-12    2
-6.73435317e+03 2.90317743e+01-9.37670482e+00 1.09603425e-01-9.59602409e-05    3
 4.70903764e-08-1.01146431e-11-4.93010258e+03 7.25541050e+01                   4
CYC6-QOOH-4             C   6H  11O   2     G    300.00   3500.00 1000.00      1
-3.55451882e-01 7.35184131e-02-4.18327233e-05 1.10053647e-08-1.09339016e-12    2
-6.73435317e+03 2.90317743e+01-9.37670482e+00 1.09603425e-01-9.59602409e-05    3
 4.70903764e-08-1.01146431e-11-4.93010258e+03 7.25541050e+01                   4
CYC6H10-O-12            C   6H  10O   1     G    300.00   3500.00 1000.00      1
-2.00302822e+00 6.93273065e-02-3.95543726e-05 1.04242340e-08-1.03700104e-12    2
-1.78975682e+04 2.78201564e+01-1.40147381e+01 1.17374146e-01-1.11624632e-04    3
 5.84710734e-08-1.30487109e-11-1.54952263e+04 8.57697131e+01                   4
CYC6H10-O-13            C   6H  10O   1     G    300.00   3500.00 1000.00      1
-3.93612170e+00 7.30553329e-02-4.20632392e-05 1.11456448e-08-1.11232776e-12    2
-1.83426063e+04 3.65502751e+01-1.59882888e+01 1.21264001e-01-1.14376242e-04    3
 5.93543130e-08-1.31644948e-11-1.59321729e+04 9.46950144e+01                   4
CYC6H10-O-14            C   6H  10O   1     G    300.00   3500.00 1000.00      1
-5.60920330e+00 7.64730139e-02-4.44244476e-05 1.18348348e-08-1.18496451e-12    2
-2.80690131e+04 4.41070357e+01-1.80475767e+01 1.26226507e-01-1.19054688e-04    3
 6.15883283e-08-1.36233379e-11-2.55813385e+04 1.04114997e+02                   4
CYC6H10-ONE             C   6H  10O   1     G    300.00   3500.00 1000.00      1
-2.40219535e+00 6.71578511e-02-3.71443069e-05 9.56728667e-09-9.36286227e-13    2
-3.06121995e+04 3.47650249e+01-7.64196727e+00 8.81169388e-02-6.85829384e-05    3
 3.05263744e-08-6.17605815e-12-2.95642451e+04 6.00438956e+01                   4
C5H9CHO                 C   6H  10O   1     G    300.00   3500.00 1000.00      1
 8.18040816e+00 2.86505831e-02-9.36895718e-06 1.19074192e-09-3.47172029e-14    2
-1.65505412e+04-1.06523067e+01-1.11318482e+00 6.58249550e-02-6.51305150e-05    3
 3.83651138e-08-9.32831018e-12-1.46918226e+04 3.41839072e+01                   4
CYC6-OOQOOH-2           C   6H  11O   4     G    300.00   3500.00 1000.00      1
 4.70726866e+00 7.37866406e-02-4.16309460e-05 1.08638969e-08-1.07236151e-12    2
-2.56396533e+04 6.97975412e+00-9.03654490e+00 1.28761895e-01-1.24093827e-04    3
 6.58391511e-08-1.48161751e-11-2.28908906e+04 7.32857099e+01                   4
CYC6-OOQOOH-3           C   6H  11O   4     G    300.00   3500.00 1000.00      1
 4.70726866e+00 7.37866406e-02-4.16309460e-05 1.08638969e-08-1.07236151e-12    2
-2.56396533e+04 6.97975412e+00-9.03654490e+00 1.28761895e-01-1.24093827e-04    3
 6.58391511e-08-1.48161751e-11-2.28908906e+04 7.32857099e+01                   4
CYC6-OOQOOH-4           C   6H  11O   4     G    300.00   3500.00 1000.00      1
 4.70726866e+00 7.37866406e-02-4.16309460e-05 1.08638969e-08-1.07236151e-12    2
-2.56396533e+04 6.28523972e+00-9.03654490e+00 1.28761895e-01-1.24093827e-04    3
 6.58391511e-08-1.48161751e-11-2.28908906e+04 7.25911955e+01                   4
CYC6-OQOOH-2            C   6H  10O   3     G    300.00   3500.00 1000.00      1
 1.54377518e+00 5.74281986e-02-2.90443301e-05 7.19012729e-09-6.93426891e-13    2
-3.21863283e+04 4.88403618e+00-1.44631439e+01 1.21455875e-01-1.25085844e-04    3
 7.12178035e-08-1.67003459e-11-2.89849445e+04 8.21081677e+01                   4
CYC6-OQOOH-3            C   6H  10O   3     G    300.00   3500.00 1000.00      1
 2.66733812e+00 5.38061545e-02-2.63505139e-05 6.39160063e-09-6.09165300e-13    2
-3.30559429e+04-2.36924364e-01-1.13477866e+01 1.09866653e-01-1.10441262e-04    3
 6.24520995e-08-1.46242900e-11-3.02529179e+04 6.73779509e+01                   4
CYC6-OQOOH-4            C   6H  10O   3     G    300.00   3500.00 1000.00      1
 2.66733812e+00 5.38061545e-02-2.63505139e-05 6.39160063e-09-6.09165300e-13    2
-3.30559429e+04-9.31438664e-01-1.13477866e+01 1.09866653e-01-1.10441262e-04    3
 6.24520995e-08-1.46242900e-11-3.02529179e+04 6.66834366e+01                   4
C7DIONE                 C   7H  12O   2     G    300.00   3500.00 1000.00      1
-8.50508954e-01 8.25876607e-02-4.59395642e-05 1.18343680e-08-1.15785309e-12    2
-3.66926203e+04 2.70365835e+01 1.03086890e+00 7.50621492e-02-3.46512970e-05    3
 4.30885653e-09 7.23524772e-13-3.70688958e+04 1.79600228e+01                   4
NC7H14O                 C   7H  14O   1     G    300.00   3500.00 1000.00      1
 3.47225365e+00 7.06633543e-02-3.68667681e-05 9.15048442e-09-8.75447915e-13    2
-3.59487216e+04 9.58707452e+00-1.08869496e+01 1.28100167e-01-1.23021987e-04    3
 6.65872973e-08-1.52346511e-11-3.30768809e+04 7.88619297e+01                   4
NC7H15-OO               C   7H  15O   2     G    300.00   3500.00 1000.00      1
 8.89779769e+00 6.75486841e-02-3.48956293e-05 8.59604776e-09-8.17898372e-13    2
-1.61154040e+04-7.23431461e+00-1.09849619e+00 1.07533860e-01-9.48733926e-05    3
 4.85812233e-08-1.08141923e-11-1.41161453e+04 4.09920250e+01                   4
NC7-QOOH                C   7H  15O   2     G    300.00   3500.00 1000.00      1
 2.00595574e+00 9.35736108e-02-6.55988274e-05 1.99522890e-08-2.17258809e-12    2
-1.48717148e+04 2.62630641e+01-1.26648022e+00 1.06663355e-01-8.52334431e-05    3
 3.30420329e-08-5.44502404e-12-1.42172276e+04 4.20506759e+01                   4
NC7-OOQOOH              C   7H  15O   4     G    300.00   3500.00 1000.00      1
 9.62474869e+00 6.77812360e-02-3.40417624e-05 8.21436102e-09-7.70504788e-13    2
-4.08418587e+04-8.37452380e+00 1.49757098e-01 1.05681202e-01-9.08917119e-05    3
 4.61143274e-08-1.02454964e-11-3.89468604e+04 3.73368335e+01                   4
C7KETONE                C   7H  14O   1     G    300.00   3500.00 1000.00      1
 4.46802017e+00 6.77091211e-02-3.50726440e-05 8.62245395e-09-8.17394361e-13    2
-3.71973509e+04 1.07471398e+01-2.09326202e+00 9.39542499e-02-7.44403371e-05    3
 3.48675827e-08-7.37867655e-12-3.58850945e+04 4.24015335e+01                   4
NC7-OQOOH               C   7H  14O   3     G    300.00   3500.00 1000.00      1
 9.65085499e+00 6.80296825e-02-3.54120632e-05 8.73141580e-09-8.29137150e-13    2
-5.44029196e+04-9.55863955e+00-7.08404069e-01 1.09466719e-01-9.75676176e-05    3
 5.01684520e-08-1.11883962e-11-5.23310678e+04 4.04187972e+01                   4
NC7H15OOH               C   7H  16O   2     G    300.00   3500.00 1000.00      1
 8.30368572e+00 7.16048666e-02-3.69192193e-05 9.08265460e-09-8.63470045e-13    2
-4.07700693e+04-6.71575131e+00-1.93841986e+00 1.12573289e-01-9.83718529e-05    3
 5.00510769e-08-1.11055756e-11-3.87216482e+04 4.26964876e+01                   4
IC8H16O                 C   8H  16O   1     G    300.00   3500.00 1000.00      1
 3.48811103e+00 8.38171021e-02-4.56369643e-05 1.17230739e-08-1.15016072e-12    2
-3.90438498e+04 8.74068319e+00-1.26868179e+01 1.48516818e-01-1.42686538e-04    3
 7.64227896e-08-1.73250896e-11-3.58088640e+04 8.67753652e+01                   4
IC8H17-OO               C   8H  17O   2     G    300.00   3500.00 1000.00      1
 9.75106639e+00 7.67490084e-02-3.97968442e-05 9.84197537e-09-9.39654691e-13    2
-2.95554360e+04-1.25868809e+01-4.58852204e+00 1.34107362e-01-1.25834375e-04    3
 6.72003291e-08-1.52792431e-11-2.66875183e+04 5.65933443e+01                   4
IC8-QOOH                C   8H  17O   2     G    300.00   3500.00 1000.00      1
 1.11709256e+01 7.58452606e-02-3.97662486e-05 9.92877385e-09-9.54970721e-13    2
-2.35181469e+04-1.93921998e+01-5.31701072e+00 1.41797006e-01-1.38693867e-04    3
 7.58805192e-08-1.74429071e-11-2.02205597e+04 6.01525622e+01                   4
IC8T-QOOH               C   8H  17O   2     G    300.00   3500.00 1000.00      1
 1.11709256e+01 7.58452606e-02-3.97662486e-05 9.92877385e-09-9.54970721e-13    2
-2.35181469e+04-1.93921998e+01-5.31701072e+00 1.41797006e-01-1.38693867e-04    3
 7.58805192e-08-1.74429071e-11-2.02205597e+04 6.01525622e+01                   4
IC8-OOQOOH              C   8H  17O   4     G    300.00   3500.00 1000.00      1
 1.25863078e+01 8.27087310e-02-4.39307064e-05 1.10691942e-08-1.07114207e-12    2
-4.13228136e+04-2.23283147e+01-2.61281357e+00 1.43505216e-01-1.35125434e-04    3
 7.18656796e-08-1.62702634e-11-3.82829893e+04 5.09986599e+01                   4
IC8-OQOOH               C   8H  16O   3     G    300.00   3500.00 1000.00      1
 9.83581492e+00 7.95456929e-02-4.24609894e-05 1.07215785e-08-1.03820666e-12    2
-5.93907531e+04-1.06790665e+01-3.33449973e+00 1.32226951e-01-1.21482877e-04    3
 6.34028371e-08-1.42085213e-11-5.67566902e+04 5.28600886e+01                   4
CH2OHCH2OH              C   2H   6O   2     G    300.00   3500.00 1000.00      1
 3.61770256e+00 2.49247764e-02-1.22220947e-05 2.93088056e-09-2.77005945e-13    2
-4.90884564e+04 1.09439491e+01-1.53886004e+00 4.55510268e-02-4.31614703e-05    3
 2.35571310e-08-5.43356855e-12-4.80571439e+04 3.58213829e+01                   4
GLYCEROL                C   3H   8O   3     G    300.00   3500.00 1000.00      1
 1.11234494e+01 2.65232637e-02-1.18877545e-05 2.59644189e-09-2.26777199e-13    2
-7.42057816e+04-2.34512409e+01 2.01182178e+00 6.29697741e-02-6.65575201e-05    3
 3.90429523e-08-9.33840480e-12-7.23834561e+04 2.05070952e+01                   4
C3H4O3                  C   3H   4O   3     G    300.00   3500.00 1000.00      1
 5.93015182e+00 2.59234825e-02-1.40656292e-05 3.61514315e-09-3.55134933e-13    2
-5.46989998e+04 3.13460112e+00 6.74556310e-01 4.69458645e-02-4.55992023e-05    3
 2.46375252e-08-5.61073044e-12-5.36478807e+04 2.84898114e+01                   4
FURFURAL                C   5H   4O   2     G    300.00   3500.00 1000.00      1
 4.85250952e+00 3.40622260e-02-1.94471133e-05 5.16057365e-09-5.16931761e-13    2
-2.12729808e+04 1.46158400e+00-3.64634076e+00 6.80576271e-02-7.04402150e-05    3
 3.91559748e-08-9.01578204e-12-1.95732107e+04 4.24636238e+01                   4
FURAN                   C   4H   4O   1     G    300.00   3500.00 1000.00      1
 4.17601549e+00 2.85493660e-02-1.65684681e-05 4.43862800e-09-4.47369048e-13    2
-7.94228226e+03-2.46881335e+00-9.82811087e+00 8.45658714e-02-1.00593226e-04    3
 6.04551334e-08-1.44514954e-11-5.14145699e+03 6.50930012e+01                   4
CH2CCHCHO               C   4H   4O   1     G    300.00   3500.00 1000.00      1
 4.81300975e+00 2.45647993e-02-1.29583846e-05 3.19967203e-09-3.02563172e-13    2
 5.27585988e+03 2.33389845e+00-2.02600943e-01 4.46272420e-02-4.30520487e-05    3
 2.32621148e-08-5.31817386e-12 6.27898201e+03 2.65313207e+01                   4
C4H3O                   C   4H   3O   1     G    300.00   3500.00 1000.00      1
 4.83727657e+00 2.40140675e-02-1.40758641e-05 3.78877765e-09-3.82714338e-13    2
 2.07201567e+04-3.27403909e+00-7.89317966e+00 7.49358924e-02-9.04586015e-05    3
 5.47106026e-08-1.31131706e-11 2.32662480e+04 5.81430533e+01                   4
MEFU2                   C   5H   6O   1     G    300.00   3500.00 1000.00      1
 2.70388516e+00 3.82157948e-02-2.07252768e-05 5.24464582e-09-4.88388856e-13    2
-1.23247030e+04 1.06418644e+01-4.98250856e+00 6.89613696e-02-6.68436391e-05    3
 3.59902207e-08-8.17478257e-12-1.07874242e+04 4.77242709e+01                   4
DMF                     C   6H   8O   1     G    300.00   3500.00 1000.00      1
 3.90031847e+00 4.50765024e-02-2.32755966e-05 5.71359927e-09-5.40808994e-13    2
-1.83395037e+04 5.34045929e+00-4.26811011e+00 7.77502167e-02-7.22861681e-05    3
 3.83873136e-08-8.70923758e-12-1.67058180e+04 4.47484054e+01                   4
RDMF                    C   6H   7O   1     G    300.00   3500.00 1000.00      1
 4.33174072e+00 4.15108488e-02-2.16349581e-05 5.34746688e-09-5.08643736e-13    2
 1.56777446e+04 5.33159718e+00-2.85667684e+00 7.02645190e-02-6.47654635e-05    3
 3.41011371e-08-7.69706129e-12 1.71154281e+04 4.00115566e+01                   4
C6H10O5                 C   6H  10O   5     G    300.00   3500.00 1000.00      1
 1.01104788e+01 6.12053479e-02-3.32087006e-05 8.49397402e-09-8.30071481e-13    2
-1.07283366e+05-1.90739537e+01-1.10547003e+01 1.45866064e-01-1.60199775e-04    3
 9.31546905e-08-2.19952506e-11-1.03050330e+05 8.30358010e+01                   4
C6H8O4                  C   6H   8O   4     G    300.00   3500.00 1000.00      1
 9.87359340e+00 5.01266010e-02-2.67017884e-05 6.71915837e-09-6.48560857e-13    2
-7.57411705e+04-1.92001865e+01-7.90435058e+00 1.21238377e-01-1.33369452e-04    3
 7.78309343e-08-1.84265048e-11-7.21855817e+04 6.65681166e+01                   4
C6H6O3                  C   6H   6O   3     G    300.00   3500.00 1000.00      1
 6.08993531e+00 4.41924288e-02-2.38786941e-05 6.10709307e-09-5.97342825e-13    2
-4.39947402e+04 1.89405934e+00-1.51270396e+00 7.46029859e-02-6.94945297e-05    3
 3.65176501e-08-8.19998209e-12-4.24742123e+04 3.85723991e+01                   4
C5H8O4                  C   5H   8O   4     G    300.00   3500.00 1000.00      1
 7.40387745e+00 4.97312344e-02-2.68734159e-05 6.86436155e-09-6.70753141e-13    2
-8.10328391e+04-4.52492631e+00-9.50724750e+00 1.17375734e-01-1.28340166e-04    3
 7.45088614e-08-1.75818781e-11-7.76506141e+04 7.70614760e+01                   4
CATECHOL                C   6H   6O   2     G    300.00   3500.00 1000.00      1
 1.14860370e+01 3.05705696e-02-1.50122574e-05 3.44411777e-09-3.04454215e-13    2
-3.84627584e+04-3.21446918e+01-7.70447775e+00 1.07332629e-01-1.30155346e-04    3
 8.02061769e-08-1.94949690e-11-3.46246555e+04 6.04384489e+01                   4
RCATEC                  C   6H   5O   2     G    300.00   3500.00 1000.00      1
 1.15430658e+01 2.70760782e-02-1.34317017e-05 3.08569068e-09-2.71800119e-13    2
-2.48719842e+04-3.18284488e+01-6.82731378e+00 1.00557597e-01-1.23653979e-04    3
 7.65672092e-08-1.86421797e-11-2.11979083e+04 5.67980138e+01                   4
GUAIACOL                C   7H   8O   2     G    300.00   3500.00 1000.00      1
 9.99301702e+00 4.50609511e-02-2.36180854e-05 5.74986028e-09-5.33615163e-13    2
-3.55531885e+04-2.30989094e+01-7.52910625e+00 1.15149444e-01-1.28750825e-04    3
 7.58383534e-08-1.80557384e-11-3.20487639e+04 6.14352066e+01                   4
SALICALD                C   7H   6O   2     G    300.00   3500.00 1000.00      1
 5.67067857e+00 4.90131515e-02-2.67813684e-05 6.74999695e-09-6.51616310e-13    2
-3.01706341e+04 1.72958910e+00-8.29659561e+00 1.04882248e-01-1.10585013e-04    3
 6.26190937e-08-1.46188905e-11-2.73771792e+04 6.91136132e+01                   4
VANILLIN                C   8H   8O   3     G    300.00   3500.00 1000.00      1
 8.91543634e+00 5.83777413e-02-3.15742289e-05 7.74925986e-09-7.21790951e-13    2
-5.02017306e+04-9.71492091e+00-7.70305745e+00 1.24851716e-01-1.31285192e-04    3
 7.42232350e-08-1.73402847e-11-4.68780318e+04 7.04597052e+01                   4
C8H6O3                  C   8H   6O   3     G    300.00   3500.00 1000.00      1
 4.59308938e+00 6.23299053e-02-3.47374653e-05 8.74937512e-09-8.39789340e-13    2
-4.48191760e+04 1.51136268e+01-8.47052157e+00 1.14584349e-01-1.13119131e-04    3
 6.10038189e-08-1.39034003e-11-4.22064538e+04 7.81379982e+01                   4
RSALICPH                C   7H   5O   2     G    300.00   3500.00 1000.00      1
 6.00653618e+00 4.55336023e-02-2.51852438e-05 6.39158463e-09-6.19568356e-13    2
 4.68000597e+02 2.82366668e+00-8.00629363e+00 1.01584922e-01-1.09262223e-04    3
 6.24429039e-08-1.46323982e-11 3.27056656e+03 7.04274704e+01                   4
RGUAIPH                 C   7H   7O   2     G    300.00   3500.00 1000.00      1
 1.03288605e+01 4.15815436e-02-2.20221230e-05 5.39151185e-09-5.01575209e-13    2
-4.91455279e+03-2.20047760e+01-7.23884832e+00 1.11852379e-01-1.27428376e-04    3
 7.56623473e-08-1.80692841e-11-1.40101102e+03 6.27492641e+01                   4
C6H5OCH3                C   7H   8O   1     G    300.00   3500.00 1000.00      1
 5.80453257e+00 4.87536228e-02-2.62455342e-05 6.66469663e-09-6.47645238e-13    2
-1.27572418e+04-5.44796722e+00-8.31868729e+00 1.05246502e-01-1.10984853e-04    3
 6.31575761e-08-1.47708651e-11-9.93259780e+03 6.26884046e+01                   4
C7H6O3                  C   7H   6O   3     G    300.00   3500.00 1000.00      1
 9.61003482e+00 4.63126508e-02-2.49854466e-05 6.23131070e-09-5.96782041e-13    2
-5.28813088e+04-1.46625767e+01-7.07010661e+00 1.13033217e-01-1.25066295e-04    3
 7.29518764e-08-1.72769235e-11-4.95452805e+04 6.58094637e+01                   4
RC7H5O3                 C   7H   5O   3     G    300.00   3500.00 1000.00      1
 1.03519979e+01 4.06949751e-02-2.16398121e-05 5.16863286e-09-4.69580368e-13    2
-3.48541025e+04-1.78724723e+01-6.94106369e+00 1.09867221e-01-1.25398181e-04    3
 7.43408790e-08-1.77626419e-11-3.13954902e+04 6.55565533e+01                   4
C24H28O4                C  24H  28O   4     G    300.00   3500.00 1000.00      1
 1.23328698e+01 8.23745259e-02-4.74082227e-05 1.26374275e-08-1.25301249e-12    2
-7.42437852e+03 2.98588176e-01 2.28829849e+00 1.22552811e-01-1.07675650e-04    3
 5.28157125e-08-1.12975838e-11-5.41546426e+03 4.87578382e+01                   4
C6H4O                   C   6H   4O   1     G    300.00   3500.00 1000.00      1
 7.24109430e+00 3.10708530e-02-1.63111133e-05 4.08406801e-09-3.95434453e-13    2
 1.75903863e+04-1.36055192e+01-7.55669217e+00 9.02619989e-02-1.05097832e-04    3
 6.32752139e-08-1.51932209e-11 2.05499436e+04 5.77852465e+01                   4
RANISPH                 C   7H   7O   1     G    300.00   3500.00 1000.00      1
 6.14038338e+00 4.52741698e-02-2.46495239e-05 6.30633007e-09-6.15603035e-13    2
 1.78813933e+04-4.35386646e+00-8.02841875e+00 1.01949378e-01-1.09662337e-04    3
 6.29815386e-08-1.47844052e-11 2.07151538e+04 6.40024135e+01                   4
RPHENPH                 C   6H   5O   1     G    300.00   3500.00 1000.00      1
 7.48628867e+00 3.11726311e-02-1.63674781e-05 4.10795928e-09-3.98796848e-13    2
 1.49961512e+04-1.26543784e+01-8.11677939e+00 9.35849033e-02-1.09985886e-04    3
 6.65202315e-08-1.60018649e-11 1.81167648e+04 6.26214055e+01                   4
RCATEPH                 C   6H   5O   2     G    300.00   3500.00 1000.00      1
 1.18218909e+01 2.70911128e-02-1.34162451e-05 3.08575096e-09-2.72412002e-13    2
-7.82412457e+03-3.10506064e+01-7.41421160e+00 1.04035523e-01-1.28832860e-04    3
 8.00301608e-08-1.95085145e-11-3.97690408e+03 6.17524685e+01                   4
C5H5O                   C   5H   5O   1     G    300.00   3500.00 1000.00      1
 4.05664927e+00 3.45436654e-02-1.90955320e-05 4.94738316e-09-4.87637849e-13    2
 1.86725572e+04 3.08216855e+00-6.48999867e+00 7.67302572e-02-8.23754197e-05    3
 4.71339749e-08-1.10342858e-11 2.07818868e+04 5.39636483e+01                   4
CYC5H4O                 C   5H   4O   1     G    300.00   3500.00 1000.00      1
 3.18549261e+00 3.07370974e-02-1.33340794e-05 2.39465923e-09-1.41599537e-13    2
 4.19057690e+03 7.37245531e+00-6.76145595e+00 7.05248917e-02-7.30157707e-05    3
 4.21824535e-08-1.00885481e-11 6.17996661e+03 5.53607322e+01                   4
C6H4O2                  C   6H   4O   2     G    300.00   3500.00 1000.00      1
 7.47607700e+00 3.37675117e-02-1.72270942e-05 4.26618660e-09-4.19534038e-13    2
-1.85845943e+04-1.03634978e+01-8.56564142e+00 9.79343854e-02-1.13477405e-04    3
 6.84330603e-08-1.64612525e-11-1.53762506e+04 6.70285206e+01                   4
LC6H6                   C   6H   6          G    300.00   3500.00 1000.00      1
 9.29091554e+00 2.66758306e-02-1.29834561e-05 3.06534159e-09-2.84391822e-13    2
 3.67857050e+04-2.14364544e+01-3.09066796e+00 7.62021646e-02-8.72729571e-05    3
 5.25916756e-08-1.26659753e-11 3.92620217e+04 3.82975287e+01                   4
C6H4C2H3                C   8H   7          G    200.00   3500.00 1000.00      1
 4.35999185e+00 4.85338820e-02-2.70700410e-05 7.14739914e-09-7.20866176e-13    2
 4.47801457e+04 3.15189982e+00-5.24887836e+00 8.69693628e-02-8.47232622e-05    3
 4.55828800e-08-1.03297364e-11 4.67019197e+04 4.95091441e+01                   4
CRESOL                  C   7H   8O   1     G    300.00   3500.00 1000.00      1
 6.78643857e+00 4.50156875e-02-2.24351456e-05 5.19402633e-09-4.59302609e-13    2
-1.97804020e+04-9.83520033e+00-6.92457438e+00 9.98597393e-02-1.04701223e-04    3
 6.00380781e-08-1.41703156e-11-1.70381994e+04 5.63125114e+01                   4
RCRESOLC                C   7H   7O   1     G    300.00   3500.00 1000.00      1
 1.02581715e+01 3.13418134e-02-1.00173117e-05 1.24665692e-09-3.53389417e-14    2
-2.37558546e+03-2.65898693e+01-8.60777177e+00 1.06805586e-01-1.23212971e-04    3
 7.67104298e-08-1.89012822e-11 1.39760318e+03 6.44274012e+01                   4
RCRESOLO                C   7H   7O   1     G    300.00   3500.00 1000.00      1
 9.91678888e+00 3.02894897e-02-9.15736020e-06 1.01866822e-09-1.44600068e-14    2
-2.98175306e+03-2.45733064e+01-8.76615101e+00 1.05021249e-01-1.21255000e-04    3
 7.57504278e-08-1.86973999e-11 7.54834912e+02 6.55610788e+01                   4
C6H5CH2OH               C   7H   8O   1     G    300.00   3500.00 1000.00      1
 3.61719745e+00 4.49442002e-02-2.13623013e-05 4.51982608e-09-3.57088154e-13    2
-1.55055918e+04 1.07553688e+01-8.70616951e+00 9.42376680e-02-9.53025031e-05    3
 5.38132939e-08-1.26804551e-11-1.30409184e+04 7.02084908e+01                   4
C6H5C2H                 C   8H   6          G    200.00   3500.00 1000.00      1
 9.16949219e+00 3.64455597e-02-1.89047111e-05 4.70522519e-09-4.54562379e-13    2
 3.35611401e+04-2.32780612e+01-4.33385119e+00 9.04589332e-02-9.99247714e-05    3
 5.87185987e-08-1.39579058e-11 3.62618088e+04 4.18677649e+01                   4
C6H4C2H                 C   8H   5          G    200.00   3500.00 1000.00      1
 7.06267605e+00 3.68664222e-02-1.99423593e-05 5.14015940e-09-5.09553444e-13    2
 6.32853403e+04-1.05803051e+01-3.94837670e+00 8.09106332e-02-8.60086758e-05    3
 4.91843704e-08-1.15206062e-11 6.54875508e+04 4.25416594e+01                   4
C6H5C2H3                C   8H   8          G    200.00   3500.00 1000.00      1
 3.28502306e+00 5.32612454e-02-2.95409792e-05 7.77406596e-09-7.82629968e-13    2
 1.45310514e+04 6.51594009e+00-5.99979197e+00 9.04005055e-02-8.52498694e-05    3
 4.49133261e-08-1.00674450e-11 1.63880144e+04 5.13098055e+01                   4
C6H5C2H5                C   8H  10          G    200.00   3500.00 1000.00      1
 2.64150054e+00 6.05636025e-02-3.27793399e-05 8.45698518e-09-8.39788169e-13    2
 9.77919771e+01 1.00342861e+01-5.90281722e+00 9.47408735e-02-8.40452464e-05    3
 4.26342562e-08-9.38410593e-12 1.80665553e+03 5.12556802e+01                   4
C6H5C2H2                C   8H   7          G    200.00   3500.00 1000.00      1
 5.23423390e+00 4.69780387e-02-2.60063981e-05 6.83015307e-09-6.86459312e-13    2
 4.35306587e+04-1.64626794e+00-5.75194255e+00 9.09227445e-02-9.19234568e-05    3
 5.07748589e-08-1.16726358e-11 4.57278940e+04 5.13556828e+01                   4
C6H5CHCH3               C   8H   9          G    200.00   3500.00 1000.00      1
 3.21232959e+00 5.57173714e-02-3.02171985e-05 7.80767828e-09-7.76136548e-13    2
 1.89348541e+04 9.66328999e+00-4.01703627e+00 8.46348349e-02-7.35933937e-05    3
 3.67251418e-08-8.00550242e-12 2.03807273e+04 4.45408013e+01                   4
XYLENE                  C   8H  10          G    200.00   3500.00 1000.00      1
-1.93459521e-02 6.31319247e-02-3.44086847e-05 8.93809446e-09-8.91937696e-13    2
-4.20995712e+02 2.48761061e+01-4.21044456e+00 7.98963191e-02-5.95552763e-05    3
 2.57024889e-08-5.08303630e-12 4.17224009e+02 4.50957342e+01                   4
RXYLENE                 C   8H   9          G    200.00   3500.00 1000.00      1
 3.86482752e+00 5.50918310e-02-2.96854509e-05 7.64559799e-09-7.58455138e-13    2
 1.82191354e+04 3.94980964e+00-5.09172953e+00 9.09180592e-02-8.34247932e-05    3
 4.34718262e-08-9.71501219e-12 2.00104468e+04 4.71600200e+01                   4
INDENE                  C   9H   8          G    200.00   3500.00 1000.00      1
 2.84060255e+00 6.02571502e-02-3.39926198e-05 9.01321245e-09-9.09959956e-13    2
 1.61292764e+04 6.64972778e+00-8.41465165e+00 1.05278167e-01-1.01524145e-04    3
 5.40342293e-08-1.21652142e-11 1.83803272e+04 6.09498232e+01                   4
INDENYL                 C   9H   7          G    200.00   3500.00 1000.00      1
 6.60478801e+00 5.07464973e-02-2.83188754e-05 7.44906452e-09-7.47904538e-13    2
 2.98493171e+04-1.16971333e+01-8.72651550e+00 1.12071711e-01-1.20306696e-04    3
 6.87742786e-08-1.60792080e-11 3.29155778e+04 6.22675438e+01                   4
C10H7                   C  10H   7          G    200.00   3500.00 1000.00      1
 5.59689535e+00 5.52290425e-02-3.05993397e-05 8.01719482e-09-8.03291415e-13    2
 4.33259983e+04-5.95336963e+00-8.26735970e+00 1.10686063e-01-1.13784870e-04    3
 6.34742150e-08-1.46675465e-11 4.60988493e+04 6.09336467e+01                   4
C10H7OH                 C  10H   8O   1     G    300.00   3500.00 1000.00      1
 5.97296052e+00 6.35565743e-02-3.54438422e-05 9.21361345e-09-9.09103588e-13    2
-7.80316988e+03-7.49360095e+00-6.74535530e+00 1.14429838e-01-1.11753737e-04    3
 6.00868767e-08-1.36274194e-11-5.25950672e+03 5.38649210e+01                   4
C10H7O                  C  10H   7O   1     G    200.00   3500.00 1000.00      1
 6.54213229e+00 5.95963877e-02-3.37559317e-05 8.97573974e-09-9.07712533e-13    2
 9.08546674e+03-1.00725660e+01-8.13925731e+00 1.18321946e-01-1.21844269e-04    3
 6.77012981e-08-1.55891021e-11 1.20217447e+04 6.07566522e+01                   4
C10H6CH3                C  11H   9          G    200.00   3500.00 1000.00      1
 5.88654212e+00 6.49030603e-02-3.57540004e-05 9.34413597e-09-9.35290401e-13    2
 3.93505792e+04-8.04685404e+00-8.95995926e+00 1.24289066e-01-1.24833009e-04    3
 6.87301415e-08-1.57817918e-11 4.23198795e+04 6.35789330e+01                   4
C10H7CH2                C  11H   9          G    200.00   3500.00 1000.00      1
 6.99325809e+00 6.47198779e-02-3.58031632e-05 9.37287279e-09-9.38682060e-13    2
 2.75972531e+04-1.35532388e+01-9.57283299e+00 1.30984242e-01-1.35199710e-04    3
 7.56372371e-08-1.75047731e-11 3.09104713e+04 6.63685746e+01                   4
C10H7CHO                C  11H   8O   1     G    200.00   3500.00 1000.00      1
 4.18247663e+00 7.49909219e-02-4.42867678e-05 1.20608699e-08-1.23615095e-12    2
-9.37480955e+02 7.14314995e-01-8.27797310e+00 1.24832721e-01-1.19049466e-04    3
 6.19026688e-08-1.36966007e-11 1.55460899e+03 6.08287821e+01                   4
C10H7CH3                C  11H  10          G    200.00   3500.00 1000.00      1
 2.87391495e+00 7.68076580e-02-4.37682277e-05 1.16552156e-08-1.17844919e-12    2
 9.68148210e+03 7.37095175e+00-8.82335403e+00 1.23596734e-01-1.13951842e-04    3
 5.84442915e-08-1.28757182e-11 1.20209359e+04 6.38035129e+01                   4
CH3C10H6OH              C  11H  10O   1     G    300.00   3500.00 1000.00      1
 6.21453202e+00 7.20637426e-02-3.93164798e-05 1.00723890e-08-9.84453338e-13    2
-1.20928933e+04-5.55661364e+00-5.05913108e+00 1.17158395e-01-1.06958458e-04    3
 5.51670414e-08-1.22581164e-11-9.83816066e+03 4.88322940e+01                   4
CH3C10H6O               C  11H   9O   1     G    300.00   3500.00 1000.00      1
 5.01244778e+00 7.26550545e-02-4.04725891e-05 1.05069154e-08-1.03542350e-12    2
 5.62494328e+03 1.97879206e+00-4.38603573e+00 1.10248989e-01-9.68634902e-05    3
 4.81008494e-08-1.04339070e-11 7.50463999e+03 4.73210422e+01                   4
C12H8                   C  12H   8          G    200.00   3500.00 1000.00      1
 4.21187329e+00 7.06621945e-02-4.01712651e-05 1.07184979e-08-1.08684021e-12    2
 2.66715438e+04-4.01565174e+00-1.10151058e+01 1.31570111e-01-1.31533140e-04    3
 7.16264143e-08-1.63138193e-11 2.97169397e+04 6.94457205e+01                   4
C12H7                   C  12H   7          G    200.00   3500.00 1000.00      1
 5.21892736e+00 6.60138086e-02-3.77432177e-05 1.01030456e-08-1.02619740e-12    2
 5.84904798e+04-8.54704917e+00-1.03278091e+01 1.28200754e-01-1.31023636e-04    3
 7.22899914e-08-1.65729338e-11 6.15998271e+04 6.64569673e+01                   4
BIPHENYL                C  12H  10          G    200.00   3500.00 1000.00      1
 4.43321760e+00 7.67585421e-02-4.33635095e-05 1.15058463e-08-1.16208744e-12    2
 1.70813742e+04-7.95066863e-01-9.35899774e+00 1.31927403e-01-1.26116802e-04    3
 6.66747076e-08-1.49543028e-11 1.98398173e+04 6.57443995e+01                   4
C12H9                   C  12H   9          G    300.00   3500.00 1000.00      1
 8.34863354e+00 6.45863953e-02-3.47714296e-05 8.86077850e-09-8.68169120e-13    2
 4.56091320e+04-1.86103916e+01-1.44222071e+01 1.55669758e-01-1.71396474e-04    3
 9.99441411e-08-2.36390098e-11 5.01633001e+04 9.12457518e+01                   4
FLUORENE                C  13H  10          G    200.00   3500.00 1000.00      1
 4.74278883e+00 7.79994473e-02-4.39446429e-05 1.16635161e-08-1.17832751e-12    2
 1.60039190e+04-4.03658372e+00-1.12998226e+01 1.42169893e-01-1.40200312e-04    3
 7.58339619e-08-1.72209390e-11 1.92124413e+04 7.33597431e+01                   4
C6H5CH2C6H5             C  13H  12          G    200.00   3500.00 1000.00      1
 1.38058384e+00 9.13019887e-02-5.16941096e-05 1.37525715e-08-1.39225937e-12    2
 1.53748745e+04 1.77589211e+01-1.08141092e+01 1.40080761e-01-1.24862268e-04    3
 6.25313437e-08-1.35869524e-11 1.78138131e+04 7.65912659e+01                   4
C14H10                  C  14H  10          G    200.00   3500.00 1000.00      1
 6.64768003e+00 8.28010092e-02-4.67048883e-05 1.23743433e-08-1.24811535e-12    2
 1.84171772e+04-1.46391222e+01-1.24317160e+01 1.59118593e-01-1.61181264e-04    3
 8.86919273e-08-2.03275114e-11 2.22330564e+04 7.74079346e+01                   4
C14H9                   C  14H   9          G    298.15   3500.00 1000.00      1
 1.02028109e+01 7.24035600e-02-3.98667268e-05 1.03110839e-08-1.01501995e-12    2
 4.73729675e+04-3.13064940e+01-1.71060582e+01 1.81639036e-01-2.03719941e-04    3
 1.19546560e-07-2.83238891e-11 5.28347413e+04 1.00443013e+02                   4
C16H9                   C  16H   9          G    300.00   3500.00 1000.00      1
 8.78477429e+00 8.54846190e-02-4.88898454e-05 1.30841600e-08-1.33380012e-12    2
 4.86691288e+04-2.53450559e+01-1.74316709e+01 1.90350400e-01-2.06188517e-04    3
 1.17949941e-07-2.75502454e-11 5.39124178e+04 1.01134138e+02                   4
C6H5C2H4C6H5            C  14H  14          G    300.00   3500.00 1000.00      1
 3.62418584e+00 1.00471926e-01-5.76508335e-05 1.54812252e-08-1.58583852e-12    2
 1.15651642e+04 8.45465395e+00-1.37660946e+01 1.70033048e-01-1.61992516e-04    3
 8.50423471e-08-1.89761190e-11 1.50432203e+04 9.23527048e+01                   4
C16H10                  C  16H  10          G    200.00   3500.00 1000.00      1
 6.81821706e+00 9.24980016e-02-5.29621555e-05 1.41636623e-08-1.43661060e-12    2
 2.07100609e+04-1.71129806e+01-1.46943477e+01 1.78548261e-01-1.82037544e-04    3
 1.00213921e-07-2.29491753e-11 2.50125739e+04 8.66727088e+01                   4
BENZYNE                 C   6H   4          G    300.00   3500.00 1000.00      1
 4.65732840e+00 2.81504805e-02-1.48345929e-05 3.73229293e-09-3.62930919e-13    2
 5.25886272e+04-1.15627053e+00-5.93021836e+00 7.05006676e-02-7.83598734e-05    3
 4.60824799e-08-1.09504777e-11 5.47061366e+04 4.99225224e+01                   4
LC6H5                   C   6H   5          G    300.00   3500.00 1000.00      1
 1.06103342e+01 2.05209138e-02-9.28453835e-06 2.07597295e-09-1.85614257e-13    2
 5.95141811e+04-2.63907593e+01-1.08499718e+00 6.73022395e-02-7.94565269e-05    3
 4.88572986e-08-1.18809457e-11 6.18532474e+04 3.00324543e+01                   4
C6H2                    C   6H   2          G    200.00   3500.00 1000.00      1
 1.24177304e+01 8.61144447e-03-2.78129489e-06 3.40841122e-10-7.50681528e-15    2
 7.98951210e+04-3.80717157e+01 2.57493827e+00 4.79826129e-02-6.18380476e-05    3
 3.97120096e-08-9.85029893e-12 8.18636794e+04 9.41406660e+00                   4
C6H3                    C   6H   3          G    300.00   3500.00 1000.00      1
 9.46851741e+00 1.67606546e-02-7.95812654e-06 1.83687844e-09-1.67527480e-13    2
 8.34972899e+04-1.96744702e+01 3.24868551e+00 4.16399822e-02-4.52771179e-05    3
 2.67162060e-08-6.38735938e-12 8.47412563e+04 1.03326233e+01                   4
C6H4                    C   6H   4          G    300.00   3500.00 1000.00      1
 1.02561395e+01 2.13158547e-02-1.20457945e-05 3.47141554e-09-3.73600905e-13    2
 5.75135585e+04-2.68673517e+01-3.95288482e+00 7.81519522e-02-9.72999406e-05    3
 6.03075130e-08-1.45826253e-11 6.03553633e+04 4.16829772e+01                   4
C8H2                    C   8H   2          G    300.00   3500.00 1000.00      1
 1.53366983e+01 1.20677155e-02-4.50094018e-06 7.83305994e-10-5.47507010e-14    2
 1.08198472e+05-5.39463300e+01-6.31292554e-01 7.59396788e-02-1.00308885e-04    3
 6.46552693e-08-1.60227415e-11 1.11392070e+05 2.30899954e+01                   4
BIN1B                   C  20H  10          G    300.00   3500.00 1000.00      1
-5.70256698e+00 1.43432300e-01-8.80724700e-05 2.76799200e-08-3.52289900e-12    2
 2.77808900e+04 4.34481199e+01-5.70256702e+00 1.43432300e-01-8.80724702e-05    3
 2.76799201e-08-3.52289903e-12 2.77808900e+04 4.34481201e+01                   4
BIN1A                   C  20H  16          G    300.00   3500.00 1000.00      1
-3.24173598e+00 1.58222900e-01-9.46183500e-05 2.81843100e-08-3.56131000e-12    2
 2.17869900e+04 3.00825299e+01-3.24173602e+00 1.58222900e-01-9.46183502e-05    3
 2.81843101e-08-3.56131003e-12 2.17869900e+04 3.00825301e+01                   4
RMCYC6                  C   7H  13          G    300.00   3500.00 1000.00      1
-3.15120818e+00 7.73093158e-02-4.21646650e-05 1.07838050e-08-1.05340262e-12    2
 2.38448834e+03 4.02981324e+01-1.20801061e+01 1.13024908e-01-9.57380528e-05    3
 4.64993969e-08-9.98230059e-12 4.17026793e+03 8.33749037e+01                   4
MCYC6                   C   7H  14          G    300.00   3500.00 1000.00      1
-3.78057814e+00 8.28150586e-02-4.56351947e-05 1.17630903e-08-1.15381688e-12    2
-2.09463128e+04 3.95262112e+01-1.22063225e+01 1.16518036e-01-9.61896606e-05    3
 4.54660675e-08-9.57956120e-12-1.92611639e+04 8.01755570e+01                   4
BZFUR                   C   8H   6O   1     G    300.00   3500.00 1000.00      1
 6.19667468e+00 4.52441193e-02-2.42220892e-05 6.16484560e-09-6.04133661e-13    2
-2.24094348e+03-1.01617849e+01-1.24494648e+01 1.19828677e-01-1.36098926e-04    3
 8.07494034e-08-1.92502731e-11 1.48828441e+03 7.97950595e+01                   4
RC9H11                  C   9H  11          G    300.00   3500.00 1000.00      1
 3.57327046e+00 6.54601074e-02-3.48159819e-05 8.73298229e-09-8.39929995e-13    2
 1.25356829e+04 8.75674146e+00-3.98605376e+00 9.56974043e-02-8.01719272e-05    3
 3.89702792e-08-8.39925422e-12 1.40475478e+04 4.52261111e+01                   4
TMBENZ                  C   9H  12          G    300.00   3500.00 1000.00      1
 1.20334431e+00 7.10374517e-02-3.76312866e-05 9.44628786e-09-9.10679585e-13    2
-5.46958506e+03 2.15183421e+01-3.91993459e+00 9.15305673e-02-6.83709600e-05    3
 2.99394034e-08-6.03395848e-12-4.44492928e+03 4.62352013e+01                   4
NPBENZ                  C   9H  12          G    300.00   3500.00 1000.00      1
 4.58429930e+00 6.62285791e-02-3.50401749e-05 8.81752676e-09-8.53001183e-13    2
-3.46555683e+03 2.50506029e+00-9.32811150e+00 1.21878222e-01-1.18514640e-04    3
 6.44671700e-08-1.47654120e-11-6.83074664e+02 6.96244003e+01                   4
C10H10                  C  10H  10          G    300.00   3500.00 1000.00      1
-4.15445281e+00 8.40740876e-02-4.72332056e-05 1.22581997e-08-1.20596017e-12    2
 1.34475972e+04 4.19637775e+01-1.36247551e+01 1.21955297e-01-1.04055019e-04    3
 5.01394088e-08-1.06762624e-11 1.53416576e+04 8.76525116e+01                   4
TETRALIN                C  10H  12          G    300.00   3500.00 1000.00      1
 2.60013315e+00 7.63640837e-02-4.17714021e-05 1.07974561e-08-1.06484824e-12    2
-1.51490502e+03 6.99252423e+00-1.49101497e+01 1.46405215e-01-1.46833099e-04    3
 8.08385877e-08-1.85751311e-11 1.98715156e+03 9.14695173e+01                   4
DCYC5                   C  10H  16          G    300.00   3500.00 1000.00      1
-2.22792384e+00 1.02804269e-01-5.46638923e-05 1.37793573e-08-1.33348443e-12    2
-2.62346937e+04 2.67789291e+01-1.96946100e+01 1.72671013e-01-1.59464009e-04    3
 8.36461019e-08-1.88001706e-11-2.27413564e+04 1.11045593e+02                   4
ODECAL                  C  10H  18          G    300.00   3500.00 1000.00      1
-8.17386504e-01 1.02708828e-01-5.60574838e-05 1.44140453e-08-1.41422570e-12    2
-1.51324652e+04 2.95369708e+01-1.37692904e+01 1.54516444e-01-1.33768907e-04    3
 6.62216610e-08-1.43661296e-11-1.25420844e+04 9.20224204e+01                   4
DECALIN                 C  10H  18          G    300.00   3500.00 1000.00      1
-2.22792384e+00 1.02804269e-01-5.46638923e-05 1.37793573e-08-1.33348443e-12    2
-2.62346937e+04 2.67789290e+01-1.96946100e+01 1.72671013e-01-1.59464009e-04    3
 8.36461019e-08-1.88001706e-11-2.27413564e+04 1.11045593e+02                   4
NC10H20                 C  10H  20          G    300.00   3500.00 1000.00      1
 5.62893201e+00 9.19012796e-02-4.74616776e-05 1.16964449e-08-1.11349471e-12    2
-2.20778037e+04 9.01464683e+00-5.61647053e+00 1.36882890e-01-1.14934093e-04    3
 5.66780550e-08-1.23588973e-11-1.98287232e+04 6.32672136e+01                   4
NC10MOOH                C  10H  20O   2     G    300.00   3500.00 1000.00      1
 8.30368572e+00 7.16048666e-02-3.69192193e-05 9.08265460e-09-8.63470045e-13    2
-4.07700693e+04-6.71575131e+00-1.93841986e+00 1.12573289e-01-9.83718529e-05    3
 5.00510769e-08-1.11055756e-11-3.87216482e+04 4.26964876e+01                   4
NC10H22                 C  10H  22          G    300.00   3500.00 1000.00      1
 5.85567723e+00 9.74646716e-02-5.01064950e-05 1.23412151e-08-1.17604470e-12    2
-3.61498750e+04 7.25030449e+00-5.40988937e+00 1.42526938e-01-1.17699895e-04    3
 5.74034815e-08-1.24416113e-11-3.38967617e+04 6.16001512e+01                   4
DIBZFUR                 C  12H   8O   1     G    300.00   3500.00 1000.00      1
 8.84579114e+00 6.60041723e-02-3.59564337e-05 9.24449337e-09-9.11155514e-13    2
 4.93301534e+02-2.56803210e+01-1.71220837e+01 1.69875672e-01-1.91763683e-04    3
 1.13115993e-07-2.68790303e-11 5.68687650e+03 9.95996641e+01                   4
NC12H26                 C  12H  26          G    300.00   3500.00 1000.00      1
 7.29222147e+00 1.15831047e-01-5.96912566e-05 1.47329686e-08-1.40624331e-12    2
-4.23678870e+04 3.23788225e+00-6.71311293e+00 1.71852384e-01-1.43723263e-04    3
 7.07543062e-08-1.54115777e-11-3.95668202e+04 7.08055249e+01                   4
IC16H34                 C  16H  34          G    300.00   3500.00 1000.00      1
 1.43391685e+01 1.50477958e-01-7.92468914e-05 1.99169440e-08-1.92725153e-12    2
-6.52515843e+04-4.30857255e+01-1.87896262e+01 2.82993137e-01-2.78019660e-04    3
 1.52432123e-07-3.50560463e-11-5.86258254e+04 1.16741559e+02                   4
NC16H34                 C  16H  34          G    300.00   3500.00 1000.00      1
 1.01550564e+01 1.52591935e-01-7.88857716e-05 1.95248310e-08-1.86759180e-12    2
-5.48012814e+04-4.73429076e+00-9.31097915e+00 2.30456078e-01-1.95681985e-04    3
 9.73889732e-08-2.13336274e-11-5.09080743e+04 8.91780784e+01                   4
RTETRALIN               C  10H  11          G    300.00   3500.00 1000.00      1
-7.64304600e-01 8.37832253e-02-4.79951596e-05 1.27063933e-08-1.26861402e-12    2
 1.60818580e+04 2.19170818e+01-1.49453057e+01 1.40507230e-01-1.33081166e-04    3
 6.94303976e-08-1.54496151e-11 1.89180582e+04 9.03322146e+01                   4
RTETRAOO                C  10H  11O   2     G    300.00   3500.00 1000.00      1
 3.69689074e+00 8.64480942e-02-5.31659448e-05 1.47036476e-08-1.51125745e-12    2
 2.41097215e+03 4.30743094e+00-2.07685158e+01 1.84309720e-01-1.99958384e-04    3
 1.12565274e-07-2.59766640e-11 7.30405346e+03 1.22338875e+02                   4
RDECALIN                C  10H  17          G    300.00   3500.00 1000.00      1
-2.99786960e+00 1.00977352e-01-5.42912962e-05 1.38171244e-08-1.34677255e-12    2
-2.53198128e+03 3.54846839e+01-1.84547455e+01 1.62804856e-01-1.47032552e-04    3
 7.56446280e-08-1.68036484e-11 5.59393903e+02 1.10055175e+02                   4
RODECA                  C  10H  17          G    300.00   3500.00 1000.00      1
-2.99786960e+00 1.00977352e-01-5.42912962e-05 1.38171244e-08-1.34677255e-12    2
-2.53198128e+03 3.54846839e+01-1.84547455e+01 1.62804856e-01-1.47032552e-04    3
 7.56446280e-08-1.68036484e-11 5.59393903e+02 1.10055175e+02                   4
NC10H19                 C  10H  19          G    300.00   3500.00 1000.00      1
 1.63269336e+00 4.43815649e-02-2.31480248e-05 5.72808114e-09-5.45912987e-13    2
 1.04610166e+04 1.75844572e+01-1.86014625e+00 5.83529234e-02-4.41050625e-05    3
 1.96994396e-08-4.03875260e-12 1.11595845e+04 3.44353892e+01                   4
NC10H21                 C  10H  21          G    300.00   3500.00 1000.00      1
 4.98392454e+00 9.59313650e-02-4.99656616e-05 1.24499698e-08-1.19690347e-12    2
-1.24262944e+04 1.50786135e+01-4.22137919e+00 1.32752580e-01-1.05197484e-04    3
 4.92711847e-08-1.04022072e-11-1.05852337e+04 5.94888829e+01                   4
NC12H25                 C  12H  25          G    300.00   3500.00 1000.00      1
 6.16213882e+00 1.14841809e-01-5.99011697e-05 1.49107671e-08-1.43120969e-12    2
-1.85639199e+04 9.96899710e+00-5.03763952e+00 1.59640922e-01-1.27099840e-04    3
 5.97098805e-08-1.26309880e-11-1.63239643e+04 6.40014535e+01                   4
IC16H33                 C  16H  33          G    300.00   3500.00 1000.00      1
 1.34541584e+01 1.48941035e-01-7.91066138e-05 2.00271248e-08-1.94835854e-12    2
-4.15209808e+04-3.51734422e+01-1.75279569e+01 2.72869496e-01-2.64999305e-04    3
 1.43955586e-07-3.29304738e-11-3.53245578e+04 1.14297355e+02                   4
NC16H33                 C  16H  33          G    300.00   3500.00 1000.00      1
 9.22973001e+00 1.51150775e-01-7.88256765e-05 1.96614426e-08-1.89169578e-12    2
-3.10594358e+04 3.38961985e+00-8.00733874e+00 2.20099050e-01-1.82248089e-04    3
 8.86097177e-08-1.91287645e-11-2.76120220e+04 8.65485126e+01                   4
KHDECA                  C  10H  16O   3     G    300.00   3500.00 1000.00      1
 2.66733812e+00 5.38061545e-02-2.63505139e-05 6.39160063e-09-6.09165300e-13    2
-3.30559429e+04-9.31438662e-01-1.13477866e+01 1.09866653e-01-1.10441262e-04    3
 6.24520995e-08-1.46242900e-11-3.02529179e+04 6.66834366e+01                   4
NC10-OQOOH              C  10H  20O   3     G    300.00   3500.00 1000.00      1
 1.30369945e+01 9.16140412e-02-4.66530048e-05 1.13748971e-08-1.07459623e-12    2
-6.41568085e+04-2.15360615e+01-1.08628717e+00 1.48107168e-01-1.31392695e-04    3
 6.78680238e-08-1.51978779e-11-6.13321521e+04 4.66006085e+01                   4
NC12-OQOOH              C  12H  24O   3     G    300.00   3500.00 1000.00      1
 8.99709391e+00 1.24161928e-01-7.04174560e-05 1.83889956e-08-1.81609740e-12    2
-6.88182102e+04 3.12242152e+00 5.27290688e+00 1.39058676e-01-9.27625782e-05    3
 3.32857437e-08-5.54028443e-12-6.80733728e+04 2.10894711e+01                   4
NC16-OQOOH              C  16H  32O   3     G    300.00   3500.00 1000.00      1
 1.86136993e+01 1.42802029e-01-7.15511062e-05 1.71846339e-08-1.60695853e-12    2
-8.30890728e+04-3.99127852e+01-4.94735218e+00 2.37046235e-01-2.12917415e-04    3
 1.11428840e-07-2.51680100e-11-7.83768625e+04 7.37556684e+01                   4
IC16-OQOOH              C  16H  32O   3     G    300.00   3500.00 1000.00      1
 1.79746705e+01 1.52406996e-01-8.10710726e-05 2.04250821e-08-1.97514006e-12    2
-8.95780119e+04-5.24160119e+01-1.46949536e+01 2.83085492e-01-2.77088817e-04    3
 1.51103579e-07-3.46447642e-11-8.30440870e+04 1.05196040e+02                   4
RMCYC6-OO               C   7H  13O   2     G    300.00   3500.00 1000.00      1
 5.76097374e-01 7.99652987e-02-4.38757903e-05 1.12766117e-08-1.10403765e-12    2
-1.64251923e+04 2.39270869e+01-9.45762315e+00 1.20100181e-01-1.04078113e-04    3
 5.14114938e-08-1.11377582e-11-1.44184482e+04 7.23339884e+01                   4
MCYC6-QOOH              C   7H  13O   2     G    300.00   3500.00 1000.00      1
 2.18831393e+00 7.76178334e-02-4.27621826e-05 1.10511537e-08-1.08845901e-12    2
-1.17841216e+04 1.71642872e+01-1.15997140e+01 1.32769945e-01-1.25490350e-04    3
 6.62032653e-08-1.48764869e-11-9.02651606e+03 8.36835517e+01                   4
MCYC6T-QOOH             C   7H  13O   2     G    300.00   3500.00 1000.00      1
 2.18831393e+00 7.76178334e-02-4.27621826e-05 1.10511537e-08-1.08845901e-12    2
-1.17841216e+04 1.71642872e+01-1.15997140e+01 1.32769945e-01-1.25490350e-04    3
 6.62032653e-08-1.48764869e-11-9.02651606e+03 8.36835517e+01                   4
MCYC6T-OOQOOH           C   7H  13O   4     G    300.00   3500.00 1000.00      1
 5.72779781e+00 8.03597899e-02-4.41606831e-05 1.13743014e-08-1.11590389e-12    2
-3.05193200e+04 1.89585176e+00-8.40544198e+00 1.36892749e-01-1.28960122e-04    3
 6.79072606e-08-1.52491437e-11-2.76926720e+04 7.00805640e+01                   4
MCYC6-OOQOOH            C   7H  13O   4     G    300.00   3500.00 1000.00      1
 5.72779781e+00 8.03597899e-02-4.41606831e-05 1.13743014e-08-1.11590389e-12    2
-3.05193200e+04 1.89585176e+00-8.40544198e+00 1.36892749e-01-1.28960122e-04    3
 6.79072606e-08-1.52491437e-11-2.76926720e+04 7.00805640e+01                   4
KMCYC6                  C   7H  12O   3     G    300.00   3500.00 1000.00      1
 3.59704560e+00 7.70184485e-02-4.27639945e-05 1.10906802e-08-1.09258342e-12    2
-4.90421098e+04 1.09237029e+01-8.70511532e+00 1.26227092e-01-1.16576960e-04    3
 6.02993239e-08-1.33947443e-11-4.65816777e+04 7.02745181e+01                   4
QDECOOH                 C  10H  17O   2     G    300.00   3500.00 1000.00      1
-5.65078638e-01 7.17586127e-02-3.99843146e-05 1.03673058e-08-1.02003262e-12    2
-1.20500120e+04 2.84652761e+01-7.78234234e+00 1.00627668e-01-8.32878967e-05    3
 3.92363606e-08-8.23729632e-12-1.06065592e+04 6.32844014e+01                   4
RDECOO                  C  10H  17O   2     G    300.00   3500.00 1000.00      1
-5.65078638e-01 7.17586127e-02-3.99843146e-05 1.03673058e-08-1.02003262e-12    2
-1.20500120e+04 2.84652761e+01-7.78234234e+00 1.00627668e-01-8.32878967e-05    3
 3.92363606e-08-8.23729632e-12-1.06065592e+04 6.32844014e+01                   4
ZDECA                   C  10H  17O   4     G    300.00   3500.00 1000.00      1
-5.65078638e-01 7.17586127e-02-3.99843146e-05 1.03673058e-08-1.02003262e-12    2
-1.20500120e+04 2.84652761e+01-7.78234234e+00 1.00627668e-01-8.32878967e-05    3
 3.92363606e-08-8.23729632e-12-1.06065592e+04 6.32844014e+01                   4
NC10H21-OO              C  10H  21O   2     G    300.00   3500.00 1000.00      1
 9.78792852e+00 9.52133700e-02-4.83189431e-05 1.17416202e-08-1.10631676e-12    2
-3.14877320e+04-6.69362317e+00-1.81744544e+00 1.41634866e-01-1.17951187e-04    3
 5.81631160e-08-1.27116907e-11-2.91666572e+04 4.92955977e+01                   4
NC10-QOOH               C  10H  21O   2     G    300.00   3500.00 1000.00      1
 1.01252513e+01 9.61932588e-02-5.00342927e-05 1.24583567e-08-1.19750486e-12    2
-2.65065317e+04-6.84475133e+00-2.97321819e+00 1.48587137e-01-1.28625110e-04    3
 6.48522349e-08-1.42959744e-11-2.38868378e+04 5.63477925e+01                   4
NC10-OOQOOH             C  10H  21O   4     G    300.00   3500.00 1000.00      1
 1.24440753e+01 1.03430595e-01-5.47303376e-05 1.37343156e-08-1.32433153e-12    2
-4.50689759e+04-1.64233181e+01-1.37619111e+00 1.58711661e-01-1.37651936e-04    3
 6.90153813e-08-1.51445980e-11-4.23049226e+04 5.02514786e+01                   4
NC12-QOOH               C  12H  25O   2     G    300.00   3500.00 1000.00      1
 1.15046104e+01 1.14552668e-01-5.94635738e-05 1.47708338e-08-1.41685507e-12    2
-3.26984457e+04-1.05085631e+01-4.02426472e+00 1.76668168e-01-1.52636825e-04    3
 7.68863344e-08-1.69457302e-11-2.95926707e+04 6.44092830e+01                   4
NC12H25-OO              C  12H  25O   2     G    300.00   3500.00 1000.00      1
 1.11186924e+01 1.13679125e-01-5.78360228e-05 1.40827086e-08-1.32887999e-12    2
-3.76641558e+04-1.00959397e+01-2.76935452e+00 1.69231313e-01-1.41164304e-04    3
 6.96348962e-08-1.52169269e-11-3.48865464e+04 5.69058586e+01                   4
NC12-OOQOOH             C  12H  25O   4     G    300.00   3500.00 1000.00      1
 1.42500766e+01 1.20268130e-01-6.29470157e-05 1.56695709e-08-1.50251627e-12    2
-5.13325692e+04-2.21181957e+01-2.04706550e+00 1.85456698e-01-1.60729868e-04    3
 8.08581393e-08-1.77996584e-11-4.80731408e+04 5.65060943e+01                   4
NC16H33-OO              C  16H  33O   2     G    300.00   3500.00 1000.00      1
 1.37879198e+01 1.50599084e-01-7.68575817e-05 1.87599428e-08-1.77338029e-12    2
-5.00180376e+04-1.69393477e+01-4.64057965e+00 2.24313081e-01-1.87428578e-04    3
 9.24739405e-08-2.02018797e-11-4.63323378e+04 7.19675093e+01                   4
IC16H33-OO              C  16H  33O   2     G    300.00   3500.00 1000.00      1
 1.79680870e+01 1.49766907e-01-7.85367092e-05 1.95796991e-08-1.87966690e-12    2
-6.02155495e+04-5.54628610e+01-1.54420540e+01 2.83407471e-01-2.78997555e-04    3
 1.53220263e-07-3.52898079e-11-5.35335213e+04 1.05721756e+02                   4
IC16-QOOH               C  16H  33O   2     G    300.00   3500.00 1000.00      1
 1.94008981e+01 1.48834423e-01-7.84838583e-05 1.96594813e-08-1.89420612e-12    2
-5.41834441e+04-6.12383429e+01-1.62290461e+01 2.91354200e-01-2.92263523e-04    3
 1.62179258e-07-3.75241503e-11-4.70574552e+04 1.10655542e+02                   4
IC16T-QOOH              C  16H  33O   2     G    300.00   3500.00 1000.00      1
 1.86951591e+01 1.50137718e-01-7.98658753e-05 2.01859184e-08-1.95914164e-12    2
-5.65619492e+04-5.82381363e+01-1.65629508e+01 2.91170157e-01-2.91414535e-04    3
 1.61218358e-07-3.72172515e-11-4.95103273e+04 1.11861863e+02                   4
NC16-QOOH               C  16H  33O   2     G    300.00   3500.00 1000.00      1
 1.46321179e+01 1.53717884e-01-7.88343004e-05 1.93305162e-08-1.83413597e-12    2
-6.86404927e+04-2.29168143e+01-6.22032306e+00 2.37127648e-01-2.03948946e-04    3
 1.02740280e-07-2.26865770e-11-6.44700045e+04 7.76841597e+01                   4
NC16-OOQOOH             C  16H  33O   4     G    300.00   3500.00 1000.00      1
 1.67549743e+01 1.57638375e-01-8.23018270e-05 2.04464048e-08-1.95761066e-12    2
-6.36497007e+04-2.81331509e+01-3.93590823e+00 2.40401905e-01-2.06447122e-04    3
 1.03209935e-07-2.26484932e-11-5.95115242e+04 7.16883970e+01                   4
IC16-OOQOOH             C  16H  33O   4     G    300.00   3500.00 1000.00      1
 2.18152306e+01 1.53219492e-01-8.09229680e-05 2.02431988e-08-1.94608357e-12    2
-7.14693852e+04-6.95556576e+01-1.48170811e+01 2.99748738e-01-3.00716838e-04    3
 1.66772446e-07-3.85783953e-11-6.41429229e+04 1.07174071e+02                   4
IC16T-OOQOOH            C  16H  33O   4     G    300.00   3500.00 1000.00      1
 2.32270947e+01 1.51231444e-01-7.97278408e-05 1.99137741e-08-1.91220468e-12    2
-7.52940332e+04-7.87541543e+01-1.51716039e+01 3.04826238e-01-3.10120032e-04    3
 1.73508568e-07-4.03109033e-11-6.76142935e+04 1.06497370e+02                   4
MACRIL                  C   4H   6O   2     G    300.00   3500.00 1000.00      1
 8.03148607e+00 2.35128132e-02-9.24918827e-06 1.82125605e-09-1.46598643e-13    2
-4.09110210e+04-9.05690287e+00-2.02043708e+00 6.37205058e-02-6.95607272e-05    3
 4.20289486e-08-1.01985218e-11-3.89006363e+04 3.94378158e+01                   4
MCROT                   C   5H   8O   2     G    300.00   3500.00 1000.00      1
 8.19373113e+00 3.29191927e-02-1.37753852e-05 2.91099355e-09-2.50717779e-13    2
-4.51957058e+04-8.25902130e+00-1.30709739e+00 7.09225067e-02-7.07803563e-05    3
 4.09143076e-08-9.75154629e-12-4.32955401e+04 3.75769843e+01                   4
MB                      C   5H  10O   2     G    300.00   3500.00 1000.00      1
 4.95799671e+00 5.00474147e-02-2.60126786e-05 6.40624087e-09-6.07729241e-13    2
-5.77769559e+04 4.84308442e+00 2.13762658e+00 6.13288952e-02-4.29348994e-05    3
 1.76877214e-08-3.42809937e-12-5.72128819e+04 1.84497400e+01                   4
ALDEST                  C   6H  10O   3     G    300.00   3500.00 1000.00      1
 8.45397859e+00 5.08205953e-02-2.52950460e-05 6.07461374e-09-5.68741688e-13    2
-7.10588146e+04-7.18364987e+00 3.97625838e+00 6.87314762e-02-5.21613673e-05    3
 2.39854946e-08-5.04646191e-12-7.01632705e+04 1.44187618e+01                   4
UME7                    C   8H  14O   2     G    300.00   3500.00 1000.00      1
 8.35123062e+00 6.93643047e-02-3.58401232e-05 8.85920100e-09-8.46240072e-13    2
-5.20454625e+04-6.86439679e+00-3.32496902e-01 1.04099215e-01-8.79424883e-05    3
 4.35941111e-08-9.52996759e-12-5.03087170e+04 3.50295688e+01                   4
UME10                   C  11H  20O   2     G    300.00   3500.00 1000.00      1
 9.78852233e+00 9.83982842e-02-5.13245567e-05 1.27684684e-08-1.22452283e-12    2
-6.25922176e+04-9.37800694e+00-2.48593125e+00 1.47496099e-01-1.24971278e-04    3
 6.18662827e-08-1.34989764e-11-6.01373269e+04 4.98391363e+01                   4
MD                      C  11H  22O   2     G    300.00   3500.00 1000.00      1
 9.33242935e+00 1.05823098e-01-5.54462314e-05 1.38216319e-08-1.32647761e-12    2
-7.64866344e+04-7.62876237e+00-1.61569795e+00 1.49615607e-01-1.21134995e-04    3
 5.76141410e-08-1.22746049e-11-7.42970089e+04 4.51896232e+01                   4
C12H18                  C  12H  18          G    300.00   3500.00 1000.00      1
 1.37705438e+00 2.13976288e-01-1.44909345e-04 4.36663270e-08-4.74661500e-12    2
-5.68778826e+04 4.52582196e+01-9.44236511e+00 2.57253966e-01-2.09825862e-04    3
 8.69440049e-08-1.55660345e-11-5.47139987e+04 9.74556644e+01                   4
C12H22                  C  12H  22          G    300.00   3500.00 1000.00      1
 8.59561383e+00 1.01759533e-01-5.26757993e-05 1.30571568e-08-1.25057361e-12    2
-1.19123910e+04-6.44101492e+00-7.48129231e+00 1.66067157e-01-1.49137236e-04    3
 7.73647813e-08-1.73274798e-11-8.69700980e+03 7.11207639e+01                   4
ALDINS                  C  13H  20O   1     G    300.00   3500.00 1000.00      1
 1.37705438e+00 2.13976288e-01-1.44909345e-04 4.36663270e-08-4.74661500e-12    2
-5.68778826e+04 4.52582196e+01-9.44236511e+00 2.57253966e-01-2.09825862e-04    3
 8.69440049e-08-1.55660345e-11-5.47139987e+04 9.74556644e+01                   4
U2ME12                  C  13H  22O   2     G    300.00   3500.00 1000.00      1
 1.34971085e+01 1.06488480e-01-5.45229963e-05 1.33086017e-08-1.25639476e-12    2
-5.59749515e+04-2.65409384e+01-3.56113713e+00 1.74721462e-01-1.56872470e-04    3
 8.15415840e-08-1.83146403e-11-5.25633024e+04 5.57552360e+01                   4
UME16                   C  17H  32O   2     G    300.00   3500.00 1000.00      1
 1.29315942e+01 1.52129039e-01-7.75163660e-05 1.87902915e-08-1.76006147e-12    2
-8.00560691e+04-1.71501274e+01-1.15560235e+01 2.50079510e-01-2.24442072e-04    3
 1.16740762e-07-2.62476792e-11-7.51585456e+04 1.00988473e+02                   4
MPA                     C  17H  34O   2     G    300.00   3500.00 1000.00      1
 1.41163745e+01 1.57345919e-01-8.03313985e-05 1.95163629e-08-1.83194516e-12    2
-9.58297338e+04-3.03371882e+01-1.23326109e+01 2.63141861e-01-2.39025311e-04    3
 1.25312305e-07-2.82809306e-11-9.05399367e+04 9.72638778e+01                   4
MLIN1                   C  19H  32O   2     G    300.00   3500.00 1000.00      1
 1.53373306e+01 1.60386553e-01-8.28511055e-05 2.03090765e-08-1.92435508e-12    2
-5.91715545e+04-2.56043005e+01-1.01678331e+01 2.62407207e-01-2.35882088e-04    3
 1.22329731e-07-2.74295187e-11-5.40705217e+04 9.74433708e+01                   4
MLINO                   C  19H  34O   2     G    300.00   3500.00 1000.00      1
 1.59078751e+01 1.63959545e-01-8.38622769e-05 2.04203265e-08-1.92655815e-12    2
-7.33871273e+04-2.76759045e+01-8.54072811e+00 2.61753958e-01-2.30553896e-04    3
 1.18214739e-07-2.63751614e-11-6.84974066e+04 9.02744736e+01                   4
MEOLE                   C  19H  36O   2     G    300.00   3500.00 1000.00      1
 1.65099501e+01 1.67498962e-01-8.48755217e-05 2.05376117e-08-1.92978698e-12    2
-8.76153298e+04-2.99294526e+01-7.02469188e+00 2.61637530e-01-2.26083373e-04    3
 1.14676179e-07-2.54644289e-11-8.29084015e+04 8.36115904e+01                   4
MSTEA                   C  19H  38O   2     G    300.00   3500.00 1000.00      1
 1.56808195e+01 1.75583013e-01-9.01493132e-05 2.21378182e-08-2.10088884e-12    2
-1.02113733e+05-3.50483657e+01-1.39197910e+01 2.93985455e-01-2.67752976e-04    3
 1.40540260e-07-3.17014994e-11-9.61936113e+04 1.07757469e+02                   4
RMP3                    C   4H   7O   2     G    300.00   3500.00 1000.00      1
 4.86890883e+00 3.67738718e-02-1.92523409e-05 4.75880937e-09-4.52175325e-13    2
-2.99941453e+04 6.12302982e+00 3.43136039e+00 4.25240656e-02-2.78776315e-05    3
 1.05090031e-08-1.88972376e-12-2.97066356e+04 1.30583701e+01                   4
RMCROTA                 C   5H   7O   2     G    300.00   3500.00 1000.00      1
 8.60543162e+00 3.16767977e-02-1.51486850e-05 3.81593030e-09-3.80834956e-13    2
-2.97398028e+04-1.06839401e+01-2.19848114e+00 7.48924488e-02-7.99721616e-05    3
 4.70315813e-08-1.11847477e-11-2.75790202e+04 4.14386937e+01                   4
RMBX                    C   5H   9O   2     G    300.00   3500.00 1000.00      1
 5.41492509e+00 4.72779482e-02-2.51680128e-05 6.31023008e-09-6.06348336e-13    2
-3.56585599e+04 1.69170727e+00 9.23735175e-01 6.52427079e-02-5.21151523e-05    3
 2.42749898e-08-5.09753825e-12-3.47603219e+04 2.33591025e+01                   4
RALDEST                 C   6H   9O   3     G    300.00   3500.00 1000.00      1
 6.64712003e+00 5.17364611e-02-2.73178225e-05 6.79597939e-09-6.49142462e-13    2
-4.70898810e+04 5.48155186e+00 5.95704011e+00 5.44967808e-02-3.14583020e-05    3
 9.55629906e-09-1.33922238e-12-4.69518650e+04 8.81078855e+00                   4
RUME7                   C   8H  13O   2     G    300.00   3500.00 1000.00      1
 6.16781029e+00 7.02046410e-02-3.76563733e-05 9.50340537e-09-9.17700139e-13    2
-2.79477350e+04 7.99879355e+00 1.71595308e+00 8.80120699e-02-6.43675166e-05    3
 2.73108342e-08-5.36955735e-12-2.70573636e+04 2.94764312e+01                   4
RME7                    C   8H  15O   2     G    300.00   3500.00 1000.00      1
 8.20117490e+00 7.27376628e-02-3.76867140e-05 9.31996951e-09-8.89865608e-13    2
-4.26013504e+04-4.24970527e+00 9.22784083e-01 1.01851226e-01-8.13570589e-05    3
 3.84335328e-08-8.16825643e-12-4.11456723e+04 3.08643231e+01                   4
RUME10                  C  11H  19O   2     G    300.00   3500.00 1000.00      1
 1.37775098e+01 8.51115368e-02-4.10904862e-05 9.73535022e-09-9.07005545e-13    2
-3.22330581e+04-2.90421570e+01-2.05579577e+00 1.48444759e-01-1.36090320e-04    3
 7.30685725e-08-1.67403111e-11-2.90663970e+04 4.73443899e+01                   4
RMDX                    C  11H  21O   2     G    300.00   3500.00 1000.00      1
 6.90919813e+00 1.06549613e-01-5.70458479e-05 1.43849908e-08-1.38847836e-12    2
-5.23017375e+04 8.65793378e+00 5.64747579e-01 1.31927415e-01-9.51125512e-05    3
 3.97627930e-08-7.73292891e-12-5.10328474e+04 3.92662403e+01                   4
RUME16                  C  17H  31O   2     G    300.00   3500.00 1000.00      1
 1.67433814e+01 1.45828423e-01-7.45865771e-05 1.81603519e-08-1.71319696e-12    2
-5.92483406e+04-3.42339220e+01-5.73483621e+00 2.35741294e-01-2.09455883e-04    3
 1.08073222e-07-2.41914146e-11-5.47526970e+04 7.42104844e+01                   4
RMPAX                   C  17H  33O   2     G    300.00   3500.00 1000.00      1
 1.45066452e+01 1.53276445e-01-7.79876899e-05 1.88621622e-08-1.76269492e-12    2
-7.66317157e+04-2.77892015e+01-1.09880611e+01 2.55255270e-01-2.30955927e-04    3
 1.20840987e-07-2.72574012e-11-7.15327745e+04 9.52080189e+01                   4
RMLIN1X                 C  19H  31O   2     G    300.00   3500.00 1000.00      1
 1.58087905e+01 1.56357904e-01-8.07976995e-05 1.98072126e-08-1.87672133e-12    2
-3.04589135e+04-2.61212655e+01-8.04405807e+00 2.51769298e-01-2.23914791e-04    3
 1.15218607e-07-2.57295699e-11-2.56883438e+04 8.89549408e+01                   4
RMLIN1A                 C  19H  31O   2     G    300.00   3500.00 1000.00      1
 1.58087905e+01 1.56357904e-01-8.07976995e-05 1.98072126e-08-1.87672133e-12    2
-3.04589135e+04-2.61212655e+01-8.04405807e+00 2.51769298e-01-2.23914791e-04    3
 1.15218607e-07-2.57295699e-11-2.56883438e+04 8.89549408e+01                   4
RMLINA                  C  19H  33O   2     G    300.00   3500.00 1000.00      1
 1.37445657e+01 1.66406895e-01-8.76042341e-05 2.18953588e-08-2.10462813e-12    2
-4.93810383e+04-1.33883680e+01-7.46797762e+00 2.51257068e-01-2.14879494e-04    3
 1.06745532e-07-2.33171714e-11-4.51385296e+04 8.89498914e+01                   4
RMLINX                  C  19H  33O   2     G    300.00   3500.00 1000.00      1
 1.37445657e+01 1.66406895e-01-8.76042341e-05 2.18953588e-08-2.10462813e-12    2
-4.93810383e+04-1.33883680e+01-7.46797762e+00 2.51257068e-01-2.14879494e-04    3
 1.06745532e-07-2.33171714e-11-4.51385296e+04 8.89498914e+01                   4
RMEOLES                 C  19H  35O   2     G    300.00   3500.00 1000.00      1
 1.43080423e+01 1.70116732e-01-8.88399496e-05 2.21000708e-08-2.11863693e-12    2
-6.36022053e+04-1.54622561e+01-5.96530925e+00 2.51210138e-01-2.10480059e-04    3
 1.03193477e-07-2.23919885e-11-5.95475350e+04 8.23449459e+01                   4
RMEOLEA                 C  19H  35O   2     G    300.00   3500.00 1000.00      1
 1.43080423e+01 1.70116732e-01-8.88399496e-05 2.21000708e-08-2.11863693e-12    2
-6.36022053e+04-1.54622561e+01-5.96530925e+00 2.51210138e-01-2.10480059e-04    3
 1.03193477e-07-2.23919885e-11-5.95475350e+04 8.23449459e+01                   4
RSTEAX                  C  19H  37O   2     G    300.00   3500.00 1000.00      1
 1.60710847e+01 1.71513552e-01-8.78056116e-05 2.14836196e-08-2.03163882e-12    2
-8.29157136e+04-3.25003519e+01-1.25752377e+01 2.86098842e-01-2.59683546e-04    3
 1.36068909e-07-3.06779613e-11-7.71864492e+04 1.05701595e+02                   4
ETMB583                 C   5H   8O   3     G    300.00   3500.00 1000.00      1
 1.12038355e+01 3.71145469e-02-1.76261066e-05 4.16532729e-09-3.91197354e-13    2
-6.05130229e+04-2.70673546e+01-7.74286399e+00 1.12901345e-01-1.31306303e-04    3
 7.99521251e-08-1.93378968e-11-5.67236830e+04 6.43395181e+01                   4
KEHYMB                  C   5H   8O   5     G    300.00   3500.00 1000.00      1
 9.73958788e+00 3.72526057e-02-1.55417607e-05 3.25937438e-09-2.78117729e-13    2
-5.94217364e+04-1.73977596e+01-4.21664975e+00 9.30775562e-02-9.92791865e-05    3
 5.90843249e-08-1.42343554e-11-5.66304889e+04 4.99330195e+01                   4
C7H15COCHO              C   9H  16O   2     G    300.00   3500.00 1000.00      1
 8.68905616e+00 7.92583949e-02-4.08307981e-05 1.00869501e-08-9.64004748e-13    2
-5.81178582e+04-6.39735306e+00-3.22508392e+00 1.26914955e-01-1.12315639e-04    3
 5.77435105e-08-1.28781448e-11-5.57350302e+04 5.10814858e+01                   4
ALD9                    C   9H  18O   1     G    300.00   3500.00 1000.00      1
 1.37900599e+01 6.17243310e-02-2.13503396e-05 3.19531934e-09-1.63500140e-13    2
-4.49416458e+04-3.27760980e+01-5.01181447e+00 1.36931829e-01-1.34161586e-04    3
 7.84028170e-08-1.89653745e-11-4.11812709e+04 5.79320775e+01                   4
MEALD9                  C  10H  18O   3     G    300.00   3500.00 1000.00      1
 2.55044530e+01 4.20825024e-02 2.67283039e-06-6.22612303e-09 1.01386435e-12    2
-8.75704339e+04-8.38274188e+01-5.61521534e+00 1.66561176e-01-1.84045180e-04    3
 1.18252551e-07-3.01058040e-11-8.13465002e+04 6.63069923e+01                   4
ETEROMD                 C  11H  20O   3     G    300.00   3500.00 1000.00      1
 1.20121649e+01 1.01210211e-01-5.39491707e-05 1.36296956e-08-1.32035429e-12    2
-7.77630468e+04-2.12956815e+01-5.25460969e+00 1.70277309e-01-1.57549819e-04    3
 8.26967941e-08-1.85871289e-11-7.43096918e+04 6.20065250e+01                   4
MDKETO                  C  11H  20O   5     G    300.00   3500.00 1000.00      1
 1.89416415e+01 9.38858347e-02-4.72242093e-05 1.15398821e-08-1.09639038e-12    2
-1.04200931e+05-4.82116175e+01-7.17557676e-01 1.72522631e-01-1.65179404e-04    3
 9.01766787e-08-2.07555895e-11-1.00269091e+05 4.66326544e+01                   4
MEALDU12                C  13H  22O   3     G    300.00   3500.00 1000.00      1
 2.49387791e+01 7.27712537e-02-1.89731478e-05 7.58050117e-10 2.07804476e-13    2
-8.18695674e+04-7.61858010e+01-9.16226654e+00 2.09175436e-01-2.23579422e-04    3
 1.37162233e-07-3.38932412e-11-7.50493583e+04 8.83320320e+01                   4
ETEROMPA                C  17H  32O   3     G    300.00   3500.00 1000.00      1
 2.59514404e+01 1.28336051e-01-5.72792207e-05 1.28541621e-08-1.16227421e-12    2
-1.00028831e+05-8.20088287e+01-1.63023016e+01 2.97351019e-01-3.10801673e-04    3
 1.81869130e-07-4.34160162e-11-9.15780826e+04 1.21841052e+02                   4
KHMLIN1                 C  19H  30O   5     G    300.00   3500.00 1000.00      1
 2.01226393e+01 1.62504803e-01-8.60530945e-05 2.14628226e-08-2.05751629e-12    2
-8.14302038e+04-4.11371600e+01-1.22908283e+01 2.92158674e-01-2.80533900e-04    3
 1.51116693e-07-3.44709839e-11-7.49475103e+04 1.15239084e+02                   4
MLIN1OOH                C  19H  34O   4     G    300.00   3500.00 1000.00      1
 1.59078751e+01 1.63959545e-01-8.38622769e-05 2.04203265e-08-1.92655815e-12    2
-7.33871273e+04-2.76759045e+01-8.54072811e+00 2.61753958e-01-2.30553896e-04    3
 1.18214739e-07-2.63751614e-11-6.84974066e+04 9.02744736e+01                   4
MLINOOH                 C  19H  36O   4     G    300.00   3500.00 1000.00      1
 1.59078751e+01 1.63959545e-01-8.38622769e-05 2.04203265e-08-1.92655815e-12    2
-7.33871273e+04-2.76759045e+01-8.54072811e+00 2.61753958e-01-2.30553896e-04    3
 1.18214739e-07-2.63751614e-11-6.84974066e+04 9.02744736e+01                   4
MSTEAKETO               C  19H  36O   5     G    300.00   3500.00 1000.00      1
 2.46524499e+01 1.69263799e-01-8.69818890e-05 2.12924132e-08-2.01827500e-12    2
-1.28527054e+05-6.83184480e+01-9.84931225e+00 3.07270848e-01-2.93992462e-04    3
 1.59299462e-07-3.65200372e-11-1.21626702e+05 9.81326106e+01                   4
RMBOOX                  C   5H   9O   4     G    300.00   3500.00 1000.00      1
 1.41053146e+01 3.82914106e-02-1.87070161e-05 4.82455328e-09-4.91915432e-13    2
-5.49634406e+04-3.55245061e+01-6.96699531e+00 1.22580650e-01-1.45140875e-04    3
 8.91137928e-08-2.15642253e-11-5.07489786e+04 6.61372081e+01                   4
QMBOOX                  C   5H   9O   4     G    300.00   3500.00 1000.00      1
 1.41053146e+01 3.82914106e-02-1.87070161e-05 4.82455328e-09-4.91915432e-13    2
-5.49634406e+04-3.55245061e+01-6.96699531e+00 1.22580650e-01-1.45140875e-04    3
 8.91137928e-08-2.15642253e-11-5.07489786e+04 6.61372081e+01                   4
ZMBOOX                  C   5H   9O   6     G    300.00   3500.00 1000.00      1
 1.89247456e+01 3.80148305e-02-1.85733686e-05 4.85028345e-09-5.00119702e-13    2
-6.66560381e+04-5.27887400e+01-6.01860160e+00 1.37788219e-01-1.68233452e-04    3
 1.04623672e-07-2.54434669e-11-6.16673687e+04 6.75484914e+01                   4
QMDOOH                  C  11H  21O   4     G    300.00   3500.00 1000.00      1
 1.22149373e+01 1.09333192e-01-6.00044538e-05 1.53605673e-08-1.49620438e-12    2
-6.65420425e+04-1.35157240e+01 1.28658213e+00 1.53046612e-01-1.25574585e-04    3
 5.90739881e-08-1.24245596e-11-6.43563715e+04 3.92072726e+01                   4
RMDOOX                  C  11H  21O   4     G    300.00   3500.00 1000.00      1
 1.37548340e+01 1.02981082e-01-5.36908044e-05 1.33354441e-08-1.27663717e-12    2
-7.33524515e+04-2.36300762e+01 9.58976922e-01 1.54164510e-01-1.30465947e-04    3
 6.45188722e-08-1.40724942e-11-7.07932801e+04 3.81025373e+01                   4
ZMDOOH                  C  11H  21O   6     G    300.00   3500.00 1000.00      1
 1.86143323e+01 1.04594990e-01-5.53607518e-05 1.39627311e-08-1.35068073e-12    2
-8.73959372e+04-4.29085393e+01 1.90610059e+00 1.71427917e-01-1.55610142e-04    3
 8.07956579e-08-1.80589124e-11-8.40542908e+04 3.76990204e+01                   4
QMPAOOH                 C  17H  33O   4     G    300.00   3500.00 1000.00      1
 1.22149373e+01 1.09333192e-01-6.00044538e-05 1.53605673e-08-1.49620438e-12    2
-6.65420425e+04-1.35157240e+01 1.28658213e+00 1.53046612e-01-1.25574585e-04    3
 5.90739881e-08-1.24245596e-11-6.43563715e+04 3.92072726e+01                   4
RMPAOOX                 C  17H  33O   4     G    300.00   3500.00 1000.00      1
 1.37548340e+01 1.02981082e-01-5.36908044e-05 1.33354441e-08-1.27663717e-12    2
-7.33524515e+04-2.36300762e+01 9.58976922e-01 1.54164510e-01-1.30465947e-04    3
 6.45188722e-08-1.40724942e-11-7.07932801e+04 3.81025373e+01                   4
ZMPAOOH                 C  17H  33O   6     G    300.00   3500.00 1000.00      1
 1.86143323e+01 1.04594990e-01-5.53607518e-05 1.39627311e-08-1.35068073e-12    2
-8.73959372e+04-4.29085393e+01 1.90610059e+00 1.71427916e-01-1.55610142e-04    3
 8.07956579e-08-1.80589124e-11-8.40542908e+04 3.76990204e+01                   4
HEXENAL                 C   6H  10O   1     G    300.00   3500.00 1000.00      1
 4.94248978e+00 4.95859128e-02-2.60684095e-05 6.76528671e-09-6.79285236e-13    2
-1.96109468e+04 7.04527228e+00-2.94005107e+00 8.11160762e-02-7.33636547e-05    3
 3.82954501e-08-8.56182609e-12-1.80344386e+04 4.50739754e+01                   4
QMLIN1OOX               C  19H  31O   4     G    300.00   3500.00 1000.00      1
 2.24123473e+01 1.57080276e-01-8.22706141e-05 2.03706755e-08-1.94370578e-12    2
-5.41538653e+04-5.55425949e+01-1.20063865e+01 2.94755211e-01-2.88783017e-04    3
 1.58045611e-07-3.63624396e-11-4.72701185e+04 1.10507900e+02                   4
RMLIN1OOX               C  19H  31O   4     G    300.00   3500.00 1000.00      1
 2.04739986e+01 1.57137114e-01-8.13527757e-05 1.99702590e-08-1.89392644e-12    2
-5.78089173e+04-4.47179080e+01-9.88562169e+00 2.78575595e-01-2.63510497e-04    3
 1.41408740e-07-3.22535467e-11-5.17369932e+04 1.01749710e+02                   4
ZMLIN1OOX               C  19H  31O   6     G    300.00   3500.00 1000.00      1
 2.41880285e+01 1.62480301e-01-8.56913373e-05 2.13263860e-08-2.04222839e-12    2
-7.16465295e+04-6.07025235e+01-8.49701199e+00 2.93220463e-01-2.81801580e-04    3
 1.52066548e-07-3.47272689e-11-6.51095214e+04 9.69839032e+01                   4
RMLIN1OH                C  19H  33O   3     G    300.00   3500.00 1000.00      1
-6.26797513e+00 2.47333055e-01-1.77498024e-04 5.41714218e-08-5.90374395e-12    2
-6.53198294e+04 8.81282831e+01-1.06684180e+01 2.64934826e-01-2.03900682e-04    3
 7.17731933e-08-1.03041868e-11-6.44397408e+04 1.09357876e+02                   4
QMLINOOX                C  19H  33O   4     G    300.00   3500.00 1000.00      1
 2.08069511e+01 1.64155072e-01-8.56363993e-05 2.11848654e-08-2.02231948e-12    2
-6.38372345e+04-4.62667373e+01-8.67953165e+00 2.82101003e-01-2.62555296e-04    3
 1.39130796e-07-3.15088022e-11-5.79399379e+04 9.59884971e+01                   4
RMLINOOX                C  19H  33O   4     G    300.00   3500.00 1000.00      1
 1.98999401e+01 1.62162413e-01-8.30456117e-05 2.02240514e-08-1.90743038e-12    2
-7.01369591e+04-4.21220257e+01-5.63532933e+00 2.64303490e-01-2.36257228e-04    3
 1.22365129e-07-2.74426998e-11-6.50299052e+04 8.10708883e+01                   4
RMLIN1OHOO              C  19H  33O   5     G    300.00   3500.00 1000.00      1
 3.97677461e+01 1.09446422e-01-3.16427672e-05 2.99068218e-09 3.94600811e-14    2
-9.42853593e+04-1.37293923e+02-1.83403327e+01 3.41878737e-01-3.80291240e-04    3
 2.35422997e-07-5.80686187e-11-8.26637435e+04 1.43043968e+02                   4
ZMLINOOX                C  19H  33O   6     G    300.00   3500.00 1000.00      1
 2.88949329e+01 1.51414457e-01-7.64663463e-05 1.86395359e-08-1.77175411e-12    2
-8.44185197e+04-1.03030858e+02-7.66808631e+00 2.97666534e-01-2.95844462e-04    3
 1.64891613e-07-3.83347733e-11-7.71059159e+04 7.33645746e+01                   4
RMEOLEOOX               C  19H  35O   4     G    300.00   3500.00 1000.00      1
 1.65786262e+01 1.74764817e-01-9.03323918e-05 2.21467748e-08-2.09845409e-12    2
-1.06957713e+05-2.14818660e+01-3.17983675e+00 2.53798669e-01-2.08883170e-04    3
 1.01180627e-07-2.18569171e-11-1.03006021e+05 7.38412965e+01                   4
QMEOLEOOH               C  19H  35O   4     G    300.00   3500.00 1000.00      1
 1.76157525e+01 1.76584270e-01-9.11864560e-05 2.23579064e-08-2.11949945e-12    2
-1.30896427e+05-2.80478445e+01-8.86644656e+00 2.82513067e-01-2.50079651e-04    3
 1.28286703e-07-2.86016985e-11-1.25599987e+05 9.97134579e+01                   4
ZMEOLEOOX               C  19H  35O   6     G    300.00   3500.00 1000.00      1
 2.71337279e+01 1.60403184e-01-7.69555375e-05 1.81062888e-08-1.68253108e-12    2
-9.82566384e+04-7.19096150e+01-5.74921421e+00 2.91934952e-01-2.74253190e-04    3
 1.49638057e-07-3.45654732e-11-9.16800500e+04 8.67315725e+01                   4
RMEOLEOH                C  19H  37O   3     G    300.00   3500.00 1000.00      1
-4.43921267e+00 2.55468877e-01-1.81273458e-04 5.52497728e-08-6.02030801e-12    2
-9.47882117e+04 7.81669184e+01-9.91477883e+00 2.77371142e-01-2.14126855e-04    3
 7.71520374e-08-1.14958742e-11-9.36930985e+04 1.04583360e+02                   4
QMSTEAOOH               C  19H  37O   4     G    300.00   3500.00 1000.00      1
-9.63130916e+01 5.27807600e-01-4.31741086e-04 1.42230619e-07-1.62854907e-11    2
 3.10840988e+02 5.26010949e+02 4.35359689e+01-3.15886417e-02 4.07353277e-04    3
-4.17165623e-07 1.23563570e-10-2.76589711e+04-1.48679927e+02                   4
RMSTEAOOX               C  19H  37O   4     G    300.00   3500.00 1000.00      1
-8.63439915e+01 4.95356016e-01-3.99572339e-04 1.30974830e-07-1.49618767e-11    2
-1.97229704e+03 4.73476038e+02 4.01552382e+01-1.06409029e-02 3.59423039e-04    3
-3.75022088e-07 1.11537353e-10-2.72721430e+04-1.36809622e+02                   4
RMEOLEOHOO              C  19H  37O   5     G    300.00   3500.00 1000.00      1
 4.59232496e+01 1.01904385e-01-1.75340302e-05-2.85183666e-09 7.75746066e-13    2
-1.24654694e+05-1.68324337e+02-1.72518941e+01 3.54604960e-01-3.96584893e-04    3
 2.49848738e-07-6.23993977e-11-1.12019665e+05 1.36459213e+02                   4
ZMSTEAOOH               C  19H  37O   6     G    300.00   3500.00 1000.00      1
-4.30113145e+01 3.00940851e-01-2.39852269e-04 7.80218826e-08-8.86887302e-12    2
 8.88014500e+03 2.52290803e+02 2.80064167e+01 1.68699270e-02 1.86254117e-04    3
-2.06049042e-07 6.21488581e-11-5.32340122e+03-9.03286978e+01                   4
END
