# Supplementary material for: Kinetic Modeling of the Ignition of Droplets of Fast Pyrolysis Bio-oil: Effect of Initial Diameter and Fuel Composition
Source: Ind Eng Chem Res. 2021 Mar 15;60(18):6719–29. doi: 10.1021/acs.iecr.0c05981 (PMC8154438; doi:10.1021/acs.iecr.0c05981)
Supplement: Supplementary file 2 — ie0c05981_si_002.zip [file ie0c05981_si_002.zip › tran.dat]

! TRANSPORT DATA OF THE KINETIC MECHANISM OF PAPER :
!
!Kinetic modeling of the ignition of droplets of fast pyrolysis bio-oil: effect of initial diameter and fuel composition.
!Alessandro Stagni, Raffaela Calabria, Alessio Frassoldati, Alberto Cuoci, Tiziano Faravelli, Fabio Chiariello, Patrizio Massoli
!
!submitted to: Industrial & Engineering Chemistry Research  -  Special Issue Enrico Tronconi Festschrift
!
!
AR                            0   136.500     3.330     0.000     0.000     0.000 
N2                            1    97.530     3.621     0.000     1.760     4.000 
HE                            0    10.200     2.576     0.000     0.000     0.000 
H2                            1    38.000     2.920     0.000     0.790   280.000 
H                             0   145.000     2.050     0.000     0.000     0.000 
O2                            1   107.400     3.458     0.000     1.600     3.800 
O                             0    80.000     2.750     0.000     0.000     0.000 
H2O                           2   572.400     2.605     1.844     0.000     4.000 
OH                            1    80.000     2.750     0.000     0.000     0.000 
OHV                           1    80.000     2.750     0.000     0.000     0.000 
H2O2                          2   107.400     3.458     0.000     0.000     3.800 
HO2                           2   107.400     3.458     0.000     0.000     1.000 
CO                            1    98.100     3.650     0.000     1.950     1.800 
CO2                           1   244.000     3.763     0.000     2.650     2.100 
HOCO                          2   498.000     3.590     0.000     0.000     2.000 
CH4                           2   141.400     3.746     0.000     2.600    13.000 
CH3                           1   144.000     3.800     0.000     0.000     0.000 
CH2                           1   144.000     3.800     0.000     0.000     0.000 
CH2(S)                        1   144.000     3.800     0.000     0.000     0.000 
C                             0    71.400     3.298     0.000     0.000     0.000 
CH                            1    80.000     2.750     0.000     0.000     0.000 
CHV                           1    80.000     2.750     0.000     0.000     0.000 
CH3O2H                        2   481.800     3.626     0.000     0.000     1.000 
CH3O2                         2   481.800     3.626     0.000     0.000     1.000 
CH2O2H                        2   238.400     3.496     0.000     0.000     1.500 
CH3OH                         2   481.800     3.626     0.000     0.000     1.000 
CH3O                          2   417.000     3.690     1.700     0.000     2.000 
CH2OH                         2   417.000     3.690     1.700     0.000     2.000 
CH2O                          2   498.000     3.590     0.000     0.000     2.000 
HCO                           2   498.000     3.590     0.000     0.000     0.000 
HCOH                          2   498.000     3.590     0.000     0.000     1.000 
HO2CHO                        2   436.000     3.970     0.000     0.000     2.000 
HOCH2O2H                      2   481.800     3.626     1.700     0.000     1.000 
HOCH2O2                       2   481.800     3.626     1.700     0.000     1.000 
OCH2O2H                       2   481.800     3.626     1.700     0.000     1.000 
HOCH2O                        2   470.600     4.410     0.000     0.000     1.500 
O2CHO                         2   436.000     3.970     0.000     0.000     2.000 
HOCHO                         2   436.000     3.970     0.000     0.000     2.000 
OCHO                          2   498.000     3.590     0.000     0.000     2.000 
C2H6                          2   247.500     4.350     0.000     0.000     1.500 
C2H5                          2   247.500     4.350     0.000     0.000     1.500 
C2H5O2H                       2   470.600     4.410     0.000     0.000     1.500 
C2H5O2                        2   470.600     4.410     0.000     0.000     1.500 
C2H4                          2   238.400     3.496     0.000     0.000     1.500 
C2H3                          2   265.300     3.721     0.000     0.000     1.000 
CHOCHO                        1   440.200     4.010     0.000     0.000     2.000 
C2H3OOH                       2   436.000     3.970     0.000     0.000     2.000 
C2H3OO                        2   436.000     3.970     0.000     0.000     2.000 
CHCHO                         2   436.000     3.970     0.000     0.000     2.000 
C2H2                          1   265.300     3.721     0.000     0.000     2.500 
C2H                           1   265.300     3.721     0.000     0.000     2.500 
H2CC                          2   209.000     4.100     0.000     0.000     2.500 
C2H5OH                        2   470.600     4.410     0.000     0.000     1.500 
C2H5O                         2   470.600     4.410     0.000     0.000     1.500 
PC2H4OH                       2   470.600     4.410     0.000     0.000     1.500 
SC2H4OH                       2   470.600     4.410     0.000     0.000     1.500 
O2C2H4OH                      2   523.200     5.664     1.700     0.000     1.000 
C2H4O2H                       2   470.600     4.410     0.000     0.000     1.500 
C2H4O1-2                      2   436.000     3.970     0.000     0.000     2.000 
C2H3O1-2                      2   436.000     3.970     0.000     0.000     2.000 
CH3CHO                        2   436.000     3.970     0.000     0.000     2.000 
CH3CO                         2   436.000     3.970     0.000     0.000     2.000 
CH2CHO                        2   436.000     3.970     0.000     0.000     2.000 
O2CH2CHO                      2   275.049     5.428     0.000     0.000     1.000 
HO2CH2CO                      2   279.007     5.505     1.300     0.000     1.000 
C2H3OH                        2   470.600     4.410     0.000     0.000     1.500 
C2H2OH                        2   224.700     4.162     0.000     0.000     1.000 
CH2CO                         2   436.000     3.970     0.000     0.000     2.000 
HCCO                          2   150.000     2.500     0.000     0.000     1.000 
HCCOH                         2   436.000     3.970     0.000     0.000     2.000 
CH3CO3H                       2   436.000     3.970     0.000     0.000     2.000 
CH3CO3                        2   436.000     3.970     0.000     0.000     2.000 
CH3CO2                        2   436.000     3.970     0.000     0.000     2.000 
CH3OCH3                       2   395.000     4.037     1.300     0.000     1.000 
CH3OCH2                       2   395.000     4.037     1.300     0.000     1.000 
CH3OCH2O2H                    2   395.000     4.037     1.300     0.000     1.000 
CH3OCH2O2                     2   395.000     4.037     1.300     0.000     1.000 
CH2OCH2O2H                    2   395.000     4.037     1.300     0.000     1.000 
O2CH2OCH2O2H                  2   395.000     4.037     1.300     0.000     1.000 
HO2CH2OCHO                    2   395.000     4.037     1.300     0.000     1.000 
OCH2OCHO                      2   395.000     4.037     1.300     0.000     1.000 
HOCH2OCO                      2   395.000     4.037     1.300     0.000     1.000 
CH3OCH2O                      2   395.000     4.037     1.300     0.000     1.000 
CH3OCHO                       2   395.000     4.037     1.300     0.000     1.000 
CH3OCO                        2   395.000     4.037     1.300     0.000     1.000 
CH2OCHO                       2   395.000     4.037     1.300     0.000     1.000 
C3H8                          2   303.400     4.810     0.000     0.000     1.000 
IC3H7                         2   303.400     4.810     0.000     0.000     1.000 
NC3H7                         2   303.400     4.810     0.000     0.000     1.000 
NC3H7O2H                      2   481.500     4.997     1.700     0.000     1.000 
NC3H7O2                       2   481.500     4.997     1.700     0.000     1.000 
IC3H7O2H                      2   459.500     5.036     1.700     0.000     1.000 
IC3H7O2                       2   459.500     5.036     1.700     0.000     1.000 
NC3H7O                        2   481.500     4.997     1.700     0.000     1.000 
IC3H7O                        2   459.500     5.036     1.700     0.000     1.000 
C3H6OOH1-2                    2   435.200     4.662     2.700     0.000     1.000 
C3H6OOH1-3                    2   435.200     4.662     2.700     0.000     1.000 
C3H6OOH2-1                    2   435.200     4.662     2.700     0.000     1.000 
C3H6OOH1-2O2                  2   435.200     4.662     2.700     0.000     1.000 
C3H6OOH1-3O2                  2   435.200     4.662     2.700     0.000     1.000 
C3H6OOH2-1O2                  2   435.200     4.662     2.700     0.000     1.000 
C3KET12                       2   464.200     5.009     2.600     0.000     1.000 
C3KET13                       2   464.200     5.009     2.600     0.000     1.000 
C3H51-2,3OOH                  2   549.655     5.716     0.000     0.000     0.000 
C3H52-1,3OOH                  2   549.655     5.716     0.000     0.000     0.000 
C3H5O1-2OOH-3                 2   464.200     5.009     2.600     0.000     1.000 
C3H5O1-3OOH-2                 2   464.200     5.009     2.600     0.000     1.000 
C3H6O1-2                      2   403.600     4.968     2.000     0.000     1.000 
C3H6O1-3                      2   403.600     4.968     2.000     0.000     1.000 
C3H6                          2   307.800     4.140     0.000     0.000     1.000 
C3H5-A                        2   316.000     4.220     0.000     0.000     1.000 
C3H5-S                        2   316.000     4.220     0.000     0.000     1.000 
C3H5-T                        2   316.000     4.220     0.000     0.000     1.000 
CC3H6                         2   307.800     4.140     0.000     0.000     1.000 
C3H5O                         2   411.000     4.820     0.000     0.000     1.000 
CH2CHOCH2                     2   411.000     4.820     0.000     0.000     1.000 
CH3CHCHO                      2   387.860     4.687     0.000     0.000     0.000 
AC4H7OOH                      2   330.435     5.741     0.000     0.000     1.000 
C3H6OH1-2                     2   487.900     4.820     0.000     0.000     1.000 
CH3CHCO                       2   443.200     4.120     0.000     0.000     1.000 
AC3H5OOH                      2   481.500     4.997     1.700     0.000     1.000 
C3H6OH2-1                     2   487.900     4.820     0.000     0.000     1.000 
HOC3H6O2                      2   487.900     4.820     0.000     0.000     1.000 
CH2OHCOCH3                    2   503.072     5.339     1.670     7.016     1.000
SC3H5OH                       2   304.276     5.450     0.000     0.000     1.000 
IC3H5OH                       2   459.500     5.036     1.700     0.000     1.000 
C3H5OH                        2   481.500     4.997     1.700     0.000     1.000 
CH2CCH2OH                     2   481.500     4.997     1.700     0.000     1.000 
C3H4-P                        1   324.800     4.290     0.000     0.000     1.000 
C3H4-A                        1   324.800     4.290     0.000     0.000     1.000 
C3H3                          1   324.800     4.290     0.000     0.000     1.000 
CC3H4                         1   252.000     4.760     0.000     0.000     1.000 
C3H2                          2   209.000     4.100     0.000     0.000     1.000 
H2CCC(S)                      2   265.300     3.721     0.000     0.000     1.000 
C3H2(S)                       2   209.000     4.100     0.000     0.000     1.000 
C3H2C                         1   290.616     4.368     0.000     0.000     1.000 
PC3H4OH-2                     2   300.783     5.377     0.000     0.000     1.000 
SC3H4OH                       2   298.893     5.345     0.000     0.000     1.000 
C3H3O                         2   301.263     5.055     0.000     0.000     1.000 
C3H3O2H                       2   301.658     5.310     0.000     0.000     1.000 
C2HCHO                        2   343.033     4.884     0.000     0.000     1.000 
C2H5CHO                       2   435.200     4.662     2.700     0.000     1.000 
C2H5CO                        2   424.600     4.820     0.000     0.000     1.000 
CH2CH2CHO                     2   424.600     4.820     0.000     0.000     1.000 
C2H3CHO                       2   428.800     4.958     2.900     0.000     1.000 
C2H3CO                        2   443.200     4.120     0.000     0.000     1.000 
CH3COCH3                      2   435.500     4.860     0.000     0.000     1.000 
CH3COCH2                      2   435.500     4.860     0.000     0.000     1.000 
CH3COCH2O2                    2   502.115     5.429     0.000     0.000     0.000 
CH3COCH2O                     2   447.639     5.086     0.000     0.000     0.000 
C3KET21                       2   464.200     5.009     2.600     0.000     1.000 
C4H10                         2   350.900     5.206     0.000     0.000     1.000 
PC4H9                         2   352.000     5.240     0.000     0.000     1.000 
SC4H9                         2   352.000     5.240     0.000     0.000     1.000 
PC4H9O                        2   496.000     5.200     0.000     0.000     1.000 
SC4H9O                        2   496.000     5.200     0.000     0.000     1.000 
PC4H9O2                       2   496.000     5.200     0.000     0.000     1.000 
SC4H9O2                       2   496.000     5.200     0.000     0.000     1.000 
PC4H9O2H                      2   496.000     5.200     0.000     0.000     1.000 
SC4H9O2H                      2   496.000     5.200     0.000     0.000     1.000 
C4H8OOH1-2                    2   496.000     5.200     0.000     0.000     1.000 
C4H8OOH1-3                    2   496.000     5.200     0.000     0.000     1.000 
C4H8OOH1-4                    2   496.000     5.200     0.000     0.000     1.000 
C4H8OOH2-1                    2   496.000     5.200     0.000     0.000     1.000 
C4H8OOH2-3                    2   496.000     5.200     0.000     0.000     1.000 
C4H8OOH2-4                    2   496.000     5.200     0.000     0.000     1.000 
C4H8O1-2                      2   496.000     5.200     0.000     0.000     1.000 
C4H8O1-3                      2   496.000     5.200     0.000     0.000     1.000 
C4H8O1-4                      2   496.000     5.200     0.000     0.000     1.000 
C4H8O2-3                      2   496.000     5.200     0.000     0.000     1.000 
C4H8OOH1-2O2                  2   496.000     5.200     0.000     0.000     1.000 
C4H8OOH1-3O2                  2   496.000     5.200     0.000     0.000     1.000 
C4H8OOH1-4O2                  2   496.000     5.200     0.000     0.000     1.000 
C4H8OOH2-1O2                  2   496.000     5.200     0.000     0.000     1.000 
C4H8OOH2-3O2                  2   496.000     5.200     0.000     0.000     1.000 
C4H8OOH2-4O2                  2   496.000     5.200     0.000     0.000     1.000 
C4H71-2,4OOH                  2   496.000     5.200     0.000     0.000     1.000 
C4H72-1,3OOH                  2   496.000     5.200     0.000     0.000     1.000 
C4H72-1,4OOH                  2   496.000     5.200     0.000     0.000     1.000 
C4H71-2,3OOH                  2   496.000     5.200     0.000     0.000     1.000 
C4H7O1-3OOH-4                 2   476.000     5.778     2.600     0.000     1.000 
C4H7O1-3OOH-2                 2   476.000     5.778     2.600     0.000     1.000 
C4H7O1-2OOH-4                 2   476.000     5.778     2.600     0.000     1.000 
C4H7O1-4OOH-2                 2   476.000     5.778     2.600     0.000     1.000 
C4H7O1-2OOH-3                 2   476.000     5.778     2.600     0.000     1.000 
C4H7O2-3OOH-1                 2   476.000     5.778     2.600     0.000     1.000 
C4H72-1OOH                    2   496.000     5.200     0.000     0.000     1.000 
NC4KET12                      2   476.000     5.778     2.600     0.000     1.000 
NC4KET13                      2   476.000     5.778     2.600     0.000     1.000 
NC4KET14                      2   476.000     5.778     2.600     0.000     1.000 
NC4KET21                      2   476.000     5.778     2.600     0.000     1.000 
NC4KET23                      2   476.000     5.778     2.600     0.000     1.000 
NC4KET24                      2   476.000     5.778     2.600     0.000     1.000 
C4H71-3OOH                    2   496.000     5.200     0.000     0.000     1.000 
C4H71-3,4OOH                  2   496.000     5.200     0.000     0.000     1.000 
C4H72-3,4OOH                  2   496.000     5.200     0.000     0.000     1.000 
HO2CH2CHO                     2   275.049     5.428     0.000     0.000     1.000 
IC4H10                        2   335.700     5.208     0.100     0.000     1.000 
IC4H9                         2   352.000     5.240     0.000     0.000     1.000 
TC4H9                         2   352.000     5.240     0.000     0.000     1.000 
TC4H9O                        2   496.000     5.200     0.000     0.000     1.000 
IC4H9O                        2   496.000     5.200     0.000     0.000     1.000 
IC4H8O                        2   436.400     5.352     0.000     0.000     1.000 
IC3H7CHO                      2   436.400     5.352     0.000     0.000     1.000 
IC3H7CO                       2   436.400     5.352     0.000     0.000     1.000 
IC3H6CHO                      2   436.400     5.352     0.000     0.000     1.000 
TC3H6CHO                      2   436.400     5.352     0.000     0.000     1.000 
IC3H5CHO                      2   436.400     5.352     0.000     0.000     1.000 
TC3H6O2CHO                    2   436.400     5.352     0.000     0.000     1.000 
IC3H5O2HCHO                   2   436.400     5.352     0.000     0.000     1.000 
TC3H6O2HCO                    2   436.400     5.352     0.000     0.000     1.000 
TC3H6OCHO                     2   436.400     5.352     0.000     0.000     1.000 
IC3H6CO                       2   436.400     5.352     0.000     0.000     1.000 
IC3H5CO                       2   436.400     5.352     0.000     0.000     1.000 
IC3H4CHO-A                    2   436.400     5.352     0.000     0.000     1.000 
SC4H7OH-I                     2   436.400     5.352     0.000     0.000     1.000 
IC4H9O2                       2   502.252     5.430     0.000     0.000     0.000 
TC4H9O2                       2   502.252     5.430     0.000     0.000     0.000 
IC4H8O2H-I                    2   502.200     5.356     1.800     0.000     1.000 
IC4H8O2H-T                    2   502.200     5.356     1.800     0.000     1.000 
TC4H8O2H-I                    2   502.200     5.356     1.800     0.000     1.000 
CC4H8O                        2   444.197     5.063     0.000     0.000     0.000 
IC4H8OOH-IO2                  2   600.078     6.009     0.000     0.000     0.000 
IC4H8OOH-TO2                  2   600.078     6.009     0.000     0.000     0.000 
TC4H8OOH-IO2                  2   600.078     6.009     0.000     0.000     0.000 
IC4KETII                      2   549.655     5.716     0.000     0.000     0.000 
IC4KETIT                      2   549.655     5.716     0.000     0.000     0.000 
TIC4H7Q2-I                    2   600.078     6.009     0.000     0.000     0.000 
IIC4H7Q2-I                    2   600.078     6.009     0.000     0.000     0.000 
IIC4H7Q2-T                    2   600.078     6.009     0.000     0.000     0.000 
IC4H7OOH                      2   436.400     5.352     0.000     0.000     1.000 
IC4H9O2H                      2   505.540     5.450     0.000     0.000     0.000 
TC4H9O2H                      2   505.540     5.450     0.000     0.000     0.000 
IC4H8                         2   344.500     5.089     0.500     0.000     1.000 
IC4H7                         2   355.000     4.650     0.000     0.000     1.000 
IC4H7-I1                      2   380.022     4.633     0.000     0.000     0.000 
IC4H7O2                       2   436.400     5.352     0.000     0.000     1.000 
IC4H6OOH-I                    2   436.400     5.352     0.000     0.000     1.000 
CCYCCOOC-T1                   2   436.400     5.352     0.000     0.000     1.000 
C2CYCOOC-I1                   2   436.400     5.352     0.000     0.000     1.000 
IC4H7O                        2   496.000     5.200     0.000     0.000     1.000 
CVCYCCOC                      2   436.400     5.352     0.000     0.000     1.000 
CCYC2OCO                      2   436.400     5.352     0.000     0.000     1.000 
CCYCCOOC-I2                   2   436.400     5.352     0.000     0.000     1.000 
CHOIC3H6O                     2   436.400     5.352     0.000     0.000     1.000 
IC3H5OOCH2                    2   436.400     5.352     0.000     0.000     1.000 
CCYCCO-T1                     2   411.000     4.820     0.000     0.000     1.000 
IC4H8OH-IT                    2   496.000     5.200     0.000     0.000     1.000 
IC4H8OH-TI                    2   496.000     5.200     0.000     0.000     1.000 
IC4H7OH                       2   502.200     5.356     1.800     0.000     1.000 
IC4H8OH                       2   496.000     5.200     0.000     0.000     1.000 
IC4H6OH                       2   502.200     5.356     1.800     0.000     1.000 
TQJC4H8OH                     2   502.200     5.356     1.800     0.000     1.000 
TQC4H8OI                      2   502.200     5.356     1.800     0.000     1.000 
QC4H7OHP                      2   502.200     5.356     1.800     0.000     1.000 
TQC4H7OHI                     2   502.200     5.356     1.800     0.000     1.000 
CCY(CCO)COH                   2   436.400     5.352     0.000     0.000     1.000 
C2CY(COC)OH                   2   436.400     5.352     0.000     0.000     1.000 
IQJC4H8OH                     2   502.200     5.356     1.800     0.000     1.000 
IC3H6OHCHO                    2   436.400     5.352     0.000     0.000     1.000 
IQC4H8OT                      2   502.200     5.356     1.800     0.000     1.000 
IQC4H7OHT                     2   502.200     5.356     1.800     0.000     1.000 
CCY(CCOC)OH                   2   436.400     5.352     0.000     0.000     1.000 
CH2COHCH2OOH                  2   464.200     5.009     2.600     0.000     1.000 
TC3H6OH                       2   459.500     5.036     1.700     0.000     1.000 
TQC4H7OHIO2                   2   523.200     5.664     1.700     0.000     1.000 
TQC4H7OHTO2                   2   523.200     5.664     1.700     0.000     1.000 
TQC4H7OHIQ-I                  2   523.200     5.664     1.700     0.000     1.000 
TQC4H7OHIQ-P                  2   523.200     5.664     1.700     0.000     1.000 
IC3H5COHQ                     2   476.000     5.778     2.600     0.000     1.000 
CH2CQCOHQ                     2   496.000     5.200     0.000     0.000     1.000 
IC3H5Q                        2   481.500     4.997     1.700     0.000     1.000 
COHQCYC(COC)                  2   597.176     5.992     0.000     0.000     0.000 
QCYC(CCOC)OH                  2   597.176     5.992     0.000     0.000     0.000 
HOCOCQ(CH3)2                  2   597.176     5.992     0.000     0.000     0.000 
IQC4H7OHTO2                   2   523.200     5.664     1.700     0.000     1.000 
IQC4H8OTQ-I                   2   523.200     5.664     1.700     0.000     1.000 
IQC4H7OHTQ-P                  2   523.200     5.664     1.700     0.000     1.000 
CHOC(CH3)OHCH2Q               2   597.176     5.992     0.000     0.000     0.000 
CO(CH2OOH)2                   2   496.000     5.200     0.000     0.000     1.000 
CH3COCHO                      2   301.658     5.310     0.000     0.000     1.000 
IC3H5OCH2                     2   496.000     5.200     0.000     0.000     1.000 
IC4H7OOCH3                    2   523.200     5.664     1.700     0.000     1.000 
IC4H7OOIC4H7                  2   523.200     5.664     1.700     0.000     1.000 
C4H8-1                        2   355.000     4.650     0.000     0.000     1.000 
C4H8-2                        2   355.000     4.650     0.000     0.000     1.000 
C4H71-1                       2   357.100     4.720     0.000     0.000     1.000 
C4H71-2                       2   357.100     4.720     0.000     0.000     1.000 
C4H71-3                       2   357.100     4.720     0.000     0.000     1.000 
C4H71-4                       2   357.100     4.720     0.000     0.000     1.000 
C4H72-2                       2   357.100     4.720     0.000     0.000     1.000 
C4H71-O                       2   496.000     5.200     0.000     0.000     1.000 
PC4H8OH-2                     2   496.000     5.200     0.000     0.000     1.000 
SC4H8OH-1                     2   496.000     5.200     0.000     0.000     1.000 
SC4H8OH-3                     2   496.000     5.200     0.000     0.000     1.000 
C4H71-3OH                     2   436.400     5.352     0.000     0.000     1.000 
C4H71-4OH                     2   436.400     5.352     0.000     0.000     1.000 
C4H71-1OH                     2   436.400     5.352     0.000     0.000     1.000 
C4H71-2OH                     2   436.400     5.352     0.000     0.000     1.000 
C4H72-1OH                     2   436.400     5.352     0.000     0.000     1.000 
C4H72-2OH                     2   436.400     5.352     0.000     0.000     1.000 
SQC4H8OP                      2   502.200     5.356     1.800     0.000     1.000 
PQC4H8OS                      2   502.200     5.356     1.800     0.000     1.000 
PQC4H7OHS-3                   2   502.200     5.356     1.800     0.000     1.000 
NC4KET12OH                    2   436.400     5.352     0.000     0.000     1.000 
SQC4H7OHS-4                   2   502.200     5.356     1.800     0.000     1.000 
SQC4H8OS                      2   502.200     5.356     1.800     0.000     1.000 
NC4KET23OH                    2   436.400     5.352     0.000     0.000     1.000 
SC4H8OH-3O2                   2   502.200     5.356     1.800     0.000     1.000 
CCY(COCC)OH                   2   436.400     5.352     0.000     0.000     1.000 
C4H7O2-1                      2   436.400     5.352     0.000     0.000     1.000 
C4H6-1                        2   357.000     4.720     0.000     0.000     1.000 
AC3H5OCH2                     2   523.200     5.664     1.700     0.000     1.000 
C5H10-2                       2   396.800     5.458     0.000     0.000     1.000 
CC5H10                        2   437.102     5.017     0.000     0.000     0.000 
C6H10D24                      2   337.788     5.608     0.000     0.000     1.000 
C5H91-3                       2   396.800     5.458     0.000     0.000     1.000 
C5H92-4                       2   396.800     5.458     0.000     0.000     1.000 
C5H92-5                       2   396.800     5.458     0.000     0.000     1.000 
C5H91-4                       2   396.800     5.458     0.000     0.000     1.000 
C5H91-5                       2   396.800     5.458     0.000     0.000     1.000 
C5H9O2-4                      2   523.200     5.664     1.700     0.000     1.000 
SC3H5OCH2-1                   2   496.000     5.200     0.000     0.000     1.000 
C8H141-5,3-4                  2   464.800     5.290     0.000    10.320     0.000 
C8H141-5,3                    2   464.800     5.290     0.000    10.320     0.000 
C8H142-6                      2   464.800     5.290     0.000    10.320     0.000 
C8H131-5,3-4,TA               2   395.000     4.037     1.300     0.000     1.000 
C8H131-5,3,TA                 2   395.000     4.037     1.300     0.000     1.000 
C8H131-5,3,SA                 2   395.000     4.037     1.300     0.000     1.000 
C8H131-5,3,PA                 2   395.000     4.037     1.300     0.000     1.000 
C8H132-6,SA                   2   395.000     4.037     1.300     0.000     1.000 
C8H132-6,PA                   2   395.000     4.037     1.300     0.000     1.000 
C6H101-3,3                    2   337.788     5.608     0.000     0.000     1.000 
C8H131-5,3-4,TAO              2   581.300     6.506     2.000     0.000     1.000 
C8H131-5,3,TAO                2   581.300     6.506     2.000     0.000     1.000 
C8H131-5,3,SAO                2   581.300     6.506     2.000     0.000     1.000 
C8H131-5,3,PAO                2   581.300     6.506     2.000     0.000     1.000 
C8H132-6,SAO                  2   581.300     6.506     2.000     0.000     1.000 
C8H132-6,PAO                  2   581.300     6.506     2.000     0.000     1.000 
C7H111-5,3,6P                 2   450.000     5.500     0.000     0.000     1.000 
C7H111-5,1P                   2   450.000     5.500     0.000     0.000     1.000 
C4H64,2-1OH                   2   496.000     5.200     0.000     0.000     1.000 
C4H63,1-1OH                   2   496.000     5.200     0.000     0.000     1.000 
C4H63,1-3OH                   2   496.000     5.200     0.000     0.000     1.000 
C4H63,1-2OH                   2   496.000     5.200     0.000     0.000     1.000 
C4H5OH-13                     2   436.400     5.352     0.000     0.000     1.000 
SQC4H7OHP-4                   2   502.200     5.356     1.800     0.000     1.000 
CY(CCCO)COH                   2   436.400     5.352     0.000     0.000     1.000 
NC4KET21OH                    2   436.400     5.352     0.000     0.000     1.000 
C2H5CHOHCO                    2   436.400     5.352     0.000     0.000     1.000 
CH3COCOHCH3                   2   436.400     5.352     0.000     0.000     1.000 
C2H4COCH2OH                   2   436.400     5.352     0.000     0.000     1.000 
CH3COHCO                      2   301.658     5.310     0.000     0.000     1.000 
CH2COHCHO                     2   301.658     5.310     0.000     0.000     1.000 
SQC4H7OHP-4O2                 2   523.200     5.664     1.700     0.000     1.000 
PQC4H7OHS-3O2                 2   523.200     5.664     1.700     0.000     1.000 
SQC4H7OHS-4O2                 2   523.200     5.664     1.700     0.000     1.000 
C4H7O2-1,3OOH                 2   523.200     5.664     1.700     0.000     1.000 
NC4KET13OH-2                  2   597.176     5.992     0.000     0.000     0.000 
NC4KET24OH-1                  2   597.176     5.992     0.000     0.000     0.000 
NC4KET24OH-3                  2   597.176     5.992     0.000     0.000     0.000 
C4H6OHOOH1-4-3                2   476.000     5.778     2.600     0.000     1.000 
C4H6OHOOH2-2-1                2   476.000     5.778     2.600     0.000     1.000 
C4H6OHOOH1-3-4                2   476.000     5.778     2.600     0.000     1.000 
C4H6OHOOH1-2-3                2   476.000     5.778     2.600     0.000     1.000 
HOCH2CHO                      2   395.000     4.037     1.300     0.000     1.000 
C4H71-4OOH                    2   496.000     5.200     0.000     0.000     1.000 
C4H71-4O2                     2   436.400     5.352     0.000     0.000     1.000 
C4H61-3OOH4                   2   436.400     5.352     0.000     0.000     1.000 
C4H6O1-3OOH4                  2   436.400     5.352     0.000     0.000     1.000 
C4H6O2-1OOH4                  2   436.400     5.352     0.000     0.000     1.000 
HOCH2COCH2                    2   447.639     5.086     0.000     0.000     0.000 
HOCH2CO                       2   436.000     3.970     0.000     0.000     2.000 
HOCHCHO                       2   436.000     3.970     0.000     0.000     2.000 
PC3H4OH-3                     2   411.000     4.820     0.000     0.000     1.000 
PC3H4OH-1                     2   411.000     4.820     0.000     0.000     1.000 
CH3COCHOH                     2   447.639     5.086     0.000     0.000     0.000 
SC2H2OH                       2   436.000     3.970     0.000     0.000     2.000 
PC4H8OH-1                     2   496.000     5.200     0.000     0.000     1.000 
PC4H8OH-3                     2   496.000     5.200     0.000     0.000     1.000 
C4H7O1-4                      2   476.000     5.778     2.600     0.000     1.000 
PC4H8OH-4                     2   496.000     5.200     0.000     0.000     1.000 
SC4H8OH-2                     2   496.000     5.200     0.000     0.000     1.000 
CH2COHCO                      2   435.200     4.662     2.700     0.000     1.000 
C4H72-2O2                     2   436.400     5.352     0.000     0.000     1.000 
C4H71-1O2                     2   436.400     5.352     0.000     0.000     1.000 
C4H71-2O2                     2   436.400     5.352     0.000     0.000     1.000 
C3H6OH1-1                     2   481.500     4.997     1.700     0.000     1.000 
PC4H8OH-2O2                   2   502.200     5.356     1.800     0.000     1.000 
SC4H8OH-1O2                   2   502.200     5.356     1.800     0.000     1.000 
C4H71-3OOCH3                  2   523.200     5.664     1.700     0.000     1.000 
C4H72-1OOCH3                  2   523.200     5.664     1.700     0.000     1.000 
C4H6                          2   357.000     4.720     0.000     0.000     1.000 
C4H612                        2   357.000     5.180     0.000     0.000     1.000 
C4H6-2                        2   357.000     5.180     0.000     0.000     1.000 
C4H5-I                        2   357.000     5.180     0.000     0.000     1.000 
C4H5-N                        2   357.000     5.180     0.000     0.000     1.000 
C4H5-2                        2   357.000     5.180     0.000     0.000     1.000 
C4H4                          2   357.000     5.180     0.000     0.000     1.000 
C4H3-I                        2   357.000     5.180     0.000     0.000     1.000 
C4H3-N                        2   357.000     5.180     0.000     0.000     1.000 
C4H2                          1   357.000     4.720     0.000     0.000     1.000 
C4H6O25                       1   357.000     5.180     0.000     0.000     1.000 
C2H3CHOCH2                    1   357.000     5.180     0.000     0.000     1.000 
FURAN                         1   357.000     5.180     0.000     0.000     1.000 
C4H6O23                       1   357.000     5.180     0.000     0.000     1.000 
CH2CHCHCHO                    1   357.000     5.180     0.000     0.000     1.000 
H2C4O                         2   357.000     5.180     0.000     0.000     1.000 
NC3H7CHO                      2   464.200     5.009     2.600     0.000     1.000 
NC3H7CO                       2   464.200     5.009     2.600     0.000     1.000 
C3H6CHO-1                     2   464.200     5.009     2.600     0.000     1.000 
C3H6CHO-2                     2   464.200     5.009     2.600     0.000     1.000 
C3H6CHO-3                     2   464.200     5.009     2.600     0.000     1.000 
SC3H5CHO                      2   464.200     5.009     2.600     0.000     1.000 
SC3H5CO                       2   464.200     5.009     2.600     0.000     1.000 
C2H5COCH3                     2   454.000     5.413     3.300     0.000     1.000 
C2H5COCH2                     2   454.000     5.413     3.300     0.000     1.000 
CH2CH2COCH3                   2   440.584     5.040     0.000     0.000     0.000 
CH3CHCOCH3                    2   440.584     5.040     0.000     0.000     0.000 
C2H3COCH3                     2   454.000     5.413     3.300     0.000     1.000 
CH3CHOOCOCH3                  2   546.562     5.698     0.000     0.000     0.000 
CH2CHOOHCOCH3                 2   546.562     5.698     0.000     0.000     0.000 
C2H5CHCO                      2   436.950     5.016     0.000     0.000     0.000 
IC4H6Q2-II                    2   597.176     5.992     0.000     0.000     0.000 
C5H10-1                       2   386.200     5.489     0.400     0.000     1.000 
C5H81-3                       2   408.000     5.200     0.000     0.000     1.000 
C5H9O1-3                      2   523.200     5.664     1.700     0.000     1.000 
BC5H10                        2   391.400     5.550     0.000     0.000     1.000 
CC5H9-A                       2   396.800     5.458     0.000     0.000     1.000 
CC5H9-B                       2   396.800     5.458     0.000     0.000     1.000 
AC5H9O-C                      2   396.800     5.458     0.000     0.000     1.000 
CC5H9O-B                      2   396.800     5.458     0.000     0.000     1.000 
AC5H10                        2   386.600     5.532     0.500     0.000     1.000 
AC5H9-A2                      2   396.800     5.458     0.000     0.000     1.000 
AC5H9-C                       2   396.800     5.458     0.000     0.000     1.000 
AC5H9-D                       2   396.800     5.458     0.000     0.000     1.000 
B2E2M1OJ                      2   523.200     5.664     1.700     0.000     1.000 
B13DE2M                       2   408.000     5.200     0.000     0.000     1.000 
B13DE2MJ                      2   408.000     5.200     0.000     0.000     1.000 
B12DE3M                       2   408.000     5.200     0.000     0.000     1.000 
B2E3M1OJ                      2   523.200     5.664     1.700     0.000     1.000 
TC4H8CHO                      2   476.000     5.778     2.600     0.000     1.000 
O2C4H8CHO                     2   588.531     5.942     0.000     0.000     0.000 
O2HC4H8CO                     2   588.531     5.942     0.000     0.000     0.000 
C6H101-5                      2   337.788     5.608     0.000     0.000     1.000 
C6H9-A                        2   346.876     5.564     0.000     0.000     1.000 
H15DE25DM                     2   464.800     5.290     0.000    10.320     0.000 
H15DE25DM-S                   2   395.000     4.037     1.300     0.000     1.000 
H15DE25DM-A                   2   395.000     4.037     1.300     0.000     1.000 
H15DE25DM-AO                  2   496.000     5.200     0.000     0.000     1.000 
H15DE25DM-SO                  2   496.000     5.200     0.000     0.000     1.000 
H15DE2M-T                     2   450.000     5.500     0.000     0.000     1.000 
IC4H7CHO                      2   476.000     5.778     2.600     0.000     1.000 
L-C6H4                        2   412.300     5.349     0.000     0.000     1.000 
C-C6H4                        2   464.800     5.290     0.000    10.320     0.000 
C6H3                          2   357.000     5.180     0.000     0.000     1.000 
C6H2                          1   408.000     5.200     0.000     0.000     1.000 
C6H6                          2   468.500     5.230     0.000    10.300     1.000 
FULVENE                       2   468.500     5.230     0.000     0.000     1.000 
C6H5                          2   412.300     5.349     0.000     0.000     1.000 
C6H5OO                        2   464.800     5.290     0.000    10.320     0.000 
C6H5OOH                       2   464.800     5.290     0.000    10.320     0.000 
C6H5OH                        2   450.000     5.500     0.000     0.000     1.000 
C6H5O                         2   450.000     5.500     0.000     0.000     1.000 
C6H4OH                        2   464.800     5.290     0.000    10.320     0.000 
OC6H4OH                       2   621.100     5.640     0.000     0.000     1.000 
O-C6H4O2                      2   450.000     5.500     0.000     0.000     1.000 
P-C6H4O2                      2   450.000     5.500     0.000     0.000     1.000 
O-OC6H5OJ                     2   450.000     5.500     0.000     0.000     1.000 
P-OC6H5OJ                     2   450.000     5.500     0.000     0.000     1.000 
P-C6H3O2                      2   450.000     5.500     0.000     0.000     1.000 
C5H6                          1   408.000     5.200     0.000     0.000     1.000 
C5H5                          1   408.000     5.200     0.000     0.000     1.000 
C5H6-L                        2   408.000     5.200     0.000     0.000     1.000 
C#CCVCCJ                      2   408.000     5.200     0.000     0.000     1.000 
C5H7                          2   408.000     5.200     0.000     0.000     1.000 
CVCCJCVC                      2   408.000     5.200     0.000     0.000     1.000 
CVCCVCCJ                      2   408.000     5.200     0.000     0.000     1.000 
CVCCJCVCOH                    2   523.200     5.664     1.700     0.000     1.000 
HOCVCCVO                      2   435.200     4.662     2.700     0.000     1.000 
CVCCVCCOH                     2   523.200     5.664     1.700     0.000     1.000 
OC5H7O                        2   496.000     5.200     0.000     0.000     1.000 
OC4H6O                        2   496.000     5.200     0.000     0.000     1.000 
OC4H5O                        2   496.000     5.200     0.000     0.000     1.000 
O2CCHOOJ                      2   470.600     4.410     0.000     0.000     1.500 
HOCVCCJVO                     2   435.200     4.662     2.700     0.000     1.000 
C5H5OH                        2   450.000     5.500     0.000     0.000     1.000 
C5H5O                         2   450.000     5.500     0.000     0.000     1.000 
C5H4OH                        2   450.000     5.500     0.000     0.000     1.000 
C5H4O                         2   450.000     5.500     0.000     0.000     1.000 
C5H3O                         2   511.398     5.357     0.000     0.000     1.000 
CJVCCVCCVO                    2   523.200     5.664     1.700     0.000     1.000 
CVCCVCCJVO                    2   523.200     5.664     1.700     0.000     1.000 
CJVCCVO                       2   443.200     4.120     0.000     0.000     1.000 
AR                            0   136.500     3.330     0.000     0.000     0.000 
N2                            1    97.530     3.621     0.000     1.760     4.000 
HE                            0    10.200     2.576     0.000     0.000     0.000 
H2                            1    38.000     2.920     0.000     0.790   280.000 
H                             0   145.000     2.050     0.000     0.000     0.000 
O2                            1   107.400     3.458     0.000     1.600     3.800 
O                             0    80.000     2.750     0.000     0.000     0.000 
H2O                           2   572.400     2.605     1.844     0.000     4.000 
OH                            1    80.000     2.750     0.000     0.000     0.000 
OHV                           1    80.000     2.750     0.000     0.000     0.000 
H2O2                          2   107.400     3.458     0.000     0.000     3.800 
HO2                           2   107.400     3.458     0.000     0.000     1.000 
CO                            1    98.100     3.650     0.000     1.950     1.800 
CO2                           1   244.000     3.763     0.000     2.650     2.100 
HOCO                          2   498.000     3.590     0.000     0.000     2.000 
CH4                           2   141.400     3.746     0.000     2.600    13.000 
CH3                           1   144.000     3.800     0.000     0.000     0.000 
CH2                           1   144.000     3.800     0.000     0.000     0.000 
CH2(S)                        1   144.000     3.800     0.000     0.000     0.000 
C                             0    71.400     3.298     0.000     0.000     0.000 
CH                            1    80.000     2.750     0.000     0.000     0.000 
CHV                           1    80.000     2.750     0.000     0.000     0.000 
CH3O2H                        2   481.800     3.626     0.000     0.000     1.000 
CH3O2                         2   481.800     3.626     0.000     0.000     1.000 
CH2O2H                        2   238.400     3.496     0.000     0.000     1.500 
CH3OH                         2   481.800     3.626     0.000     0.000     1.000 
CH3O                          2   417.000     3.690     1.700     0.000     2.000 
CH2OH                         2   417.000     3.690     1.700     0.000     2.000 
CH2O                          2   498.000     3.590     0.000     0.000     2.000 
HCO                           2   498.000     3.590     0.000     0.000     0.000 
HCOH                          2   498.000     3.590     0.000     0.000     1.000 
HO2CHO                        2   436.000     3.970     0.000     0.000     2.000 
HOCH2O2H                      2   481.800     3.626     1.700     0.000     1.000 
HOCH2O2                       2   481.800     3.626     1.700     0.000     1.000 
OCH2O2H                       2   481.800     3.626     1.700     0.000     1.000 
HOCH2O                        2   470.600     4.410     0.000     0.000     1.500 
O2CHO                         2   436.000     3.970     0.000     0.000     2.000 
HOCHO                         2   436.000     3.970     0.000     0.000     2.000 
OCHO                          2   498.000     3.590     0.000     0.000     2.000 
C2H6                          2   247.500     4.350     0.000     0.000     1.500 
C2H5                          2   247.500     4.350     0.000     0.000     1.500 
C2H5O2H                       2   470.600     4.410     0.000     0.000     1.500 
C2H5O2                        2   470.600     4.410     0.000     0.000     1.500 
C2H4                          2   238.400     3.496     0.000     0.000     1.500 
C2H3                          2   265.300     3.721     0.000     0.000     1.000 
CHOCHO                        1   440.200     4.010     0.000     0.000     2.000 
C2H3OOH                       2   436.000     3.970     0.000     0.000     2.000 
C2H3OO                        2   436.000     3.970     0.000     0.000     2.000 
CHCHO                         2   436.000     3.970     0.000     0.000     2.000 
C2H2                          1   265.300     3.721     0.000     0.000     2.500 
C2H                           1   265.300     3.721     0.000     0.000     2.500 
H2CC                          2   209.000     4.100     0.000     0.000     2.500 
C2H5OH                        2   470.600     4.410     0.000     0.000     1.500 
C2H5O                         2   470.600     4.410     0.000     0.000     1.500 
PC2H4OH                       2   470.600     4.410     0.000     0.000     1.500 
SC2H4OH                       2   470.600     4.410     0.000     0.000     1.500 
O2C2H4OH                      2   523.200     5.664     1.700     0.000     1.000 
C2H4O2H                       2   470.600     4.410     0.000     0.000     1.500 
C2H4O1-2                      2   436.000     3.970     0.000     0.000     2.000 
C2H3O1-2                      2   436.000     3.970     0.000     0.000     2.000 
CH3CHO                        2   436.000     3.970     0.000     0.000     2.000 
CH3CO                         2   436.000     3.970     0.000     0.000     2.000 
CH2CHO                        2   436.000     3.970     0.000     0.000     2.000 
O2CH2CHO                      2   275.049     5.428     0.000     0.000     1.000 
HO2CH2CO                      2   279.007     5.505     1.300     0.000     1.000 
C2H3OH                        2   470.600     4.410     0.000     0.000     1.500 
C2H2OH                        2   224.700     4.162     0.000     0.000     1.000 
CH2CO                         2   436.000     3.970     0.000     0.000     2.000 
HCCO                          2   150.000     2.500     0.000     0.000     1.000 
HCCOH                         2   436.000     3.970     0.000     0.000     2.000 
CH3CO3H                       2   436.000     3.970     0.000     0.000     2.000 
CH3CO3                        2   436.000     3.970     0.000     0.000     2.000 
CH3CO2                        2   436.000     3.970     0.000     0.000     2.000 
CH3OCH3                       2   395.000     4.037     1.300     0.000     1.000 
CH3OCH2                       2   395.000     4.037     1.300     0.000     1.000 
CH3OCH2O2H                    2   395.000     4.037     1.300     0.000     1.000 
CH3OCH2O2                     2   395.000     4.037     1.300     0.000     1.000 
CH2OCH2O2H                    2   395.000     4.037     1.300     0.000     1.000 
O2CH2OCH2O2H                  2   395.000     4.037     1.300     0.000     1.000 
HO2CH2OCHO                    2   395.000     4.037     1.300     0.000     1.000 
OCH2OCHO                      2   395.000     4.037     1.300     0.000     1.000 
HOCH2OCO                      2   395.000     4.037     1.300     0.000     1.000 
CH3OCH2O                      2   395.000     4.037     1.300     0.000     1.000 
CH3OCHO                       2   395.000     4.037     1.300     0.000     1.000 
CH3OCO                        2   395.000     4.037     1.300     0.000     1.000 
CH2OCHO                       2   395.000     4.037     1.300     0.000     1.000 
C3H8                          2   303.400     4.810     0.000     0.000     1.000 
IC3H7                         2   303.400     4.810     0.000     0.000     1.000 
NC3H7                         2   303.400     4.810     0.000     0.000     1.000 
NC3H7O2H                      2   481.500     4.997     1.700     0.000     1.000 
NC3H7O2                       2   481.500     4.997     1.700     0.000     1.000 
IC3H7O2H                      2   459.500     5.036     1.700     0.000     1.000 
IC3H7O2                       2   459.500     5.036     1.700     0.000     1.000 
NC3H7O                        2   481.500     4.997     1.700     0.000     1.000 
IC3H7O                        2   459.500     5.036     1.700     0.000     1.000 
C3H6OOH1-2                    2   435.200     4.662     2.700     0.000     1.000 
C3H6OOH1-3                    2   435.200     4.662     2.700     0.000     1.000 
C3H6OOH2-1                    2   435.200     4.662     2.700     0.000     1.000 
C3H6OOH1-2O2                  2   435.200     4.662     2.700     0.000     1.000 
C3H6OOH1-3O2                  2   435.200     4.662     2.700     0.000     1.000 
C3H6OOH2-1O2                  2   435.200     4.662     2.700     0.000     1.000 
C3KET12                       2   464.200     5.009     2.600     0.000     1.000 
C3KET13                       2   464.200     5.009     2.600     0.000     1.000 
C3H51-2,3OOH                  2   549.655     5.716     0.000     0.000     0.000 
C3H52-1,3OOH                  2   549.655     5.716     0.000     0.000     0.000 
C3H5O1-2OOH-3                 2   464.200     5.009     2.600     0.000     1.000 
C3H5O1-3OOH-2                 2   464.200     5.009     2.600     0.000     1.000 
C3H6O1-2                      2   403.600     4.968     2.000     0.000     1.000 
C3H6O1-3                      2   403.600     4.968     2.000     0.000     1.000 
C3H6                          2   307.800     4.140     0.000     0.000     1.000 
C3H5-A                        2   316.000     4.220     0.000     0.000     1.000 
C3H5-S                        2   316.000     4.220     0.000     0.000     1.000 
C3H5-T                        2   316.000     4.220     0.000     0.000     1.000 
CC3H6                         2   307.800     4.140     0.000     0.000     1.000 
C3H5O                         2   411.000     4.820     0.000     0.000     1.000 
CH2CHOCH2                     2   411.000     4.820     0.000     0.000     1.000 
CH3CHCHO                      2   387.860     4.687     0.000     0.000     0.000 
AC4H7OOH                      2   330.435     5.741     0.000     0.000     1.000 
C3H6OH1-2                     2   487.900     4.820     0.000     0.000     1.000 
CH3CHCO                       2   443.200     4.120     0.000     0.000     1.000 
AC3H5OOH                      2   481.500     4.997     1.700     0.000     1.000 
C3H6OH2-1                     2   487.900     4.820     0.000     0.000     1.000 
HOC3H6O2                      2   487.900     4.820     0.000     0.000     1.000 
SC3H5OH                       2   304.276     5.450     0.000     0.000     1.000 
IC3H5OH                       2   459.500     5.036     1.700     0.000     1.000 
C3H5OH                        2   481.500     4.997     1.700     0.000     1.000 
CH2CCH2OH                     2   481.500     4.997     1.700     0.000     1.000 
C3H4-P                        1   324.800     4.290     0.000     0.000     1.000 
C3H4-A                        1   324.800     4.290     0.000     0.000     1.000 
C3H3                          1   324.800     4.290     0.000     0.000     1.000 
CC3H4                         1   252.000     4.760     0.000     0.000     1.000 
C3H2                          2   209.000     4.100     0.000     0.000     1.000 
H2CCC(S)                      2   265.300     3.721     0.000     0.000     1.000 
C3H2(S)                       2   209.000     4.100     0.000     0.000     1.000 
C3H2C                         1   290.616     4.368     0.000     0.000     1.000 
PC3H4OH-2                     2   300.783     5.377     0.000     0.000     1.000 
SC3H4OH                       2   298.893     5.345     0.000     0.000     1.000 
C3H3O                         2   301.263     5.055     0.000     0.000     1.000 
C3H3O2H                       2   301.658     5.310     0.000     0.000     1.000 
C2HCHO                        2   343.033     4.884     0.000     0.000     1.000 
C2H5CHO                       2   435.200     4.662     2.700     0.000     1.000 
C2H5CO                        2   424.600     4.820     0.000     0.000     1.000 
CH2CH2CHO                     2   424.600     4.820     0.000     0.000     1.000 
C2H3CHO                       2   428.800     4.958     2.900     0.000     1.000 
C2H3CO                        2   443.200     4.120     0.000     0.000     1.000 
CH3COCH3                      2   435.500     4.860     0.000     0.000     1.000 
CH3COCH2                      2   435.500     4.860     0.000     0.000     1.000 
CH3COCH2O2                    2   502.115     5.429     0.000     0.000     0.000 
CH3COCH2O                     2   447.639     5.086     0.000     0.000     0.000 
C3KET21                       2   464.200     5.009     2.600     0.000     1.000 
C4H10                         2   350.900     5.206     0.000     0.000     1.000 
PC4H9                         2   352.000     5.240     0.000     0.000     1.000 
SC4H9                         2   352.000     5.240     0.000     0.000     1.000 
PC4H9O                        2   496.000     5.200     0.000     0.000     1.000 
SC4H9O                        2   496.000     5.200     0.000     0.000     1.000 
PC4H9O2                       2   496.000     5.200     0.000     0.000     1.000 
SC4H9O2                       2   496.000     5.200     0.000     0.000     1.000 
PC4H9O2H                      2   496.000     5.200     0.000     0.000     1.000 
SC4H9O2H                      2   496.000     5.200     0.000     0.000     1.000 
C4H8OOH1-2                    2   496.000     5.200     0.000     0.000     1.000 
C4H8OOH1-3                    2   496.000     5.200     0.000     0.000     1.000 
C4H8OOH1-4                    2   496.000     5.200     0.000     0.000     1.000 
C4H8OOH2-1                    2   496.000     5.200     0.000     0.000     1.000 
C4H8OOH2-3                    2   496.000     5.200     0.000     0.000     1.000 
C4H8OOH2-4                    2   496.000     5.200     0.000     0.000     1.000 
C4H8O1-2                      2   496.000     5.200     0.000     0.000     1.000 
C4H8O1-3                      2   496.000     5.200     0.000     0.000     1.000 
C4H8O1-4                      2   496.000     5.200     0.000     0.000     1.000 
C4H8O2-3                      2   496.000     5.200     0.000     0.000     1.000 
C4H8OOH1-2O2                  2   496.000     5.200     0.000     0.000     1.000 
C4H8OOH1-3O2                  2   496.000     5.200     0.000     0.000     1.000 
C4H8OOH1-4O2                  2   496.000     5.200     0.000     0.000     1.000 
C4H8OOH2-1O2                  2   496.000     5.200     0.000     0.000     1.000 
C4H8OOH2-3O2                  2   496.000     5.200     0.000     0.000     1.000 
C4H8OOH2-4O2                  2   496.000     5.200     0.000     0.000     1.000 
C4H71-2,4OOH                  2   496.000     5.200     0.000     0.000     1.000 
C4H72-1,3OOH                  2   496.000     5.200     0.000     0.000     1.000 
C4H72-1,4OOH                  2   496.000     5.200     0.000     0.000     1.000 
C4H71-2,3OOH                  2   496.000     5.200     0.000     0.000     1.000 
C4H7O1-3OOH-4                 2   476.000     5.778     2.600     0.000     1.000 
C4H7O1-3OOH-2                 2   476.000     5.778     2.600     0.000     1.000 
C4H7O1-2OOH-4                 2   476.000     5.778     2.600     0.000     1.000 
C4H7O1-4OOH-2                 2   476.000     5.778     2.600     0.000     1.000 
C4H7O1-2OOH-3                 2   476.000     5.778     2.600     0.000     1.000 
C4H7O2-3OOH-1                 2   476.000     5.778     2.600     0.000     1.000 
C4H72-1OOH                    2   496.000     5.200     0.000     0.000     1.000 
NC4KET12                      2   476.000     5.778     2.600     0.000     1.000 
NC4KET13                      2   476.000     5.778     2.600     0.000     1.000 
NC4KET14                      2   476.000     5.778     2.600     0.000     1.000 
NC4KET21                      2   476.000     5.778     2.600     0.000     1.000 
NC4KET23                      2   476.000     5.778     2.600     0.000     1.000 
NC4KET24                      2   476.000     5.778     2.600     0.000     1.000 
C4H71-3OOH                    2   496.000     5.200     0.000     0.000     1.000 
C4H71-3,4OOH                  2   496.000     5.200     0.000     0.000     1.000 
C4H72-3,4OOH                  2   496.000     5.200     0.000     0.000     1.000 
HO2CH2CHO                     2   275.049     5.428     0.000     0.000     1.000 
IC4H10                        2   335.700     5.208     0.100     0.000     1.000 
IC4H9                         2   352.000     5.240     0.000     0.000     1.000 
TC4H9                         2   352.000     5.240     0.000     0.000     1.000 
TC4H9O                        2   496.000     5.200     0.000     0.000     1.000 
IC4H9O                        2   496.000     5.200     0.000     0.000     1.000 
IC4H8O                        2   436.400     5.352     0.000     0.000     1.000 
IC3H7CHO                      2   436.400     5.352     0.000     0.000     1.000 
IC3H7CO                       2   436.400     5.352     0.000     0.000     1.000 
IC3H6CHO                      2   436.400     5.352     0.000     0.000     1.000 
TC3H6CHO                      2   436.400     5.352     0.000     0.000     1.000 
IC3H5CHO                      2   436.400     5.352     0.000     0.000     1.000 
TC3H6O2CHO                    2   436.400     5.352     0.000     0.000     1.000 
IC3H5O2HCHO                   2   436.400     5.352     0.000     0.000     1.000 
TC3H6O2HCO                    2   436.400     5.352     0.000     0.000     1.000 
TC3H6OCHO                     2   436.400     5.352     0.000     0.000     1.000 
IC3H6CO                       2   436.400     5.352     0.000     0.000     1.000 
IC3H5CO                       2   436.400     5.352     0.000     0.000     1.000 
IC3H4CHO-A                    2   436.400     5.352     0.000     0.000     1.000 
SC4H7OH-I                     2   436.400     5.352     0.000     0.000     1.000 
IC4H9O2                       2   502.252     5.430     0.000     0.000     0.000 
TC4H9O2                       2   502.252     5.430     0.000     0.000     0.000 
IC4H8O2H-I                    2   502.200     5.356     1.800     0.000     1.000 
IC4H8O2H-T                    2   502.200     5.356     1.800     0.000     1.000 
TC4H8O2H-I                    2   502.200     5.356     1.800     0.000     1.000 
CC4H8O                        2   444.197     5.063     0.000     0.000     0.000 
IC4H8OOH-IO2                  2   600.078     6.009     0.000     0.000     0.000 
IC4H8OOH-TO2                  2   600.078     6.009     0.000     0.000     0.000 
TC4H8OOH-IO2                  2   600.078     6.009     0.000     0.000     0.000 
IC4KETII                      2   549.655     5.716     0.000     0.000     0.000 
IC4KETIT                      2   549.655     5.716     0.000     0.000     0.000 
TIC4H7Q2-I                    2   600.078     6.009     0.000     0.000     0.000 
IIC4H7Q2-I                    2   600.078     6.009     0.000     0.000     0.000 
IIC4H7Q2-T                    2   600.078     6.009     0.000     0.000     0.000 
IC4H7OOH                      2   436.400     5.352     0.000     0.000     1.000 
IC4H9O2H                      2   505.540     5.450     0.000     0.000     0.000 
TC4H9O2H                      2   505.540     5.450     0.000     0.000     0.000 
IC4H8                         2   344.500     5.089     0.500     0.000     1.000 
IC4H7                         2   355.000     4.650     0.000     0.000     1.000 
IC4H7-I1                      2   380.022     4.633     0.000     0.000     0.000 
IC4H7O2                       2   436.400     5.352     0.000     0.000     1.000 
IC4H6OOH-I                    2   436.400     5.352     0.000     0.000     1.000 
CCYCCOOC-T1                   2   436.400     5.352     0.000     0.000     1.000 
C2CYCOOC-I1                   2   436.400     5.352     0.000     0.000     1.000 
IC4H7O                        2   496.000     5.200     0.000     0.000     1.000 
CVCYCCOC                      2   436.400     5.352     0.000     0.000     1.000 
CCYC2OCO                      2   436.400     5.352     0.000     0.000     1.000 
CCYCCOOC-I2                   2   436.400     5.352     0.000     0.000     1.000 
CHOIC3H6O                     2   436.400     5.352     0.000     0.000     1.000 
IC3H5OOCH2                    2   436.400     5.352     0.000     0.000     1.000 
CCYCCO-T1                     2   411.000     4.820     0.000     0.000     1.000 
IC4H8OH-IT                    2   496.000     5.200     0.000     0.000     1.000 
IC4H8OH-TI                    2   496.000     5.200     0.000     0.000     1.000 
IC4H7OH                       2   502.200     5.356     1.800     0.000     1.000 
IC4H8OH                       2   496.000     5.200     0.000     0.000     1.000 
IC4H6OH                       2   502.200     5.356     1.800     0.000     1.000 
TQJC4H8OH                     2   502.200     5.356     1.800     0.000     1.000 
TQC4H8OI                      2   502.200     5.356     1.800     0.000     1.000 
QC4H7OHP                      2   502.200     5.356     1.800     0.000     1.000 
TQC4H7OHI                     2   502.200     5.356     1.800     0.000     1.000 
CCY(CCO)COH                   2   436.400     5.352     0.000     0.000     1.000 
C2CY(COC)OH                   2   436.400     5.352     0.000     0.000     1.000 
IQJC4H8OH                     2   502.200     5.356     1.800     0.000     1.000 
IC3H6OHCHO                    2   436.400     5.352     0.000     0.000     1.000 
IQC4H8OT                      2   502.200     5.356     1.800     0.000     1.000 
IQC4H7OHT                     2   502.200     5.356     1.800     0.000     1.000 
CCY(CCOC)OH                   2   436.400     5.352     0.000     0.000     1.000 
CH2COHCH2OOH                  2   464.200     5.009     2.600     0.000     1.000 
TC3H6OH                       2   459.500     5.036     1.700     0.000     1.000 
TQC4H7OHIO2                   2   523.200     5.664     1.700     0.000     1.000 
TQC4H7OHTO2                   2   523.200     5.664     1.700     0.000     1.000 
TQC4H7OHIQ-I                  2   523.200     5.664     1.700     0.000     1.000 
TQC4H7OHIQ-P                  2   523.200     5.664     1.700     0.000     1.000 
IC3H5COHQ                     2   476.000     5.778     2.600     0.000     1.000 
CH2CQCOHQ                     2   496.000     5.200     0.000     0.000     1.000 
IC3H5Q                        2   481.500     4.997     1.700     0.000     1.000 
COHQCYC(COC)                  2   597.176     5.992     0.000     0.000     0.000 
QCYC(CCOC)OH                  2   597.176     5.992     0.000     0.000     0.000 
HOCOCQ(CH3)2                  2   597.176     5.992     0.000     0.000     0.000 
IQC4H7OHTO2                   2   523.200     5.664     1.700     0.000     1.000 
IQC4H8OTQ-I                   2   523.200     5.664     1.700     0.000     1.000 
IQC4H7OHTQ-P                  2   523.200     5.664     1.700     0.000     1.000 
CHOC(CH3)OHCH2Q               2   597.176     5.992     0.000     0.000     0.000 
CO(CH2OOH)2                   2   496.000     5.200     0.000     0.000     1.000 
CH3COCHO                      2   301.658     5.310     0.000     0.000     1.000 
IC3H5OCH2                     2   496.000     5.200     0.000     0.000     1.000 
IC4H7OOCH3                    2   523.200     5.664     1.700     0.000     1.000 
IC4H7OOIC4H7                  2   523.200     5.664     1.700     0.000     1.000 
C4H8-1                        2   355.000     4.650     0.000     0.000     1.000 
C4H8-2                        2   355.000     4.650     0.000     0.000     1.000 
C4H71-1                       2   357.100     4.720     0.000     0.000     1.000 
C4H71-2                       2   357.100     4.720     0.000     0.000     1.000 
C4H71-3                       2   357.100     4.720     0.000     0.000     1.000 
C4H71-4                       2   357.100     4.720     0.000     0.000     1.000 
C4H72-2                       2   357.100     4.720     0.000     0.000     1.000 
C4H71-O                       2   496.000     5.200     0.000     0.000     1.000 
PC4H8OH-2                     2   496.000     5.200     0.000     0.000     1.000 
SC4H8OH-1                     2   496.000     5.200     0.000     0.000     1.000 
SC4H8OH-3                     2   496.000     5.200     0.000     0.000     1.000 
C4H71-3OH                     2   436.400     5.352     0.000     0.000     1.000 
C4H71-4OH                     2   436.400     5.352     0.000     0.000     1.000 
C4H71-1OH                     2   436.400     5.352     0.000     0.000     1.000 
C4H71-2OH                     2   436.400     5.352     0.000     0.000     1.000 
C4H72-1OH                     2   436.400     5.352     0.000     0.000     1.000 
C4H72-2OH                     2   436.400     5.352     0.000     0.000     1.000 
SQC4H8OP                      2   502.200     5.356     1.800     0.000     1.000 
PQC4H8OS                      2   502.200     5.356     1.800     0.000     1.000 
PQC4H7OHS-3                   2   502.200     5.356     1.800     0.000     1.000 
NC4KET12OH                    2   436.400     5.352     0.000     0.000     1.000 
SQC4H7OHS-4                   2   502.200     5.356     1.800     0.000     1.000 
SQC4H8OS                      2   502.200     5.356     1.800     0.000     1.000 
NC4KET23OH                    2   436.400     5.352     0.000     0.000     1.000 
SC4H8OH-3O2                   2   502.200     5.356     1.800     0.000     1.000 
CCY(COCC)OH                   2   436.400     5.352     0.000     0.000     1.000 
C4H7O2-1                      2   436.400     5.352     0.000     0.000     1.000 
C4H6-1                        2   357.000     4.720     0.000     0.000     1.000 
AC3H5OCH2                     2   523.200     5.664     1.700     0.000     1.000 
C5H10-2                       2   396.800     5.458     0.000     0.000     1.000 
CC5H10                        2   437.102     5.017     0.000     0.000     0.000 
C6H10D24                      2   337.788     5.608     0.000     0.000     1.000 
C5H91-3                       2   396.800     5.458     0.000     0.000     1.000 
C5H92-4                       2   396.800     5.458     0.000     0.000     1.000 
C5H92-5                       2   396.800     5.458     0.000     0.000     1.000 
C5H91-4                       2   396.800     5.458     0.000     0.000     1.000 
C5H91-5                       2   396.800     5.458     0.000     0.000     1.000 
C5H9O2-4                      2   523.200     5.664     1.700     0.000     1.000 
SC3H5OCH2-1                   2   496.000     5.200     0.000     0.000     1.000 
C8H141-5,3-4                  2   464.800     5.290     0.000    10.320     0.000 
C8H141-5,3                    2   464.800     5.290     0.000    10.320     0.000 
C8H142-6                      2   464.800     5.290     0.000    10.320     0.000 
C8H131-5,3-4,TA               2   395.000     4.037     1.300     0.000     1.000 
C8H131-5,3,TA                 2   395.000     4.037     1.300     0.000     1.000 
C8H131-5,3,SA                 2   395.000     4.037     1.300     0.000     1.000 
C8H131-5,3,PA                 2   395.000     4.037     1.300     0.000     1.000 
C8H132-6,SA                   2   395.000     4.037     1.300     0.000     1.000 
C8H132-6,PA                   2   395.000     4.037     1.300     0.000     1.000 
C6H101-3,3                    2   337.788     5.608     0.000     0.000     1.000 
C8H131-5,3-4,TAO              2   581.300     6.506     2.000     0.000     1.000 
C8H131-5,3,TAO                2   581.300     6.506     2.000     0.000     1.000 
C8H131-5,3,SAO                2   581.300     6.506     2.000     0.000     1.000 
C8H131-5,3,PAO                2   581.300     6.506     2.000     0.000     1.000 
C8H132-6,SAO                  2   581.300     6.506     2.000     0.000     1.000 
C8H132-6,PAO                  2   581.300     6.506     2.000     0.000     1.000 
C7H111-5,3,6P                 2   450.000     5.500     0.000     0.000     1.000 
C7H111-5,1P                   2   450.000     5.500     0.000     0.000     1.000 
C4H64,2-1OH                   2   496.000     5.200     0.000     0.000     1.000 
C4H63,1-1OH                   2   496.000     5.200     0.000     0.000     1.000 
C4H63,1-3OH                   2   496.000     5.200     0.000     0.000     1.000 
C4H63,1-2OH                   2   496.000     5.200     0.000     0.000     1.000 
C4H5OH-13                     2   436.400     5.352     0.000     0.000     1.000 
SQC4H7OHP-4                   2   502.200     5.356     1.800     0.000     1.000 
CY(CCCO)COH                   2   436.400     5.352     0.000     0.000     1.000 
NC4KET21OH                    2   436.400     5.352     0.000     0.000     1.000 
C2H5CHOHCO                    2   436.400     5.352     0.000     0.000     1.000 
CH3COCOHCH3                   2   436.400     5.352     0.000     0.000     1.000 
C2H4COCH2OH                   2   436.400     5.352     0.000     0.000     1.000 
CH3COHCO                      2   301.658     5.310     0.000     0.000     1.000 
CH2COHCHO                     2   301.658     5.310     0.000     0.000     1.000 
SQC4H7OHP-4O2                 2   523.200     5.664     1.700     0.000     1.000 
PQC4H7OHS-3O2                 2   523.200     5.664     1.700     0.000     1.000 
SQC4H7OHS-4O2                 2   523.200     5.664     1.700     0.000     1.000 
C4H7O2-1,3OOH                 2   523.200     5.664     1.700     0.000     1.000 
NC4KET13OH-2                  2   597.176     5.992     0.000     0.000     0.000 
NC4KET24OH-1                  2   597.176     5.992     0.000     0.000     0.000 
NC4KET24OH-3                  2   597.176     5.992     0.000     0.000     0.000 
C4H6OHOOH1-4-3                2   476.000     5.778     2.600     0.000     1.000 
C4H6OHOOH2-2-1                2   476.000     5.778     2.600     0.000     1.000 
C4H6OHOOH1-3-4                2   476.000     5.778     2.600     0.000     1.000 
C4H6OHOOH1-2-3                2   476.000     5.778     2.600     0.000     1.000 
HOCH2CHO                      2   395.000     4.037     1.300     0.000     1.000 
C4H71-4OOH                    2   496.000     5.200     0.000     0.000     1.000 
C4H71-4O2                     2   436.400     5.352     0.000     0.000     1.000 
C4H61-3OOH4                   2   436.400     5.352     0.000     0.000     1.000 
C4H6O1-3OOH4                  2   436.400     5.352     0.000     0.000     1.000 
C4H6O2-1OOH4                  2   436.400     5.352     0.000     0.000     1.000 
HOCH2COCH2                    2   447.639     5.086     0.000     0.000     0.000 
HOCH2CO                       2   436.000     3.970     0.000     0.000     2.000 
HOCHCHO                       2   436.000     3.970     0.000     0.000     2.000 
PC3H4OH-3                     2   411.000     4.820     0.000     0.000     1.000 
PC3H4OH-1                     2   411.000     4.820     0.000     0.000     1.000 
CH3COCHOH                     2   447.639     5.086     0.000     0.000     0.000 
SC2H2OH                       2   436.000     3.970     0.000     0.000     2.000 
PC4H8OH-1                     2   496.000     5.200     0.000     0.000     1.000 
PC4H8OH-3                     2   496.000     5.200     0.000     0.000     1.000 
C4H7O1-4                      2   476.000     5.778     2.600     0.000     1.000 
PC4H8OH-4                     2   496.000     5.200     0.000     0.000     1.000 
SC4H8OH-2                     2   496.000     5.200     0.000     0.000     1.000 
CH2COHCO                      2   435.200     4.662     2.700     0.000     1.000 
C4H72-2O2                     2   436.400     5.352     0.000     0.000     1.000 
C4H71-1O2                     2   436.400     5.352     0.000     0.000     1.000 
C4H71-2O2                     2   436.400     5.352     0.000     0.000     1.000 
C3H6OH1-1                     2   481.500     4.997     1.700     0.000     1.000 
PC4H8OH-2O2                   2   502.200     5.356     1.800     0.000     1.000 
SC4H8OH-1O2                   2   502.200     5.356     1.800     0.000     1.000 
C4H71-3OOCH3                  2   523.200     5.664     1.700     0.000     1.000 
C4H72-1OOCH3                  2   523.200     5.664     1.700     0.000     1.000 
C4H6                          2   357.000     4.720     0.000     0.000     1.000 
C4H612                        2   357.000     5.180     0.000     0.000     1.000 
C4H6-2                        2   357.000     5.180     0.000     0.000     1.000 
C4H5-I                        2   357.000     5.180     0.000     0.000     1.000 
C4H5-N                        2   357.000     5.180     0.000     0.000     1.000 
C4H5-2                        2   357.000     5.180     0.000     0.000     1.000 
C4H4                          2   357.000     5.180     0.000     0.000     1.000 
C4H3-I                        2   357.000     5.180     0.000     0.000     1.000 
C4H3-N                        2   357.000     5.180     0.000     0.000     1.000 
C4H2                          1   357.000     4.720     0.000     0.000     1.000 
C4H6O25                       1   357.000     5.180     0.000     0.000     1.000 
C2H3CHOCH2                    1   357.000     5.180     0.000     0.000     1.000 
C4H4O                         1   357.000     5.180     0.000     0.000     1.000 
C4H6O23                       1   357.000     5.180     0.000     0.000     1.000 
CH2CHCHCHO                    1   357.000     5.180     0.000     0.000     1.000 
H2C4O                         2   357.000     5.180     0.000     0.000     1.000 
NC3H7CHO                      2   464.200     5.009     2.600     0.000     1.000 
NC3H7CO                       2   464.200     5.009     2.600     0.000     1.000 
C3H6CHO-1                     2   464.200     5.009     2.600     0.000     1.000 
C3H6CHO-2                     2   464.200     5.009     2.600     0.000     1.000 
C3H6CHO-3                     2   464.200     5.009     2.600     0.000     1.000 
SC3H5CHO                      2   464.200     5.009     2.600     0.000     1.000 
SC3H5CO                       2   464.200     5.009     2.600     0.000     1.000 
C2H5COCH3                     2   454.000     5.413     3.300     0.000     1.000 
C2H5COCH2                     2   454.000     5.413     3.300     0.000     1.000 
CH2CH2COCH3                   2   440.584     5.040     0.000     0.000     0.000 
CH3CHCOCH3                    2   440.584     5.040     0.000     0.000     0.000 
C2H3COCH3                     2   454.000     5.413     3.300     0.000     1.000 
CH3CHOOCOCH3                  2   546.562     5.698     0.000     0.000     0.000 
CH2CHOOHCOCH3                 2   546.562     5.698     0.000     0.000     0.000 
C2H5CHCO                      2   436.950     5.016     0.000     0.000     0.000 
IC4H6Q2-II                    2   597.176     5.992     0.000     0.000     0.000 
C5H10-1                       2   386.200     5.489     0.400     0.000     1.000 
C5H81-3                       2   408.000     5.200     0.000     0.000     1.000 
C5H9O1-3                      2   523.200     5.664     1.700     0.000     1.000 
BC5H10                        2   391.400     5.550     0.000     0.000     1.000 
CC5H9-A                       2   396.800     5.458     0.000     0.000     1.000 
CC5H9-B                       2   396.800     5.458     0.000     0.000     1.000 
AC5H9O-C                      2   396.800     5.458     0.000     0.000     1.000 
CC5H9O-B                      2   396.800     5.458     0.000     0.000     1.000 
AC5H10                        2   386.600     5.532     0.500     0.000     1.000 
AC5H9-A2                      2   396.800     5.458     0.000     0.000     1.000 
AC5H9-C                       2   396.800     5.458     0.000     0.000     1.000 
AC5H9-D                       2   396.800     5.458     0.000     0.000     1.000 
B2E2M1OJ                      2   523.200     5.664     1.700     0.000     1.000 
B13DE2M                       2   408.000     5.200     0.000     0.000     1.000 
B13DE2MJ                      2   408.000     5.200     0.000     0.000     1.000 
B12DE3M                       2   408.000     5.200     0.000     0.000     1.000 
B2E3M1OJ                      2   523.200     5.664     1.700     0.000     1.000 
TC4H8CHO                      2   476.000     5.778     2.600     0.000     1.000 
O2C4H8CHO                     2   588.531     5.942     0.000     0.000     0.000 
O2HC4H8CO                     2   588.531     5.942     0.000     0.000     0.000 
C6H101-5                      2   337.788     5.608     0.000     0.000     1.000 
C6H9-A                        2   346.876     5.564     0.000     0.000     1.000 
H15DE25DM                     2   464.800     5.290     0.000    10.320     0.000 
H15DE25DM-S                   2   395.000     4.037     1.300     0.000     1.000 
H15DE25DM-A                   2   395.000     4.037     1.300     0.000     1.000 
H15DE25DM-AO                  2   496.000     5.200     0.000     0.000     1.000 
H15DE25DM-SO                  2   496.000     5.200     0.000     0.000     1.000 
H15DE2M-T                     2   450.000     5.500     0.000     0.000     1.000 
IC4H7CHO                      2   476.000     5.778     2.600     0.000     1.000 
L-C6H4                        2   412.300     5.349     0.000     0.000     1.000 
C-C6H4                        2   464.800     5.290     0.000    10.320     0.000 
C6H3                          2   357.000     5.180     0.000     0.000     1.000 
C6H2                          1   408.000     5.200     0.000     0.000     1.000 
C6H6                          2   468.500     5.230     0.000    10.300     1.000 
FULVENE                       2   468.500     5.230     0.000     0.000     1.000 
C6H5                          2   412.300     5.349     0.000     0.000     1.000 
C6H5OO                        2   464.800     5.290     0.000    10.320     0.000 
C6H5OOH                       2   464.800     5.290     0.000    10.320     0.000 
C6H5OH                        2   450.000     5.500     0.000     0.000     1.000 
C6H5O                         2   450.000     5.500     0.000     0.000     1.000 
C6H4OH                        2   464.800     5.290     0.000    10.320     0.000 
OC6H4OH                       2   621.100     5.640     0.000     0.000     1.000 
O-C6H4O2                      2   450.000     5.500     0.000     0.000     1.000 
P-C6H4O2                      2   450.000     5.500     0.000     0.000     1.000 
O-OC6H5OJ                     2   450.000     5.500     0.000     0.000     1.000 
P-OC6H5OJ                     2   450.000     5.500     0.000     0.000     1.000 
P-C6H3O2                      2   450.000     5.500     0.000     0.000     1.000 
C5H6                          1   408.000     5.200     0.000     0.000     1.000 
C5H5                          1   408.000     5.200     0.000     0.000     1.000 
C5H6-L                        2   408.000     5.200     0.000     0.000     1.000 
C#CCVCCJ                      2   408.000     5.200     0.000     0.000     1.000 
C5H7                          2   408.000     5.200     0.000     0.000     1.000 
CVCCJCVC                      2   408.000     5.200     0.000     0.000     1.000 
CVCCVCCJ                      2   408.000     5.200     0.000     0.000     1.000 
CVCCJCVCOH                    2   523.200     5.664     1.700     0.000     1.000 
HOCVCCVO                      2   435.200     4.662     2.700     0.000     1.000 
CVCCVCCOH                     2   523.200     5.664     1.700     0.000     1.000 
OC5H7O                        2   496.000     5.200     0.000     0.000     1.000 
OC4H6O                        2   496.000     5.200     0.000     0.000     1.000 
OC4H5O                        2   496.000     5.200     0.000     0.000     1.000 
O2CCHOOJ                      2   470.600     4.410     0.000     0.000     1.500 
HOCVCCJVO                     2   435.200     4.662     2.700     0.000     1.000 
C5H5OH                        2   450.000     5.500     0.000     0.000     1.000 
C5H5O                         2   450.000     5.500     0.000     0.000     1.000 
C5H4OH                        2   450.000     5.500     0.000     0.000     1.000 
C5H4O                         2   450.000     5.500     0.000     0.000     1.000 
C5H3O                         2   511.398     5.357     0.000     0.000     1.000 
CJVCCVCCVO                    2   523.200     5.664     1.700     0.000     1.000 
CVCCVCCJVO                    2   523.200     5.664     1.700     0.000     1.000 
CJVCCVO                       2   443.200     4.120     0.000     0.000     1.000 
B1M2                          2   408.000     5.200     0.000     0.000     1.000
B2M2                          2   408.000     5.200     0.000     0.000     1.000
B1M3                          2   408.000     5.200     0.000     0.000     1.000
RIBALDG                       2   329.641     5.574     0.000     0.000     1.000
RIBALDB                       2   303.408     5.750     0.000     0.000     1.000
RIBALDGOO              2   285.971     6.560     0.000     0.000     1.000
RIBALDBOO              2   285.971     6.560     0.000     0.000     1.000
QIBALDG2               2   285.971     6.560     0.000     0.000     1.000
QIBALDG3               2   285.971     6.560     0.000     0.000     1.000
QIBALDB3               2   285.971     6.560     0.000     0.000     1.000
ZIBALDG2               2   285.971     6.560     0.000     0.000     1.000
ZIBALDG3               2   285.971     6.560     0.000     0.000     1.000
ZIBALDB3               2   285.971     6.560     0.000     0.000     1.000
KIA4G2              2   285.971     6.560     0.000     0.000     1.000
KIA4G3              2   285.971     6.560     0.000     0.000     1.000
ETIBALDGB            2   285.971     6.560     0.000     0.000     1.000
ETIBALDGG            2   285.971     6.560     0.000     0.000     1.000
RALD4X                        2   329.641     5.574     0.000     0.000     1.000
RALD4OOX                      2   285.971     6.560     0.000     0.000     1.000
QA4X                          2   285.971     6.560     0.000     0.000     1.000
ZA4X                          2   285.971     6.560     0.000     0.000     1.000
ETALD4X                       2   285.971     6.560     0.000     0.000     1.000
KEA4X                         2   285.971     6.560     0.000     0.000     1.000
RALD5XOO                      2   285.971     6.560     0.000     0.000     1.000
QA5X                          2   285.971     6.560     0.000     0.000     1.000
ZA5X                          2   285.971     6.560     0.000     0.000     1.000
KEA5X                         2   285.971     6.560     0.000     0.000     1.000


RALD3BG          2   411.000     4.820     0.000     0.000     1.000  
CH3CHOOCHOL          2   407.800     4.140     0.000     0.000     1.000            
CH2OOHCHOOCHOL       2   407.800     4.140     0.000     0.000     1.000            
CH2OOCHOOHCHOL       2   407.800     4.140     0.000     0.000     1.000 
CH2CHOOHCHOL         2   407.800     4.140     0.000     0.000     1.000  
KEA3B3L              2   411.000     4.820     0.000     0.000     1.000
ETC3H4O2            2   411.000     4.820     0.000     0.000     1.000                     
DIALLYL          2   426.300     5.510     0.000     0.000     1.000                               
RC6H9A           2   426.300     5.510     0.000     0.000     1.000
RYC6H9           2   426.300     5.510     0.000     0.000     1.000
LC5H8            2   408.000     5.200     0.000     0.000     1.000
CH3C6H4          2   495.300     5.680     0.000     0.000     1.000  
O2C2H4O2H        2   470.600     4.410     0.000     0.000     1.500
CH2OHCHO         2   540.215     4.796     2.730     5.200     1.000     
DIMEPTD          2   457.800     6.173     0.300     0.000     1.000
AC3H4              1   252.000     4.760     0.000     0.000     0.000                              
CH3CO2H            2   436.000     3.970     0.000     0.000     2.000    
CH2COOH            2   442.089   4.428    0.000   0.000     1.000                          
CH2COH2            2   436.000     3.970     0.000     0.000     2.000                              
CH3COCH3           2   411.000     4.820     0.000     0.000     1.000                              
C2H3CHO            2   443.200     4.120     0.000     0.000     1.000                              
C2H5CHO            2   411.000     4.820     0.000     0.000     1.000                              
C4H9CHO            2   500.000     5.640     0.000     0.000     1.000                              
CH2CHCH2           2   316.000     4.220     0.000     0.000     1.000                              
CHCHCH3            2   316.000     4.220     0.000     0.000     1.000                              
CH2CCH3            2   316.000     4.220     0.000     0.000     1.000                              
AR                 0   136.500     3.330     0.000     0.000     0.000                              
C6H5CH2OH          2   622.400     5.530     0.000     0.000     1.000                              
C6H4O2             2   450.000     5.500     0.000     0.000     1.000                              
C6H6               2   468.500     5.230     0.000     10.30     1.000                              
C6H5CHO            2   622.400     5.530     0.000     0.000     1.000                              
C6H5C2H4C6H5       2   783.800     6.640     0.000     0.000     1.000                              
NC4H8              2   355.000     4.650     0.000     0.000     1.000                              
C4H6               2   357.000     5.180     0.000     0.000     1.000                              
C                  0    71.400     3.298     0.000     0.000     0.000                              
C12H8              2   689.800     6.500     0.000     0.000     1.000    
C12H9              2   676.5       6.31      0.00     20.00      1.000                            
C2H                1   209.000     4.100     0.000     0.000     2.500                              
C2H2               1   209.000     4.100     0.000     0.000     2.500                              
C2H4               2   280.800     3.971     0.000     0.000     1.500                              
C2H5               2   252.300     4.302     0.000     0.000     1.500                              
C2H6               2   252.300     4.302     0.000     0.000     1.500                              
C3H2               2   209.000     4.100     0.000     0.000     1.000                              
C3H3               2   252.000     4.760     0.000     0.000     1.000                              
C3H6               2   307.800     4.140     0.000     0.000     1.000                              
C3H8               2   303.400     4.810     0.000     0.000     1.000                              
NC3H7O             2   487.900     4.820     0.000     0.000     1.000                              
C3H7OOH            2   487.900     4.820     0.000     0.000     1.000                              
C4H2               1   357.000     5.180     0.000     0.000     1.000                              
C4H3               1   357.000     5.180     0.000     0.000     1.000                              
C4H4               2   357.000     5.180     0.000     0.000     1.000                              
C4H5               2   357.000     5.180     0.000     0.000     1.000                              
CH2C3H5            2   355.000     4.650     0.000     0.000     1.000                              
SC4H7              2   355.000     4.650     0.000     0.000     1.000                              
C4H9OOH            2   496.000     5.200     0.000     0.000     1.000                              
CYC5H4O            2   450.000     5.500     0.000     0.000     1.000                              
C5H7               2   408.000     5.200     0.000     0.000     1.000                              
NC5H11OOH          2   492.000     5.640     0.000     0.000     1.000                              
C6H5               2   468.500     5.230     0.000     10.30     1.000                              
C6H5O              2   450.000     5.500     0.000     0.000     1.000                              
LC6H6              2   412.300     5.349     0.000     0.000     1.000                              
C6H10-ONE          2   568.500     5.230     0.000     10.30     1.000                              
C7H7               2   495.300     5.680     0.000     0.000     1.000                              
NC7H15OOH          2   559.980     6.310     0.000     0.000     1.000                              
CYC5H7             1   408.000     5.200     0.000     0.000     1.000                              
CYC5H8             1   408.000     5.200     0.000     0.000     1.000                              
CYC6H8             2   468.500     5.230     0.000     10.30     1.000                              
CYC6H12            2   468.500     5.230     0.000     10.30     1.000                              
CYC6H10            2   468.500     5.230     0.000     10.30     1.000                              
CH                 1    80.000     2.750     0.000     0.000     0.000                              
CH2                1   144.000     3.800     0.000     0.000     0.000                              
CH2CO              2   436.000     3.970     0.000     0.000     2.000                              
CH2O               2   498.000     3.590     0.000     0.000     2.000                              
CH2OH              2   417.000     3.690     1.700     0.000     2.000                              
CH2S               1   144.000     3.800     0.000     0.000     0.000                              
CH3                1   144.000     3.800     0.000     0.000     0.000                              
CH3CO              2   436.000     3.970     0.000     0.000     2.000                              
CH3O               2   417.000     3.690     1.700     0.000     2.000                              
CH3OH              2   481.800     3.626     0.000     0.000     1.000                              
CH4                2   141.400     3.746     0.000     2.600    13.000                              
CO                 1    98.100     3.650     0.000     1.950     1.800                              
CO2                1   244.000     3.763     0.000     2.650     2.100                              
CYC5H6             2   408.000     5.200     0.000     0.000     1.000                              
MCPTD              2   408.000     5.200     0.000     0.000     1.000                              
CRESOL             2   621.100     5.640     0.000     0.000     1.000                              
CSOLID             2   2302.       12.91     0.00      45.00     1.000                              
NC10H20            2   540.980     7.150     0.000     0.000     1.000                              
C6H5CH2C6H5        2   712.6       6.890     0.000     0.000     1.000                              
DIPE               2   432.000     6.000     0.000     0.000     1.000                              
MTBE-O             2   492.000     5.640     0.000     0.000     1.000                              
CH3OCH3            2   303.400     4.810     0.000     0.000     1.000                              
CH3CH3-C5H6        2   450.000     5.500     0.000     0.000     1.000                              
C6H5C2H5           2   523.600     5.960     0.000     0.000     1.000                              
NC7H14             2   459.980     6.310     0.000     0.000     1.000                              
NC6H12             2   412.300     5.349     0.000     0.000     1.000                              
C5H9CHO            2   568.500     5.230     0.000     10.30     1.000                              
ETBE               2   432.000     6.000     0.000     0.000     1.000                              
NEOC5H10-O         2   492.000     5.640     0.000     0.000     1.000                              
C4H8O              2   496.000     5.200     0.000     0.000     1.000                              
NC5H10-O           2   492.000     5.640     0.000     0.000     1.000                              
NC7H14O            2   559.980     6.310     0.000     0.000     1.000                              
IC8H16O            2   594.000     6.170     0.000     0.000     1.000                              
C2H5OH             2   362.600     4.530     0.000     0.000     1.500                              
C2H5OO             2   362.600     4.530     0.000     0.000     1.500                              
C2H5OOH            2   362.600     4.530     0.000     0.000     1.500                              
C2H4O              2   362.600     4.530     0.000     0.000     1.500                              
C6H5C2H            2   534.300     5.710     0.770     0.000     1.000                              
BIPHENYL           2   676.5       6.310     0.000     0.000     1.000                              
C14H10             2   772.0       6.960     0.000     38.80     1.000                              
C6H5OH             2   450.000     5.500     0.000     0.000     1.000                              
FLUORENE           2   712.6       6.890     0.000     0.000     1.000                              
C10H8              2   630.400     6.180     0.000     16.50     1.000                              
CH2OHCH2OH         2   631.681     4.756     6.700     5.700     2.000                              
H                  0   145.000     2.050     0.000     0.000     0.000                              
H2                 1    38.000     2.920     0.000     0.790   280.000                              
H2O                2   572.400     2.605     1.844     0.000     4.000                              
H2O2               2   107.400     3.458     0.000     0.000     3.800                              
HCCO               2   150.000     2.500     0.000     0.000     1.000                              
HCO                2   498.000     3.590     0.000     0.000     0.000                              
HCO3               2   498.000     3.590     0.000     0.000     0.000                              
HE                 0    10.200     2.576     0.000     0.000     0.000                              
HO2                2   107.400     3.458     0.000     0.000     1.000                              
IC4H8              2   355.000     4.650     0.000     0.000     1.000                              
IC3H7CHO           2   455.000     4.650     0.000     0.000     1.000                              
IC4H9P             2   352.000     5.240     0.000     0.000     1.000                              
IC4H9P-OO          2   496.000     5.200     0.000     0.000     1.000                              
IC4H9T             2   352.000     5.240     0.000     0.000     1.000                              
IC4H9T-OO          2   496.000     5.200     0.000     0.000     1.000                              
IC4H10             2   352.000     5.240     0.000     0.000     1.000                              
IC16H34            2   650.000     8.350     0.000     0.000     1.000                              
IC4H7              2   355.000     4.650     0.000     0.000     1.000                              
IC8H18             2   494.000     6.170     0.000     0.000     1.000                              
INDENE             2   588.6       5.960     0.650     0.000     1.000                              
IC3H7              2   303.400     4.810     0.000     0.000     1.000                              
IC3H7OH            2   468.300     4.760     0.000     0.000     1.000                              
IC3H7OO            2   468.300     4.760     0.000     0.000     1.000                              
IC3-QOOH           2   468.300     4.760     0.000     0.000     1.000                              
IC3-OOQOOH         2   468.300     4.760     0.000     0.000     1.000                              
IC5H10             2   408.000     5.200     0.000     0.000     1.000                              
NEOC5-OQOOH        2   492.000     5.640     0.000     0.000     1.000                              
IC4-OQOOH          2   496.000     5.200     0.000     0.000     1.000                              
C3-OQOOH           2   487.900     4.820     0.000     0.000     1.000                              
NC4-OQOOH          2   496.000     5.200     0.000     0.000     1.000                              
NC5-OQOOH          2   492.000     5.640     0.000     0.000     1.000                              
NC7-OQOOH          2   559.980     6.310     0.000     0.000     1.000
C7DIONE            2   559.980     6.310     0.000     0.000     1.000            
C7KETONE           2   559.980     6.310     0.000     0.000     1.000                              
IC8-OQOOH          2   594.000     6.170     0.000     0.000     1.000                              
DME-OQOOH          2   403.400     4.810     0.000     0.000     1.000                              
NC10-OQOOH         2   640.980     7.150     0.000     0.000     1.000                              
NC12-OQOOH         2   680.000     7.600     0.000     0.000     1.000                              
IC16-OQOOH         2   750.000     8.350     0.000     0.000     1.000                              
MCYC6-OQOOH        2   595.300     5.680     0.430     12.30     1.000                              
MTBE-OQOOH         2   492.000     5.640     0.000     0.000     1.000                              
IC3H5CHO           2   357.000     5.180     0.000     0.000     1.000                              
MCYC6              2   495.300     5.680     0.430     12.30     1.000                              
CH3CHO             2   436.000     3.970     0.000     0.000     2.000                              
CH3CO3             2   436.000     3.970     0.000     0.000     2.000                              
C10H7CH3           2   660.0       6.350     0.000     0.000     1.000                              
CH3OO              2   417.000     3.690     1.700     0.000     2.000                              
CH3OOH             2   481.800     3.626     0.000     0.000     1.000                              
MTBE               2   392.000     5.640     0.000     0.000     1.000                              
N2                 1    97.530     3.621     0.000     1.760     4.000                              
C10H7OH            2   663.45      6.362     0.000     0.000     1.000                              
C10H7CHO           2   663.45      6.362     0.000     0.000     1.000                              
CH3C10H6OH         2   663.45      6.362     0.000     0.000     1.000                              
CH3C10H6O          2   663.45      6.362     0.000     0.000     1.000                              
NC4H9P             2   352.000     5.240     0.000     0.000     1.000                              
NC4H9S             2   352.000     5.240     0.000     0.000     1.000                              
NC4H10             2   352.000     5.240     0.000     0.000     1.000                              
NC10H22            2   540.980     7.150     0.000     0.000     1.000                              
NC12H26            2   580.000     7.600     0.000     0.000     1.000                              
NC5H12             2   392.000     5.640     0.000     0.000     1.000                              
NC7H16             2   459.980     6.310     0.000     0.000     1.000                              
NEOC5H12           2   392.000     5.640     0.000     0.000     1.000                              
NC3H7              2   303.400     4.810     0.000     0.000     1.000                              
NC3H7OO            2   487.900     4.820     0.000     0.000     1.000                              
NC3-QOOH           2   487.900     4.820     0.000     0.000     1.000                              
NC3-OOQOOH         2   487.900     4.820     0.000     0.000     1.000                              
O                  0    80.000     2.750     0.000     0.000     0.000                              
O2                 1   107.400     3.458     0.000     1.600     3.800                              
OH                 1    80.000     2.750     0.000     0.000     0.000                              
IC8H16             2   494.000     6.170     0.000     0.000     1.000                              
NC5H10             2   408.000     5.200     0.000     0.000     1.000                              
PC3H4              1   252.000     4.760     0.000     0.000     1.000                              
CH3CO3H            2   443.200     4.120     0.000     0.000     1.000                              
HCO3H              2   443.200     4.120     0.000     0.000     1.000                              
C3H6O              2   411.000     4.820     0.000     0.000     1.000                              
C5H8               2   408.000     5.200     0.000     0.000     1.000                              
C16H10             2   834.9       7.240     0.000     45.00     1.000                              
NC10-QOOH          2   640.980     7.150     0.000     0.000     1.000                              
NC12-QOOH          2   680.000     7.600     0.000     0.000     1.000                              
C2-QOOH            2   470.600     4.410     0.000     0.000     1.500                              
C2-OOQOOH          2   470.600     4.410     0.000     0.000     1.500                              
C2-OQOOH           2   470.600     4.410     0.000     0.000     1.500                              
NC4-QOOH           2   496.000     5.200     0.000     0.000     1.000                              
NC5-QOOH           2   492.000     5.640     0.000     0.000     1.000                              
NC7-QOOH           2   559.980     6.310     0.000     0.000     1.000                              
DME-QOOH           2   403.400     4.810     0.000     0.000     1.000                              
IC16-QOOH          2   750.000     8.350     0.000     0.000     1.000                              
IC16T-QOOH         2   750.000     8.350     0.000     0.000     1.000                              
IC8-QOOH           2   594.000     6.170     0.000     0.000     1.000                              
IC4P-QOOH          2   496.000     5.200     0.000     0.000     1.000                              
IC4T-QOOH          2   496.000     5.200     0.000     0.000     1.000                              
MCYC6-QOOH         2   595.300     5.680     0.430     12.30     1.000                              
MTBE-QOOH          2   492.000     5.640     0.000     0.000     1.000                              
NEOC5-QOOH         2   492.000     5.640     0.000     0.000     1.000                              
IC8T-QOOH          2   594.000     6.170     0.000     0.000     1.000                              
MCYC6T-QOOH        2   595.300     5.680     0.430     12.30     1.000                              
NC10H21            2   540.980     7.150     0.000     0.000     1.000                              
NC10H21-OO         2   640.980     7.150     0.000     0.000     1.000                              
NC12H25            2   580.000     7.600     0.000     0.000     1.000                              
NC12H25-OO         2   680.000     7.600     0.000     0.000     1.000                              
C2H4OH             2   362.600     4.530     0.000     0.000     1.500                              
CH2CHO             2   436.000     3.970     0.000     0.000     2.000                              
CH3CHOH            2   362.600     4.530     0.000     0.000     1.500                              
NC4H9-OO           2   496.000     5.200     0.000     0.000     1.000                              
NC5H9              2   408.000     5.200     0.000     0.000     1.000                              
NC5H11             2   392.000     5.640     0.000     0.000     1.000                              
NC5H12OO           2   492.000     5.640     0.000     0.000     1.000                              
NC7H15             2   459.980     6.310     0.000     0.000     1.000                              
NC7H15-OO          2   559.980     6.310     0.000     0.000     1.000                              
C12H7              2   693.1       6.47      0.00     18.00      1.000                              
CH3COCH2           2   424.600     4.820     0.000     0.000     1.000                              
C2H4CHO            2   424.600     4.820     0.000     0.000     1.000                              
CYC6-OO            2   568.500     5.230     0.000     10.30     1.000                              
CYC6H11            2   468.500     5.230     0.000     10.30     1.000                              
CYC5H5             2   408.000     5.200     0.000     0.000     1.000                              
RDIPE              2   432.000     6.000     0.000     0.000     1.000                              
CH3OCH2            2   303.400     4.810     0.000     0.000     1.000                              
DME-OO             2   403.400     4.810     0.000     0.000     1.000                              
C6H4C2H            2   535.6       5.72      0.77     12.00      1.000                              
RBIPHENYL          2   676.5       6.310     0.000     0.000     1.000                              
C14H9              2   772.0       6.96      0.00     38.80      1.000                              
C10H7              2   630.4       6.18      0.00     16.50      1.000                              
IC16H33-OO         2   750.000     8.350     0.000     0.000     1.000                              
IC16H33            2   650.000     8.350     0.000     0.000     1.000                              
IC8H17             2   494.000     6.170     0.000     0.000     1.000                              
IC8H17-OO          2   594.000     6.170     0.000     0.000     1.000                              
INDENYL            2   588.6       5.960     0.000     0.000     1.000                              
RMCYC6-OO          2   595.300     5.680     0.430     12.30     1.000                              
RMCYC6             2   495.300     5.680     0.430     12.30     1.000                              
C10H7CH2           2   660.0       6.350     0.000     0.000     1.000                              
C10H6CH3           2   660.0       6.350     0.000     0.000     1.000                              
C6H4CH3            2   495.300     5.680     0.000     0.000     1.000                              
RMTBE              2   392.000     5.640     0.000     0.000     1.000                              
MTBE-OO            2   492.000     5.640     0.000     0.000     1.000                              
C10H7O             2   630.400     6.180     0.000     0.000     1.000                              
NEOC5H11           2   392.000     5.640     0.000     0.000     1.000                              
NEOC5H11-OO        2   492.000     5.640     0.000     0.000     1.000                              
C16H9              2   834.9       7.24      0.00     45.00      1.000                              
C6H5C2H2           2   546.200     6.000     0.000     0.000     1.000                              
RXYLENE            2   523.600     5.960     0.000     0.000     1.000                              
C6H5C2H3           2   546.200     6.000     0.130     15.00     1.000                              
TAME               2   432.000     6.000     0.000     0.000     1.000                              
TETRALIN           2   630.400     6.180     0.000     16.50     1.000                              
DECALIN            2   630.400     6.180     0.000     16.50     1.000                              
RDECALIN           2   630.400     6.180     0.000     16.50     1.000                              
C7H8               2   495.300     5.680     0.430     12.30     1.000                              
C2H3               2   209.000     4.100     0.000     0.000     1.000                              
XYLENE             2   523.600     5.960     0.000     0.000     1.000                              
NC10-OOQOOH        2   640.980     7.150     0.000     0.000     1.000                              
NC12-OOQOOH        2   680.000     7.600     0.000     0.000     1.000                              
NC4-OOQOOH         2   496.000     5.200     0.000     0.000     1.000                              
NC5-OOQOOH         2   492.000     5.640     0.000     0.000     1.000                              
NC7-OOQOOH         2   559.980     6.310     0.000     0.000     1.000                              
DME-OOQOOH         2   403.400     4.810     0.000     0.000     1.000                              
IC16-OOQOOH        2   750.000     8.350     0.000     0.000     1.000                              
IC16T-OOQOOH       2   750.000     8.350     0.000     0.000     1.000                              
IC8-OOQOOH         2   594.000     6.170     0.000     0.000     1.000                              
IC4P-OOQOOH        2   496.000     5.200     0.000     0.000     1.000                              
IC4T-OOQOOH        2   496.000     5.200     0.000     0.000     1.000                              
MCYC6-OOQOOH       2   595.300     5.680     0.430     12.30     1.000                              
MTBE-OOQOOH        2   492.000     5.640     0.000     0.000     1.000                              
NEOC5-OOQOOH       2   492.000     5.640     0.000     0.000     1.000                              
MCYC6T-OOQOOH      2   595.300     5.680     0.430     12.30     1.000                              
NC16H34            2   650.000     8.350     0.000     0.000     1.000                              
NC16H33            2   650.000     8.350     0.000     0.000     1.000                              
NC16H33-OO         2   750.000     8.350     0.000     0.000     1.000                              
NC16-QOOH          2   750.000     8.350     0.000     0.000     1.000                              
NC16-OOQOOH        2   750.000     8.350     0.000     0.000     1.000                              
NC16-OQOOH         2   750.000     8.350     0.000     0.000     1.000 
BIN1A              2  951.685    8.471   0.000     0.000     1.000                                  
BIN1AJ             2  951.685    8.471   0.000     0.000     1.000                                  
BIN1B              2  951.685    8.471   0.000     0.000     1.000                                  
BIN1BJ             2  951.685    8.471   0.000     0.000     1.000                                  
BIN1C              2  951.685    8.471   0.000     0.000     1.000                                  
BIN1CJ             2  951.685    8.471   0.000     0.000     1.000                                  
BIN2A              2  1371.03    10.65   0.000     0.000     1.000                                  
BIN2AJ             2  1371.03    10.65   0.000     0.000     1.000                                  
BIN2B              2  1371.03    10.65   0.000     0.000     1.000                                  
BIN2BJ             2  1371.03    10.65   0.000     0.000     1.000                                  
BIN2C              2  1371.03    10.65   0.000     0.000     1.000                                  
BIN2CJ             2  1371.03    10.65   0.000     0.000     1.000                                  
BIN3A              2  1964.07    13.41   0.000     0.000     1.000                                  
BIN3AJ             2  1964.07    13.41   0.000     0.000     1.000                                  
BIN3B              2  1964.07    13.41   0.000     0.000     1.000                                  
BIN3BJ             2  1964.07    13.41   0.000     0.000     1.000                                  
BIN3C              2  1964.07    13.41   0.000     0.000     1.000                                  
BIN3CJ             2  1964.07    13.41   0.000     0.000     1.000                                  
BIN4A              2  2802.76    16.88   0.000     0.000     1.000                                  
BIN4AJ             2  2802.76    16.88   0.000     0.000     1.000                                  
BIN4B              2  2802.76    16.88   0.000     0.000     1.000                                  
BIN4BJ             2  2802.76    16.88   0.000     0.000     1.000                                  
BIN4C              2  2802.76    16.88   0.000     0.000     1.000                                  
BIN4CJ             2  2802.76    16.88   0.000     0.000     1.000                                  
BIN5A              2  2802.76    16.88   0.000     0.000     1.000                                  
BIN5AJ             2  2802.76    16.88   0.000     0.000     1.000                                  
BIN5B              2  2802.76    16.88   0.000     0.000     1.000                                  
BIN5BJ             2  2802.76    16.88   0.000     0.000     1.000                                  
BIN5C              2  2802.76    16.88   0.000     0.000     1.000                                  
BIN5CJ             2  2802.76    16.88   0.000     0.000     1.000                                  
BIN6A              2  2802.76    16.88   0.000     0.000     1.000                                  
BIN6AJ             2  2802.76    16.88   0.000     0.000     1.000                                  
BIN6B              2  2802.76    16.88   0.000     0.000     1.000                                  
BIN6BJ             2  2802.76    16.88   0.000     0.000     1.000                                  
BIN6C              2  2802.76    16.88   0.000     0.000     1.000                                  
BIN6CJ             2  2802.76    16.88   0.000     0.000     1.000                                  
BIN7A              2  2802.76    16.88   0.000     0.000     1.000                                  
BIN7AJ             2  2802.76    16.88   0.000     0.000     1.000                                  
BIN7B              2  2802.76    16.88   0.000     0.000     1.000                                  
BIN7BJ             2  2802.76    16.88   0.000     0.000     1.000                                  
BIN7C              2  2802.76    16.88   0.000     0.000     1.000                                  
BIN7CJ             2  2802.76    16.88   0.000     0.000     1.000                                  
BIN8A              2  2802.76    16.88   0.000     0.000     1.000                                  
BIN8AJ             2  2802.76    16.88   0.000     0.000     1.000                                  
BIN8B              2  2802.76    16.88   0.000     0.000     1.000                                  
BIN8BJ             2  2802.76    16.88   0.000     0.000     1.000                                  
BIN8C              2  2802.76    16.88   0.000     0.000     1.000                                  
BIN8CJ             2  2802.76    16.88   0.000     0.000     1.000                                  
BIN9A              2  2802.76    16.88   0.000     0.000     1.000                                  
BIN9AJ             2  2802.76    16.88   0.000     0.000     1.000                                  
BIN9B              2  2802.76    16.88   0.000     0.000     1.000                                  
BIN9BJ             2  2802.76    16.88   0.000     0.000     1.000                                  
BIN9C              2  2802.76    16.88   0.000     0.000     1.000                                  
BIN9CJ             2  2802.76    16.88   0.000     0.000     1.000                                  
BIN10A              2  2802.76    16.88   0.000     0.000     1.000                                 
BIN10AJ             2  2802.76    16.88   0.000     0.000     1.000                                 
BIN10B              2  2802.76    16.88   0.000     0.000     1.000                                 
BIN10BJ             2  2802.76    16.88   0.000     0.000     1.000                                 
BIN10C              2  2802.76    16.88   0.000     0.000     1.000                                 
BIN10CJ             2  2802.76    16.88   0.000     0.000     1.000                                 
BIN11A              2  2802.76    16.88   0.000     0.000     1.000                                 
BIN11AJ             2  2802.76    16.88   0.000     0.000     1.000                                 
BIN11B              2  2802.76    16.88   0.000     0.000     1.000                                 
BIN11BJ             2  2802.76    16.88   0.000     0.000     1.000                                 
BIN12A              2  2802.76    16.88   0.000     0.000     1.000                                 
BIN12AJ             2  2802.76    16.88   0.000     0.000     1.000                                 
BIN12B              2  2802.76    16.88   0.000     0.000     1.000                                 
BIN12BJ             2  2802.76    16.88   0.000     0.000     1.000                                 
BIN13A              2  2802.76    16.88   0.000     0.000     1.000                                 
BIN13AJ             2  2802.76    16.88   0.000     0.000     1.000                                 
BIN13B              2  2802.76    16.88   0.000     0.000     1.000                                 
BIN13BJ             2  2802.76    16.88   0.000     0.000     1.000                                 
BIN14A              2  2802.76    16.88   0.000     0.000     1.000                                 
BIN14AJ             2  2802.76    16.88   0.000     0.000     1.000                                 
BIN14B              2  2802.76    16.88   0.000     0.000     1.000                                 
BIN14BJ             2  2802.76    16.88   0.000     0.000     1.000                                 
BIN15A              2  2802.76    16.88   0.000     0.000     1.000                                 
BIN15AJ             2  2802.76    16.88   0.000     0.000     1.000                                 
BIN15B              2  2802.76    16.88   0.000     0.000     1.000                                 
BIN15BJ             2  2802.76    16.88   0.000     0.000     1.000                                 
BIN16A              2  2802.76    16.88   0.000     0.000     1.000                                 
BIN16AJ             2  2802.76    16.88   0.000     0.000     1.000                                 
BIN16B              2  2802.76    16.88   0.000     0.000     1.000                                 
BIN16BJ             2  2802.76    16.88   0.000     0.000     1.000                                 
BIN17A              2  2802.76    16.88   0.000     0.000     1.000                                 
BIN17AJ             2  2802.76    16.88   0.000     0.000     1.000                                 
BIN17B              2  2802.76    16.88   0.000     0.000     1.000                                 
BIN17BJ             2  2802.76    16.88   0.000     0.000     1.000                                 
BIN18A              2  2802.76    16.88   0.000     0.000     1.000                                 
BIN18AJ             2  2802.76    16.88   0.000     0.000     1.000                                 
BIN18B              2  2802.76    16.88   0.000     0.000     1.000                                 
BIN18BJ             2  2802.76    16.88   0.000     0.000     1.000                                 
BIN19A              2  2802.76    16.88   0.000     0.000     1.000                                 
BIN19AJ             2  2802.76    16.88   0.000     0.000     1.000                                 
BIN19B              2  2802.76    16.88   0.000     0.000     1.000                                 
BIN19BJ             2  2802.76    16.88   0.000     0.000     1.000                                 
BIN20A              2  2802.76    16.88   0.000     0.000     1.000                                 
BIN20AJ             2  2802.76    16.88   0.000     0.000     1.000                                 
BIN20B              2  2802.76    16.88   0.000     0.000     1.000                                 
BIN20BJ             2  2802.76    16.88   0.000     0.000     1.000                                                 
CYC6-QOOH-2         2   568.500     5.230     0.000     10.30     1.000                             
CYC6-QOOH-3         2   568.500     5.230     0.000     10.30     1.000                             
CYC6-QOOH-4         2   568.500     5.230     0.000     10.30     1.000                             
CYC6-OOQOOH-2       2   568.500     5.230     0.000     10.30     1.000                             
CYC6-OOQOOH-3       2   568.500     5.230     0.000     10.30     1.000                             
CYC6-OOQOOH-4       2   568.500     5.230     0.000     10.30     1.000                             
CYC6-OQOOH-2        2   568.500     5.230     0.000     10.30     1.000                             
CYC6-OQOOH-3        2   568.500     5.230     0.000     10.30     1.000                             
CYC6-OQOOH-4        2   568.500     5.230     0.000     10.30     1.000                             
CYC6H10-O-12        2   568.500     5.230     0.000     10.30     1.000                             
CYC6H10-O-13        2   568.500     5.230     0.000     10.30     1.000                             
CYC6H10-O-14        2   568.500     5.230     0.000     10.30     1.000                             
C3H5OOH             2   407.800     4.140     0.000     0.000     1.000                             
C5EN-OQOOH-34       2   508.000     5.200     0.000     0.000     1.000                             
C5EN-OQOOH-35       2   508.000     5.200     0.000     0.000     1.000                             
C5EN-OQOOH-43       2   508.000     5.200     0.000     0.000     1.000                             
C5EN-OQOOH-45       2   508.000     5.200     0.000     0.000     1.000                             
C5EN-OQOOH-53       2   508.000     5.200     0.000     0.000     1.000                             
C5EN-OQOOH-54       2   508.000     5.200     0.000     0.000     1.000                             
C5H8O               2   508.000     5.200     0.000     0.000     1.000                             
NC5H9-3             2   408.000     5.200     0.000     0.000     1.000                             
NC5H9-4             2   408.000     5.200     0.000     0.000     1.000                             
NC5H9-5             2   408.000     5.200     0.000     0.000     1.000                             
C3H5OO              2   407.800     4.140     0.000     0.000     1.000                             
C5EN-OO-3           2   508.000     5.200     0.000     0.000     1.000                             
C5EN-OO-4           2   508.000     5.200     0.000     0.000     1.000                             
C5EN-OO-5           2   508.000     5.200     0.000     0.000     1.000                             
C5EN-QOOH-34        2   508.000     5.200     0.000     0.000     1.000                             
C5EN-QOOH-35        2   508.000     5.200     0.000     0.000     1.000                             
C5EN-QOOH-43        2   508.000     5.200     0.000     0.000     1.000                             
C5EN-QOOH-45        2   508.000     5.200     0.000     0.000     1.000                             
C5EN-QOOH-53        2   508.000     5.200     0.000     0.000     1.000                             
C5EN-QOOH-54        2   508.000     5.200     0.000     0.000     1.000                             
C5EN-OOQOOH-34      2   508.000     5.200     0.000     0.000     1.000                             
C5EN-OOQOOH-35      2   508.000     5.200     0.000     0.000     1.000                             
C5EN-OOQOOH-43      2   508.000     5.200     0.000     0.000     1.000                             
C5EN-OOQOOH-45      2   508.000     5.200     0.000     0.000     1.000                             
C5EN-OOQOOH-53      2   508.000     5.200     0.000     0.000     1.000                             
C5EN-OOQOOH-54      2   508.000     5.200     0.000     0.000     1.000                             
C5H10-OH            2   492.000     5.640     0.000     0.000     1.000                             
C5H10-OHOO          2   492.000     5.640     0.000     0.000     1.000                             
NC3H7OH             2   482.146548    5.008549665  1.66    6.74    1.0                              
N1C4H9OH            2   503.0722524   5.339941638  1.67  8.88      1.0                              
N2C4H9OH            2   503.0722524   5.339941638  1.67  8.88      1.0                              
CH3CH2CHOHCH2       2   503.0722524   5.339941638  1.67  8.88      1.0                              
CH3CH2CHOCH3        2   503.0722524   5.339941638  1.67  8.88      1.0                              
CH3CH2COHCH3        2   503.0722524   5.339941638  1.67  8.88      1.0                              
CH3CHCHOHCH3        2   503.0722524   5.339941638  1.67  8.88      1.0                              
CH2CH2CHOHCH3       2   503.0722524   5.339941638  1.67  8.88      1.0                              
MEK                 2   454.0000000   5.413000000  3.30  0.00      1.0                              
TC4H9OH             2   503.0722524   5.339941638  1.67  8.88      1.0                              
IC4H9OH             2   503.0722524   5.339941638  1.67  8.88      1.0                              
CH3CH2CH2CH2O       2   503.0722524   5.339941638  1.67  8.88      1.0                              
C3H7CHO             2   503.0722524   5.339941638  1.67  8.88      1.0                              
CH3CH2CHOH          2   482.146548    5.008549665  1.66    6.74    1.0                              
CH3CHCH2OH          2   482.146548    5.008549665  1.66    6.74    1.0                              
CH2CH2CH2OH         2   482.146548    5.008549665  1.66    6.74    1.0                              
CH3CH2CH2O          2   482.146548    5.008549665  1.66    6.74    1.0                              
CH3COHCH3           2   468.300000    4.760000000  0.00    0.00    1.00                             
CH2CHOHCH3          2   468.300000    4.760        0.00    0.00    1.000                            
CH3CH2CH2CHOH       2   503.0722524   5.339941638  1.67  8.88      1.0                              
CH3CH2CHCH2OH       2   503.0722524   5.339941638  1.67  8.88      1.0                              
CH3CHCH2CH2OH       2   503.0722524   5.339941638  1.67  8.88      1.0                              
CH2CH2CH2CH2OH      2   503.0722524   5.339941638  1.67  8.88      1.0                              
RTC4H8OH            2   503.0722524   5.339941638  1.67  8.88      1.0                              
RTC4H9O             2   503.0722524   5.339941638  1.67  8.88      1.0                              
CH3CHCH2OCH3        2   503.0722524   5.339941638  1.67  8.88      1.0                              
CH3CHCH3CHOH        2   503.0722524   5.339941638  1.67  8.88      1.0                              
CH3CCH2OHCH3        2   503.0722524   5.339941638  1.67  8.88      1.0                              
CH2CHCH2OHCH3       2   503.0722524   5.339941638  1.67  8.88      1.0                              
C4H7OH              2   503.0722524	  5.339941638	 1.67	 8.88	     1.0                              
C3H5OH              2   411.000       4.820        0.00  0.00      1.0                              
RCRESOLO            2   621.100       5.640        0.00  0.00      1.0                              
RCRESOLC            2   621.100       5.640        0.00  0.00      1.0                              
C10H10              2   630.400       6.180        0.00  16.50     1.0                              
BZFUR               2   630.400       6.180        0.00  16.50     1.0                              
ODECAL              2   630.400       6.180        0.00  16.50     1.0                              
RTETRALIN           2   630.400       6.180        0.00  16.50     1.0                              
RTETRAOO            2   630.400       6.180        0.00  16.50     1.0                              
TMBENZ              2   523.600       5.960        0.00  0.000     1.0                              
NPBENZ              2   495.300       5.680        0.430 12.30     1.0                              
RC9H11              2   523.600       5.960        0.00  0.000     1.0                              
C6H5OCH3            2   450.000     5.500     0.000     0.000     1.000                             
MB                  2   468.000      5.850     0.000    0.000     0.000                  
RMBX                2   468.500      5.230     0.000    0.000     1.000                             
MCROT               2   468.500      5.230     0.000    0.000     1.000                             
MACRIL              2  430.100       5.833     0.000    0.000     1.000                             
RMP3                2  430.100       5.833     0.000    0.000     1.000                             
CH3OCO              2   395.000      4.037     1.300    0.000     1.000                             
ETMB583             2   508.000     5.200     0.000     0.000     1.000                             
KEHYMB              2   508.000     5.200     0.000     0.000     1.000                             
DIBZFUR             2   676.5       6.310     0.000     0.000     1.000                             
DIFENET             2   676.5       6.310     0.000     0.000     1.000                             
RMBOOX              2   508.000     5.200     0.000     0.000     1.000                             
QMBOOX              2   508.000     5.200     0.000     0.000     1.000                             
ZMBOOX              2   508.000     5.200     0.000     0.000     1.000                             
KHDECA             2   630.400     6.180     0.000     16.50     1.000                              
QDECOOH            2   630.400     6.180     0.000     16.50     1.000                              
RDECOO             2   630.400     6.180     0.000     16.50     1.000                              
ZDECA              2   630.400     6.180     0.000     16.50     1.000                              
RMCROTA             2   468.500      5.230     0.000    0.000     1.000         
MD                  2   604.4        7.305     1.7      0.0       1.000         
RMDX                2   604.4        7.305     1.7      0.0       1.000         
CH3OCHO             2   395.000      4.037     1.300    0.000     1.000         
ETEROMD             2   680.000     7.600     0.000     0.000     1.000         
MDKETO              2   680.000     7.600     0.000     0.000     1.000         
C7H15COCHO          2   594.000     6.170     0.000     0.000     1.000         
RMDOOX              2   750.000     8.350     0.000     0.000     1.000         
QMDOOH              2   750.000     8.350     0.000     0.000     1.000         
ZMDOOH              2   750.000     8.350     0.000     0.000     1.000         
UME10               2   604.4        7.305     2.0      0.0       1.000         
UME7                2	  556.82	     6.41	     1.70	    16.14	    1.000          
C12H22              2   580.000     7.600     0.000     0.000     1.000         
DCYC5               2   630.400     6.180     0.000     16.50     1.000         
UME16               2   750.000     8.350     0.000     0.000     1.000         
ETEROMPA            2   750.000     8.350     0.000     0.000     1.000         
MPA                 2   750.000     8.350     0.000     0.000     1.000         
KHMLIN1             2   750.000     8.350     0.000     0.000     1.000         
MLIN1               2   750.000     8.350     0.000     0.000     1.000         
MLINO               2   750.000     8.350     0.000     0.000     1.000         
MEOLE               2   750.000     8.350     0.000     0.000     1.000         
MSTEA               2   750.000     8.350     0.000     0.000     1.000         
RUME7               2	  556.82	     6.41	     1.70	    16.14	    1.000         
RME7                2	  556.82	     6.41	     1.70	    16.14	    1.000         
RUME10              2   604.4        7.305     2.0      0.0       1.000         
RMPAX               2   750.000     8.350     0.000     0.000     1.000         
QMPAOOH             2   750.000     8.350     0.000     0.000     1.000         
RMPAOOX             2   750.000     8.350     0.000     0.000     1.000         
ZMPAOOH             2   750.000     8.350     0.000     0.000     1.000         
RMLIN1A             2   750.000     8.350     0.000     0.000     1.000         
RMLIN1X             2   750.000     8.350     0.000     0.000     1.000         
RMLIN1OOX           2   750.000     8.350     0.000     0.000     1.000         
QMLIN1OOX           2   750.000     8.350     0.000     0.000     1.000         
ZMLIN1OOX           2   750.000     8.350     0.000     0.000     1.000         
RMLINA              2   750.000     8.350     0.000     0.000     1.000         
RMLINX              2   750.000     8.350     0.000     0.000     1.000         
RMLINOOX            2   750.000     8.350     0.000     0.000     1.000         
QMLINOOX            2   750.000     8.350     0.000     0.000     1.000         
ZMLINOOX            2   750.000     8.350     0.000     0.000     1.000         
RMEOLEA             2   750.000     8.350     0.000     0.000     1.000         
RMEOLES             2   750.000     8.350     0.000     0.000     1.000         
RMEOLEOOX           2   750.000     8.350     0.000     0.000     1.000         
QMEOLEOOH           2   750.000     8.350     0.000     0.000     1.000         
ZMEOLEOOX           2   750.000     8.350     0.000     0.000     1.000         
RSTEAX              2   750.000     8.350     0.000     0.000     1.000         
RMSTEAOOX           2   750.000     8.350     0.000     0.000     1.000         
QMSTEAOOH           2   750.000     8.350     0.000     0.000     1.000         
ZMSTEAOOH           2   750.000     8.350     0.000     0.000     1.000         
U2ME12              2   620.000     8.000     0.000     0.000     1.000         
ALDEST              2   568.500     5.230     0.000     10.30     1.000         
RALDEST             2   568.500     5.230     0.000     10.30     1.000                             
C12H18              2   620.000     8.000     0.000     0.000     1.000                             
RODECA              2   630.400     6.180     0.000     16.50     1.000                             
ALDINS              2   620.000     8.000     0.000     0.000     1.000                             
RUME16              2   750.000     8.350     0.000     0.000     1.000                 
NC10H19             2   540.980     7.150     0.000     0.000     1.000                 
C8H9                2   546.200     6.000     0.000     0.000     1.000                 
NC7H13O2            2   559.980     6.310     0.000     0.000     1.000                 
NC7H13OOH           2   559.980     6.310     0.000     0.000     1.000                 
NC7H13              2   559.980     6.310     0.000     0.000     1.000      
LC6H5               2   412.300     5.349     0.000     0.000     1.000      
C6H2                1   357.000     5.180     0.000     0.000     1.000                  
C8H2                1   495.3       5.68      0.43      12.30     1.000                  
C6H3                1   357.000     5.180     0.000     0.000     1.000                  
C6H4                2   412.300     5.349     0.000     0.000     1.000                  
BENZYNE             2   468.500     5.230     0.000     10.30     1.000                  
NC20MOOH            2   640.980     7.150     0.000     0.000     1.000                  
MSTEAKETO           2   750.000     8.350     0.000     0.000     1.000                  
C5H5O               2   450.000     5.500     0.000     0.000     1.000                             
C2H2O2              2   470.600     4.410     0.000     0.000     1.500                             
C2H4O2              2   496.000     5.200     0.000     0.000     1.000                             
GLIET               2   470.600     4.410     0.000     0.000     1.500                             
CHOCH2CHO           2   435.200     4.662     2.700     0.000     1.000                             
C3H4O3              2   435.200     4.662     2.700     0.000     1.000                             
CH2OHCH2CHO         2   503.072     5.339     1.670     7.016     1.000                             
C4H6O2              2   496.000     5.200     0.000     0.000     1.000                             
FURFURAL            2   524.690     5.653     0.000     0.000     1.000                             
C5H8O4              2   568.500     5.230     0.000     10.30     1.000                             
C6H6O3              2   567.841     5.915     0.000     0.000     1.000                             
C6H8O4              2   568.500     5.230     0.000     10.30     1.000                             
C6H10O5             2   818.514     5.351     0.000     13.40     1.000                            
C8H10O3             2   621.100     5.640     0.000     0.000     1.000                             
C9H10O2             2   663.45      6.362     0.000     0.000     1.000                             
C11H12O4            2   663.45      6.362     0.000     0.000     1.000                             
C4H3O               2   425.929     5.015     0.000     0.000     1.000                             
HCOOH               2   470.6       3.855     0.000     0.000     1.000                             
ACETOL              2   503.072     5.339     1.670     7.016     1.000                             
GLYCEROL            2   748.365     5.200     1.93      9.43      1.000                             
CH2CCHCHO           2   362.600     4.530     0.000     0.000     1.500                             
KEHYBU1             2   496.000     5.200     0.000     0.000     1.000                             
RBU1OOX             2   496.000     5.200     0.000     0.000     1.000                             
QBU1OOX             2   496.000     5.200     0.000     0.000     1.000                             
ZBU1OOX             2   496.000     5.200     0.000     0.000     1.000                       
DMF                 2   524.828     5.653     0.000     0.000     1.000                       
RDMF                2   521.629     5.634     0.000     0.000     1.000                       
MEFU2               2   478.946     5.364     0.000     0.000     1.000                       
C4H4O               2   429.630     5.040     0.000     0.000     1.000                       
C3H5O               2   424.600     4.820     0.000     0.000     1.000
RALD3G              2   411.000     4.820     0.000     0.000     1.000   
RALD3B              2   411.000     4.820     0.000     0.000     1.000 
C6H5OC6H5           2   676.5       6.310     0.000     0.000     1.000       
C6H5CHCH3           2   546.200     6.000     0.000     0.000     1.000    
RCYC6H9             2   468.500     5.230     0.000     10.30     1.000         
BIN1C               2   951.6850    8.4710    0.000     0.000     1.000     
BIN2A               2   1371.0300   10.6500   0.000     0.000     1.000     
BIN2B               2   1371.0300   10.6500   0.000     0.000     1.000     
BIN2C               2   1371.0300   10.6500   0.000     0.000     1.000     
BIN3A               2   1964.0700   13.4100   0.000     0.000     1.000     
BIN3B               2   1964.0700   13.4100   0.000     0.000     1.000     
BIN3C               2   1964.0700   13.4100   0.000     0.000     1.000     
BIN4A               2   2802.7600   16.8800   0.000     0.000     1.000     
BIN4B               2   2802.7600   16.8800   0.000     0.000     1.000     
BIN4C               2   2802.7600   16.8800   0.000     0.000     1.000     
BIN5A               2   2802.7600   16.8800   0.000     0.000     1.000     
BIN5B               2   2802.7600   16.8800   0.000     0.000     1.000     
BIN5C               2   2802.7600   16.8800   0.000     0.000     1.000     
BIN6A               2   2802.7600   16.8800   0.000     0.000     1.000     
BIN6B               2   2802.7600   16.8800   0.000     0.000     1.000     
BIN6C               2   2802.7600   16.8800   0.000     0.000     1.000     
BIN7A               2   2802.7600   16.8800   0.000     0.000     1.000     
BIN7B               2   2802.7600   16.8800   0.000     0.000     1.000     
BIN7C               2   2802.7600   16.8800   0.000     0.000     1.000     
BIN8A               2   2802.7600   16.8800   0.000     0.000     1.000     
BIN8B               2   2802.7600   16.8800   0.000     0.000     1.000     
BIN8C               2   2802.7600   16.8800   0.000     0.000     1.000     
BIN9A               2   2802.7600   16.8800   0.000     0.000     1.000     
BIN9B               2   2802.7600   16.8800   0.000     0.000     1.000     
BIN9C               2   2802.7600   16.8800   0.000     0.000     1.000     
BIN10A              2   2802.7600   16.8800   0.000     0.000     1.000     
BIN10B              2   2802.7600   16.8800   0.000     0.000     1.000     
BIN10C              2   2802.7600   16.8800   0.000     0.000     1.000     
BIN11A              2   2802.7600   16.8800   0.000     0.000     1.000     
BIN11B              2   2802.7600   16.8800   0.000     0.000     1.000     
BIN11C              2   2802.7600   16.8800   0.000     0.000     1.000     
BIN12A              2   2802.7600   16.8800   0.000     0.000     1.000     
BIN12B              2   2802.7600   16.8800   0.000     0.000     1.000     
BIN12C              2   2802.7600   16.8800   0.000     0.000     1.000     
BIN13A              2   2802.7600   16.8800   0.000     0.000     1.000     
BIN13B              2   2802.7600   16.8800   0.000     0.000     1.000     
BIN13C              2   2802.7600   16.8800   0.000     0.000     1.000     
BIN14A              2   2802.7600   16.8800   0.000     0.000     1.000     
BIN14B              2   2802.7600   16.8800   0.000     0.000     1.000     
BIN14C              2   2802.7600   16.8800   0.000     0.000     1.000     
BIN15A              2   2802.7600   16.8800   0.000     0.000     1.000     
BIN15B              2   2802.7600   16.8800   0.000     0.000     1.000     
BIN15C              2   2802.7600   16.8800   0.000     0.000     1.000     
BIN16A              2   2802.7600   16.8800   0.000     0.000     1.000     
BIN16B              2   2802.7600   16.8800   0.000     0.000     1.000     
BIN16C              2   2802.7600   16.8800   0.000     0.000     1.000     
BIN17A              2   2802.7600   16.8800   0.000     0.000     1.000     
BIN17B              2   2802.7600   16.8800   0.000     0.000     1.000     
BIN17C              2   2802.7600   16.8800   0.000     0.000     1.000     
BIN18A              2   2802.7600   16.8800   0.000     0.000     1.000     
BIN18B              2   2802.7600   16.8800   0.000     0.000     1.000     
BIN18C              2   2802.7600   16.8800   0.000     0.000     1.000     
BIN19A              2   2802.7600   16.8800   0.000     0.000     1.000     
BIN19B              2   2802.7600   16.8800   0.000     0.000     1.000     
BIN19C              2   2802.7600   16.8800   0.000     0.000     1.000     
BIN20A              2   2802.7600   16.8800   0.000     0.000     1.000     
BIN20B              2   2802.7600   16.8800   0.000     0.000     1.000     
BIN20C              2   2802.7600   16.8800   0.000     0.000     1.000     
BIN21A              2   2802.7600   16.8800   0.000     0.000     1.000     
BIN21B              2   2802.7600   16.8800   0.000     0.000     1.000     
BIN21C              2   2802.7600   16.8800   0.000     0.000     1.000     
BIN22A              2   2802.7600   16.8800   0.000     0.000     1.000     
BIN22B              2   2802.7600   16.8800   0.000     0.000     1.000     
BIN22C              2   2802.7600   16.8800   0.000     0.000     1.000     
BIN23A              2   2802.7600   16.8800   0.000     0.000     1.000     
BIN23B              2   2802.7600   16.8800   0.000     0.000     1.000     
BIN23C              2   2802.7600   16.8800   0.000     0.000     1.000     
BIN24A              2   2802.7600   16.8800   0.000     0.000     1.000     
BIN24B              2   2802.7600   16.8800   0.000     0.000     1.000     
BIN24C              2   2802.7600   16.8800   0.000     0.000     1.000     
BIN25A              2   2802.7600   16.8800   0.000     0.000     1.000     
BIN25B              2   2802.7600   16.8800   0.000     0.000     1.000     
BIN25C              2   2802.7600   16.8800   0.000     0.000     1.000     
BIN1AJ              2   951.6850    8.4710    0.000     0.000     1.000     
BIN1BJ              2   951.6850    8.4710    0.000     0.000     1.000     
BIN1CJ              2   951.6850    8.4710    0.000     0.000     1.000     
BIN2AJ              2   1371.0300   10.6500   0.000     0.000     1.000     
BIN2BJ              2   1371.0300   10.6500   0.000     0.000     1.000     
BIN2CJ              2   1371.0300   10.6500   0.000     0.000     1.000     
BIN3AJ              2   1964.0700   13.4100   0.000     0.000     1.000     
BIN3BJ              2   1964.0700   13.4100   0.000     0.000     1.000     
BIN3CJ              2   1964.0700   13.4100   0.000     0.000     1.000     
BIN4AJ              2   2802.7600   16.8800   0.000     0.000     1.000     
BIN4BJ              2   2802.7600   16.8800   0.000     0.000     1.000     
BIN4CJ              2   2802.7600   16.8800   0.000     0.000     1.000     
BIN5AJ              2   2802.7600   16.8800   0.000     0.000     1.000     
BIN5BJ              2   2802.7600   16.8800   0.000     0.000     1.000     
BIN5CJ              2   2802.7600   16.8800   0.000     0.000     1.000     
BIN6AJ              2   2802.7600   16.8800   0.000     0.000     1.000     
BIN6BJ              2   2802.7600   16.8800   0.000     0.000     1.000     
BIN6CJ              2   2802.7600   16.8800   0.000     0.000     1.000     
BIN7AJ              2   2802.7600   16.8800   0.000     0.000     1.000     
BIN7BJ              2   2802.7600   16.8800   0.000     0.000     1.000     
BIN7CJ              2   2802.7600   16.8800   0.000     0.000     1.000     
BIN8AJ              2   2802.7600   16.8800   0.000     0.000     1.000     
BIN8BJ              2   2802.7600   16.8800   0.000     0.000     1.000     
BIN8CJ              2   2802.7600   16.8800   0.000     0.000     1.000     
BIN9AJ              2   2802.7600   16.8800   0.000     0.000     1.000     
BIN9BJ              2   2802.7600   16.8800   0.000     0.000     1.000     
BIN9CJ              2   2802.7600   16.8800   0.000     0.000     1.000     
BIN10AJ             2   2802.7600   16.8800   0.000     0.000     1.000     
BIN10BJ             2   2802.7600   16.8800   0.000     0.000     1.000     
BIN10CJ             2   2802.7600   16.8800   0.000     0.000     1.000     
BIN11AJ             2   2802.7600   16.8800   0.000     0.000     1.000     
BIN11BJ             2   2802.7600   16.8800   0.000     0.000     1.000     
BIN11CJ             2   2802.7600   16.8800   0.000     0.000     1.000     
BIN12AJ             2   2802.7600   16.8800   0.000     0.000     1.000     
BIN12BJ             2   2802.7600   16.8800   0.000     0.000     1.000     
BIN12CJ             2   2802.7600   16.8800   0.000     0.000     1.000     
BIN13AJ             2   2802.7600   16.8800   0.000     0.000     1.000     
BIN13BJ             2   2802.7600   16.8800   0.000     0.000     1.000     
BIN13CJ             2   2802.7600   16.8800   0.000     0.000     1.000     
BIN14AJ             2   2802.7600   16.8800   0.000     0.000     1.000     
BIN14BJ             2   2802.7600   16.8800   0.000     0.000     1.000     
BIN14CJ             2   2802.7600   16.8800   0.000     0.000     1.000     
BIN15AJ             2   2802.7600   16.8800   0.000     0.000     1.000     
BIN15BJ             2   2802.7600   16.8800   0.000     0.000     1.000     
BIN15CJ             2   2802.7600   16.8800   0.000     0.000     1.000     
BIN16AJ             2   2802.7600   16.8800   0.000     0.000     1.000     
BIN16BJ             2   2802.7600   16.8800   0.000     0.000     1.000     
BIN16CJ             2   2802.7600   16.8800   0.000     0.000     1.000     
BIN17AJ             2   2802.7600   16.8800   0.000     0.000     1.000     
BIN17BJ             2   2802.7600   16.8800   0.000     0.000     1.000     
BIN17CJ             2   2802.7600   16.8800   0.000     0.000     1.000     
BIN18AJ             2   2802.7600   16.8800   0.000     0.000     1.000     
BIN18BJ             2   2802.7600   16.8800   0.000     0.000     1.000     
BIN18CJ             2   2802.7600   16.8800   0.000     0.000     1.000     
BIN19AJ             2   2802.7600   16.8800   0.000     0.000     1.000     
BIN19BJ             2   2802.7600   16.8800   0.000     0.000     1.000     
BIN19CJ             2   2802.7600   16.8800   0.000     0.000     1.000     
BIN20AJ             2   2802.7600   16.8800   0.000     0.000     1.000     
BIN20BJ             2   2802.7600   16.8800   0.000     0.000     1.000     
BIN20CJ             2   2802.7600   16.8800   0.000     0.000     1.000     
BIN21AJ             2   2802.7600   16.8800   0.000     0.000     1.000     
BIN21BJ             2   2802.7600   16.8800   0.000     0.000     1.000     
BIN21CJ             2   2802.7600   16.8800   0.000     0.000     1.000     
BIN22AJ             2   2802.7600   16.8800   0.000     0.000     1.000     
BIN22BJ             2   2802.7600   16.8800   0.000     0.000     1.000     
BIN22CJ             2   2802.7600   16.8800   0.000     0.000     1.000     
BIN23AJ             2   2802.7600   16.8800   0.000     0.000     1.000     
BIN23BJ             2   2802.7600   16.8800   0.000     0.000     1.000     
BIN23CJ             2   2802.7600   16.8800   0.000     0.000     1.000     
BIN24AJ             2   2802.7600   16.8800   0.000     0.000     1.000     
BIN24BJ             2   2802.7600   16.8800   0.000     0.000     1.000     
BIN24CJ             2   2802.7600   16.8800   0.000     0.000     1.000     
BIN25AJ             2   2802.7600   16.8800   0.000     0.000     1.000     
BIN25BJ             2   2802.7600   16.8800   0.000     0.000     1.000     
BIN25CJ             2   2802.7600   16.8800   0.000     0.000     1.000     
C6H4C2H3            2   546.200     6.000     0.000     0.000     1.000 
! A1C2H3*           2   546.2       6.00      0.13     15.00      1.000 
Benzofulvene        2   630.400     6.180     0.000     16.50     1.000 
naphthyne12         2   630.400     6.180     0.000     16.50     1.000 
naphthyne23         2   630.400     6.180     0.000     16.50     1.000 
C6H4(C2H)2          2   630.400     6.180     0.000     16.50     1.000 
naphthyl2H          2   630.400     6.180     0.000     16.50     1.000 
C6H5CHCHCHCH        2   630.400     6.180     0.000     16.50     1.000 
C6H5CHCHCCH         2   630.400     6.180     0.000     16.50     1.000 
C6H4C2HC2H3         2   630.400     6.180     0.000     16.50     1.000 
Benzofulvenyl       2   630.4       6.18      0.00     16.50      1.000 
C7H6                2   495.3       5.68      0.43     12.30      1.000 
C7H5                2   495.3       5.68      0.43     12.30      1.000 
CYC5H4              1   357.000     5.180     0.000     0.000     1.000
C5H4                1   357.000     5.180     0.000     0.000     1.000
C5H2                1   357.000     5.180     0.000     0.000     1.000 
C5H3                1   357.000     5.180     0.000     0.000     1.000 
C5H5CH3             2   408.000     5.200     0.000     0.000     1.000 
C7H7O2              2   572         5.82      1.7       0.0       1.0
BZCOOH              2   572         5.82      1.7       0.0       1.0
O2C6H4CH3           2   572         5.82      1.7       0.0       1.0   
OC6H4CH2            2   567         5.6       1.6       0.0       1.000
C6H5CH2O            2   495.3       5.68      0.43     12.30      1.000
C7H7                2   495.3       5.68      0.43     12.30      1.000 
C6H5O2              2   464.800     5.290     0.000    10.320     0.000 
C6H5CO              2   593         5.5       2.8       0.0       1.0
STILB               2   772.0       6.960     0.000     0.000     1.000 
C14H13O             2   783.800     6.640     0.000     0.000     1.000 
C14H12O             2   783.800     6.640     0.000     0.000     1.000 
RBBENZOO            2   783.800     6.640     0.000     0.000     1.000 
RBBENZOOH           2   783.800     6.640     0.000     0.000     1.000 
QBBENZOOH           2   783.800     6.640     0.000     0.000     1.000 
KHYBBENZ            2   783.800     6.640     0.000     0.000     1.000 
RBBENZ              2   783.800     6.640     0.000     0.000     1.000 
ZBBENZ              2   783.800     6.640     0.000     0.000     1.000 
!
C5H11OH             2   503.072     5.339     1.67      8.88      1.000      
C5H9OH              2   482.146     5.008     1.66      6.74      1.000      
RPENT1O             2   503.072     5.339     1.67      8.88      1.000      
RPENT1OHA           2   503.072     5.339     1.67      8.88      1.000      
RPENT1OHB           2   503.072     5.339     1.67      8.88      1.000      
RPENT1OHC           2   503.072     5.339     1.67      8.88      1.000      
RPENT1OHD           2   503.072     5.339     1.67      8.88      1.000      
RPENT1OHE           2   503.072     5.339     1.67      8.88      1.000      
KEHYP1OH            2   524.200     5.649     1.67     10.42      1.000      
RPENT1OOX           2	  524.2       5.649     1.67     10.42      1.000      
QPENT1OOX           2	  524.2       5.649     1.67     10.42      1.000      
ZPENT1OOX           2	  524.2       5.649     1.67     10.42      1.000      
IC5H11OH            2   514.8       5.649     1.67     10.42      1.0        
RIPENTOHA           2   514.8       5.649     1.67     10.42      1.0        
RIPENTOHB           2   514.8       5.649     1.67     10.42      1.0        
RIPENTOHC           2   514.8       5.649     1.67     10.42      1.0        
RIPENTOHD           2   514.8       5.649     1.67     10.42      1.0        
RIPENTO             2   514.8       5.649     1.67     10.42      1.0        
IC5H9OH             2   514.8       5.649     1.67     10.42      1.0        
IC4H9CHO            2   476.0       5.778     2.6       0.0       1.0        
KEHYIPOH            2   524.200     5.649     1.67     10.42      1.000      
RIPENTOOX           2	  524.2       5.649     1.67     10.42      1.000      
QIPENTOOX           2	  524.2       5.649     1.67     10.42      1.000      
ZIPENTOOX           2	  524.2       5.649     1.67     10.42      1.000      
RALD5X              2   476.000     5.778     2.600     0.000     1.000      
ALDC6               2   476.0       5.778     2.6       0.0       1.0  
HEXENOL             2   482.146     5.008     1.66      6.74      1.000  
RALD6X              2   476.000     5.778     2.600     0.000     1.000  
ESAN1OH             2   503.072     5.339     1.67      8.88      1.000  
RESAN1O             2   503.072     5.339     1.67      8.88      1.000  
RESAN1OHA           2   503.072     5.339     1.67      8.88      1.000  
RESAN1OHB           2   503.072     5.339     1.67      8.88      1.000  
RESAN1OHC           2   503.072     5.339     1.67      8.88      1.000  
RESAN1OHD           2   503.072     5.339     1.67      8.88      1.000  
RESAN1OHE           2   503.072     5.339     1.67      8.88      1.000  
RESAN1OHF           2   503.072     5.339     1.67      8.88      1.000  
C3H5CHO             2   464.200     5.009     2.600     0.000     1.000  
RNC3OHOOX           2   487.900     4.820     0.000     0.000     1.000                              
QNC3OHOOX           2   487.900     4.820     0.000     0.000     1.000                              
ZNC3OHOOX           2   487.900     4.820     0.000     0.000     1.000 
KEHYNC3OH           2   487.900     4.820     0.000     0.000     1.000  
C5EN-OO             2   508.000     5.200     0.000     0.000     1.000                             
C5EN-QOOH           2   508.000     5.200     0.000     0.000     1.000                             
NC10MOOH            2   640.980     7.150     0.000     0.000     1.000         
CYC6H10-ONE         2   568.500     5.230     0.000     10.30     1.000
MLIN1OOH            2   750.000     8.350     0.000     0.000     1.000 
MLINOOH             2   750.000     8.350     0.000     0.000     1.000 
RMLIN1OH            2   750.000     8.350     0.000     0.000     1.000         
RMLIN1OHOO          2   750.000     8.350     0.000     0.000     1.000         
RMEOLEOH            2   750.000     8.350     0.000     0.000     1.000         
RMEOLEOHOO          2   750.000     8.350     0.000     0.000     1.000 
ALD9                2   540.980     7.150     0.000     0.000     1.000
MEALD9              2   540.980     7.150     0.000     0.000     1.000
MEALDU12            2   540.980     7.150     0.000     0.000     1.000                             
KMCYC6              2   595.300     5.680     0.430     12.30     1.000       
HEXENAL             2   476.0       5.778     2.600     0.000     1.000  
KEHYC6OH            2   524.200     5.649     1.67     10.42      1.000  
RC6OHOOX            2	  524.2       5.649     1.67     10.42      1.000  
QC6OHOOX            2	  524.2       5.649     1.67     10.42      1.000  
ZC6OHOOX            2	  524.2       5.649     1.67     10.42      1.000  
KEA6X               2   524.200     5.649     1.67     10.42      1.000  
RALD6XOO            2	  524.2       5.649     1.67     10.42      1.000  
QA6X                2	  524.2       5.649     1.67     10.42      1.000  
ZA6X                2	  524.2       5.649     1.67     10.42      1.000  
ETALD6X             2	  524.2       5.649     1.67     10.42      1.000  
C24H28O4            2   750.000     8.350     0.000     0.000     1.000  
CATECHOL            2   694.4715    4.901     2.599     11.90     1.000
C7H6O3              2   694.4715    4.901     2.599     11.90     1.000
RC7H5O3             2   694.4715    4.901     2.599     11.90     1.000
C8H6O3              2   694.4715    4.901     2.599     11.90     1.000
RCATEC              2   694.4715    4.901     2.599     11.90     1.000
GUAIACOL            2   619.054    5.642     2.450      12.70     1.000 
RGUAIPH             2   619.054    5.642     2.450      12.70     1.000 
SALICALD            2   601.312     5.792     3.030     13.80     1.000
RSALICPH            2   601.312     5.792     3.030     13.80     1.000
VANILLIN            2   714.576     6.137     2.860     16.50     1.000
C6H4O               2   450.000     5.500     0.000     0.000     1.000
CHOCH2CHO           2   435.200     4.662     2.700     0.000     1.000
RPHENPH             2   694.4715    4.901     2.599     11.90     1.000 
RCATEPH             2   694.4715    4.901     2.599     11.90     1.000 
RANISPH             2   694.4715    4.901     2.599     11.90     1.000 


                       


                            
